# Supplementary material for: Epigenetic mechanisms mediate the experimental evolution of resistance against parasitic fungi in the greater wax moth Galleria mellonella
Source: Sci Rep. 2019 Feb 7;9:1626. doi: 10.1038/s41598-018-36829-8 (PMC6367475; doi:10.1038/s41598-018-36829-8)
Supplement: Supplementary file 2 — Table S1 [file 41598_2018_36829_MOESM2_ESM.xls]

## Sheet: Title
												Epigenetic mechanisms mediate the experimental evolution of resistance against parasitic fungi in the greater wax moth Galleria mellonella
												Krishnendu Mukherjee1#, Ivan Dubovskiy2#, Ekaterina Grizanova2, Rüdiger Lehmann1, Andreas Vilcinskas1,3*
												1Fraunhofer Institute for Molecular Biology and Applied Ecology, Department of Bioresources, Winchester Str. 2, 35394 Giessen, Germany
												2Novosibirsk State Agrarian University, Dobrolubova 160, 630039 Novosibirsk, Russia
												3Institute for Insect Biotechnology, Justus-Liebig University of Giessen,
												Heinrich-Buff-Ring 26-32, 35392 Giessen, Germany
												Tel: +49 641 99 37600
												Fax: +49 641 99 37609
												* Correspondence to andrea.vilcinskas@agrar.uni-giessen.de
												#These authors contributed equally to this work.
											Supplementary Table S1

## Sheet: Test Result
				Group 1		Group 2		Group 3		Group 4		Group 5		Group 6		Group 7		Group 8		Group 1	Group 1	Group 1	Group 2	Group 2	Group 2	Group 3	Group 3	Group 3	Group 4	Group 4	Group 4	Group 5	Group 5	Group 5	Group 6	Group 6	Group 6	Group 7	Group 7	Group 7	Group 8	Group 8	Group 8
				Susceptible line- Fat body		Susceptible line- Cuticle		Susceptible line + M. robertsii- Fat body		Susceptible line + M. robertsii- Cuticle		Resistant line- Fat body		Resistant line- Cuticle		Resistant line + M. robertsii- Fat body		Resistant line + M. robertsii- Cuticle		S01 - Sample 1-01	S01 - Sample 1-02	S01 - Sample 1-03	S02 - Sample 2-01	S02 - Sample 2-02	S02 - Sample 2-03	S03 - Sample 3-01	S03 - Sample 3-02	S03 - Sample 3-03	S04 - Sample 4-01	S04 - Sample 4-02	S04 - Sample 4-03	S05 - Sample 5-01	S05 - Sample 5-02	S05 - Sample 5-03	S06 - Sample 6-01	S06 - Sample 6-02	S06 - Sample 6-03	S07 - Sample 7-01	S07 - Sample 7-02	S07 - Sample 7-03	S08 - Sample 8-01	S08 - Sample 8-02	S08 - Sample 8-03					MRA-1035B2_miRArthropoda_21.xls
Rpter Index	Reporter Name	p-value	FDR	Mean	StDev	Mean	StDev	Mean	StDev	Mean	StDev	Mean	StDev	Mean	StDev	Mean	StDev	Mean	StDev	Signal	Signal	Signal	Signal	Signal	Signal	Signal	Signal	Signal	Signal	Signal	Signal	Signal	Signal	Signal	Signal	Signal	Signal	Signal	Signal	Signal	Signal	Signal	Signal	Target Sequence (5' to 3')	Note	Reporter Source	Accession No.	Reporter Name	Drosophila melanogaster
102	dme-miR-8-3p	0	0	21002	499.59	7419.88	229.36	25136.5	1304.91	8399.64	217.389	31346.1	1972.13	9260.42	280.432	30333.3	1273.44	9731.65	243.776	21485.9	20488.1	21031.9	7585.04	7158	7516.6	24766.9	24056.3	26586.3	8276.48	8271.78	8650.64	32724	29087	32227.4	8967.25	9526.09	9287.92	29136.4	30192.1	31671.5	9955.91	9472.19	9766.85	UAAUACUGUCAGGUAAAGAUGUC	mature miRNA	standard	MIMAT0014215,MIMAT0001525,MIMAT0001490,MIMAT0004193,MIMAT0008408,MIMAT0008499,MIMAT0008593,MIMAT0000113,MIMAT0008647,MIMAT0008710,MIMAT0001210,MIMAT0012669,MIMAT0008772,MIMAT0008889,MIMAT0008954,MIMAT0009013,MIMAT0009066,MIMAT0012706,MIMAT0024456,MIMAT001	dme-miR-8-3p	dme-miR-8-3p
765	mse-miR-750	0	0	9968.41	532.823	1094.17	39.7237	11303.5	1012.51	2039.09	47.8097	20850.6	2398.56	1202.51	46.9009	29030.3	442.675	1277.78	113.588	10486.3	9997.04	9421.85	1089.86	1056.77	1135.87	10217.4	11471.9	12221.3	1985.38	2076.99	2054.9	23480.9	20286.7	18784.2	1203.97	1154.9	1248.66	29380.4	28532.7	29177.8	1303.28	1376.45	1153.61	CCAGAUCUAUCUUUCCAGCUCA	mature miRNA	standard	MIMAT0024457	mse-miR-750
105	api-miR-8	0	0	16000.6	308.686	4284.02	97.3499	17435.6	953.003	3178.79	229.135	23630.5	1732.33	4957.47	98.355	19127.4	743.025	5077.55	141.733	16216.4	16138.4	15647.1	4186.05	4380.74	4285.28	16924.2	16847.4	18535.1	3094.14	3004.02	3438.2	25150	23997.4	21744.1	4864.35	4947.71	5060.34	18950.5	19942.9	18488.8	4995.19	4996.26	5241.21	UAAUACUGUCAGGUAAUGAUGUC	mature miRNA	standard	MIMAT0014737	api-miR-8
103	lmi-miR-8-3p	0	0	16767.8	1259.48	4630.01	129.161	16961.3	818.287	3814.49	133.688	24104.3	789.142	4659.8	51.563	18977.8	138.885	6273.73	71.9685	18192.7	16307.5	15803.2	4731.99	4673.26	4484.77	16028.3	17557.1	17298.5	3963.47	3775.03	3704.97	23808.3	24998.6	23505.9	4601.82	4677.05	4700.52	18968.8	19121	18843.7	6355.31	6219.23	6246.67	UAAUACUGUCAGGUAACGAUGUC	mature miRNA	standard	MIMAT0010149	lmi-miR-8-3p
1089	bmo-miR-1175-3p	0	0	11429.3	878.213	178.518	8.39559	11415.5	500.629	728.114	31.1766	18915.1	1362.53	234.342	13.7809	22184.4	2073.21	620.828	62.3723	12402.2	10695	11190.7	168.887	182.377	184.291	10894.4	11459.3	11892.8	706.063	714.495	763.783	20322.7	18820	17602.6	232.335	221.675	249.017	19830.3	22984.8	23738.2	690.604	570.488	601.392	UGAGAUUCAACUCCUCCAACUUAA	mature miRNA	standard	MIMAT0013613	bmo-miR-1175-3p
114	tca-miR-9a-5p	0	0	2267.84	140.745	11950.9	243.417	2119.5	289.629	14453.8	571.969	2984.47	146.591	18404.7	331.113	2946.86	264.142	20731.6	1132.64	2420.79	2238.92	2143.8	11968.6	12185	11699.1	1785.07	2285.7	2287.73	14204.7	15108	14048.6	3114.96	2825.86	3012.59	18054.5	18712.7	18446.8	2669.22	3195.04	2976.33	19692.4	21938.9	20563.6	UCUUUGGUUAUCUAGCUGUAU	mature miRNA	standard	MIMAT0010090	tca-miR-9a-5p
34	dme-miR-1-3p	0	0	2045.01	128.771	11996.4	165.989	1703.21	173.198	16014.7	848.449	3543.41	170.152	21110	338.837	3228.74	51.4741	15318	284.677	2175.83	1918.39	2040.8	11806.2	12112	12071.1	1579.79	1628.62	1901.2	15040.4	16412.5	16591.2	3725.1	3387.82	3517.31	21453.3	21100.7	20775.8	3171.04	3245.21	3269.96	15386.8	15562	15005.2	UGGAAUGUAAAGAAGUAUGGAG	mature miRNA	standard	MIMAT0014244,MIMAT0001496,MIMAT0001471,MIMAT0014710,MIMAT0004191,MIMAT0014361,MIMAT0008432,MIMAT0008534,MIMAT0008609,MIMAT0000105,MIMAT0008694,MIMAT0008724,MIMAT0001199,MIMAT0012635,MIMAT0008814,MIMAT0008867,MIMAT0008959,MIMAT0008987,MIMAT0009083,MIMAT002	dme-miR-1-3p	dme-miR-1-3p
1096	ame-miR-1175	0	0	11260.7	204.936	140.979	4.5705	10175.4	322.949	479.843	80.2244	16985.5	293.377	127.782	6.50679	15338.2	607.118	479.817	26.7705	11405.6	11026.2	11350.3	146.233	137.918	138.787	9813.66	10434.7	10277.8	572.406	436.731	430.393	16745.5	17312.5	16898.4	135.119	125.515	122.711	14640.2	15743	15631.6	491.952	449.128	498.371	UGAGAUUCACUCCUCCAACUUAC	mature miRNA	standard	MIMAT0018507	ame-miR-1175
476	aae-miR-277-3p	0	0	2538.81	153.028	8242.11	344.714	3476.78	152.962	9149.26	345.001	3649.01	269.195	8965.22	539.692	4365.57	61.5492	12343.2	204.548	2665.5	2582.14	2368.79	8478.01	8401.82	7846.51	3303.67	3532.96	3593.7	9458.48	9212.16	8777.13	3902.51	3678.05	3366.47	8466.07	8891.67	9537.91	4304.25	4365.13	4427.34	12574.8	12187.2	12267.7	UAAAUGCACUAUCUGGUACGAC	mature miRNA	standard	MIMAT0014211,MIMAT0014371,MIMAT0024959	aae-miR-277-3p
115	dme-miR-9a-5p	0	0	1071.49	48.547	7993.27	237.177	1195.26	104.02	5725.17	71.5971	1589.96	62.1452	11681.3	218.706	1206.42	104.946	10811.2	108.019	1110.31	1017.05	1087.1	7978.76	7763.68	8237.37	1154.94	1117.45	1313.41	5678.51	5689.4	5807.6	1518.88	1634.05	1616.94	11757.9	11434.6	11851.5	1324.8	1169.67	1124.79	10787.6	10717	10929.1	UCUUUGGUUAUCUAGCUGUAUGA	mature miRNA	standard	MIMAT0014323,MIMAT0001526,MIMAT0001491,MIMAT0014748,MIMAT0004194,MIMAT0008458,MIMAT0008505,MIMAT0008589,MIMAT0000114,MIMAT0008670,MIMAT0008717,MIMAT0001211,MIMAT0012671,MIMAT0008800,MIMAT0008843,MIMAT0008929,MIMAT0009034,MIMAT0009070,MIMAT0010146,MIMAT001	dme-miR-9a-5p	dme-miR-9a-5p
1090	tca-miR-1175-3p	0	0	6493.09	477.673	87.2293	2.57472	9156.65	616.474	195.071	14.3969	10922.2	803.829	62.7846	7.89231	9119.43	790.367	253.754	19.8874	6993.64	6443.47	6042.17	90.2022	85.7245	85.7611	8484.41	9695.53	9290	183.876	190.026	211.312	11850.2	10470.4	10445.8	67.3678	53.6714	67.3145	9677.64	9465.61	8215.04	274.81	235.29	251.162	UGAGAUUCAACUCCUCCAUCUC	mature miRNA	standard	MIMAT0018819	tca-miR-1175-3p
543	api-miR-281	0	0	2432.98	17.9521	61.03	2.23923	8180.21	565.134	310.915	12.1233	2795.36	298.466	230.907	13.922	4883.57	198.047	77.3296	5.87987	2427.71	2452.97	2418.25	58.7015	61.2208	63.1677	7779.27	7934.79	8826.56	320.949	297.444	314.35	3121.56	2728.56	2535.95	215.331	242.14	235.251	4808.18	5108.24	4734.29	78.7484	82.3702	70.8701	UGUCAUGGAGUUGCUCUCUUU	mature miRNA	standard	MIMAT0014134,MIMAT0008385	api-miR-281
535	aae-miR-281-5p	0	0	4162.96	242.761	228.825	8.29088	7318.82	349.53	859.026	9.74159	5546.04	276.753	1171.52	37.6208	8471.38	181.456	195.934	13.0327	4345.08	4256.46	3887.36	231.527	235.428	219.521	6946.02	7371.32	7639.14	870.12	851.872	855.085	5855.29	5461.19	5321.65	1132.22	1175.15	1207.2	8287.16	8649.94	8477.05	210.651	191.297	185.853	AAGAGAGCUAUCCGUCGAC	mature miRNA	standard	MIMAT0014231	aae-miR-281-5p
534	tur-miR-281-3p	0	0	1935.07	136.697	49.755	1.10169	7378.82	863.537	238.029	5.10167	2218.35	272.127	163.645	16.0054	4329.62	145.753	58.4187	4.46512	2089.86	1884.44	1830.92	48.9226	51.0043	49.3382	6511.4	8238.42	7386.64	233.684	243.646	236.756	2513.72	2163.5	1977.83	148.148	162.672	180.114	4164.25	4439.4	4385.21	53.8052	62.719	58.7319	UGUCAUGGAGUUGCUCUCUUUC	mature miRNA	standard	MIMAT0023047	tur-miR-281-3p
529	bmo-miR-281-3p	0	0	2954.24	143.551	60.2784	5.55184	7212.88	849.167	348.076	24.8515	3018.42	374.327	281.585	8.73311	5750.2	793.793	77.2586	6.82871	3119.31	2884.82	2858.6	66.592	56.1591	58.0839	6335.3	7272.88	8030.45	344.387	374.566	325.275	3450.66	2801.19	2803.42	291.6	277.603	275.553	4839.44	6294.96	6116.2	69.505	82.3775	79.8933	ACUGUCAUGGAGUUGCUCUCUU	mature miRNA	standard	MIMAT0007905,MIMAT0024967	bmo-miR-281-3p
528	dme-miR-281-2-5p	0	0	3703.9	145.863	203.023	12.0493	6515.48	590.029	720.393	46.0415	4980.12	298.871	993.906	25.1787	7565.2	334.021	141.244	13.3178	3872.32	3621.2	3618.19	191.599	215.613	201.858	5966.37	6440.77	7139.31	708.267	681.628	771.284	5282.79	4972.37	4685.19	986.308	1022.01	973.402	7230.11	7567.36	7898.14	125.867	149.077	148.79	AAGAGAGCUAUCCGUCGACAGU	mature miRNA	standard	MIMAT0007904,MIMAT0014358,MIMAT0009182,MIMAT0009183,MIMAT0009184,MIMAT0000349,MIMAT0009185,MIMAT0009186,MIMAT0009187,MIMAT0009188,MIMAT0009189,MIMAT0009190,MIMAT0010140,MIMAT0008384	dme-miR-281-2-5p	dme-miR-281-2-5p
531	aae-miR-281-3p	0	0	1997.21	76.479	48.09	2.01234	7488.67	452.323	183.717	14.0238	2245.01	79.4886	137.431	11.2418	3439.38	114.719	59.572	14.3043	2068.27	2007.1	1916.27	50.2984	46.36	47.6115	6994.53	7589.25	7882.24	176.671	174.613	199.866	2326.61	2240.6	2167.82	133.895	128.382	150.015	3376.94	3571.78	3369.43	76.0572	50.4387	52.22	UGUCAUGGAAUUGCUCUCUUUA	mature miRNA	standard	MIMAT0014232	aae-miR-281-3p
533	lmi-miR-281-3p	0	0	1777.54	99.6881	49.9525	2.54055	7208.28	761.781	193.49	3.70851	2122.88	119.846	127.02	4.92384	3635.51	226.92	43.109	6.99246	1892.58	1723.49	1716.56	49.9825	47.3971	52.4779	6352.96	7813.78	7458.1	191.864	190.873	197.734	2170.79	2211.37	1986.49	132.59	125.222	123.247	3406.75	3639.23	3860.54	44.3538	49.3955	35.5778	UGUCAUGGAGUUGCUCUCUUUAA	mature miRNA	standard	MIMAT0010141	lmi-miR-281-3p
537	mse-miR-281	0	0	2226.55	41.2364	57.8931	5.76206	7390.68	474.958	265.766	36.0786	2567.7	157.845	200.78	5.59412	5077.82	380.484	65.2329	7.58591	2258.37	2179.96	2241.31	51.5907	59.1975	62.8911	6845.77	7716.91	7609.36	228.127	300.05	269.122	2730.98	2556.22	2415.91	198.67	207.122	196.547	4736.88	5488.27	5008.3	67.1198	56.8816	71.6972	CUGUCAUGGAGUUGCUCUCUUU	mature miRNA	standard	MIMAT0024446	mse-miR-281
544	pxy-miR-281	0	0	2439.37	97.0061	52.9765	2.93424	7136.29	514.938	251.054	30.6526	2551.05	329.775	182.59	12.7119	4530.78	293.926	77.881	13.0088	2544.71	2419.7	2353.71	55.8674	53.0613	50.0007	6547.43	7359.41	7502.05	240.111	285.677	227.375	2881.99	2548.71	2222.45	173.698	176.923	197.15	4252.36	4501.91	4838.08	91.9946	75.2774	66.3709	UGUCAUGGAGUUGCUCUCUUUA	mature miRNA	standard	MIMAT0033804	pxy-miR-281
530	cqu-miR-281-3p	0	0	2358.12	287.231	49.5105	6.03756	6869.13	709.112	242.978	15.603	2481.52	76.2971	197.024	13.8054	4352.24	193.529	65.5779	9.12184	2503.99	2543.15	2027.23	43.5531	49.3533	55.6252	6053.3	7337.45	7216.66	260.989	233.577	234.368	2514.72	2394.25	2535.59	181.564	201.387	208.12	4238.4	4242.61	4575.69	69.4427	72.1311	55.1599	UGUCAUGGAAUUGCUCUCUUU	mature miRNA	standard	MIMAT0014359	cqu-miR-281-3p
545	ame-miR-281	0	0	2105.54	73.7017	48.0738	2.6682	6548.77	388.688	217.397	7.91787	2195.04	89.7322	151.624	12.5783	3414.97	86.8082	57.9906	10.2797	2156.66	2021.06	2138.92	50.6699	45.339	48.2126	6157.91	6553.16	6935.25	222.951	208.33	220.908	2297.98	2133.37	2153.77	165.863	142.025	146.984	3355.18	3514.54	3375.2	47.6449	68.2031	58.1238	UGUCAUGGAGUUGCUCUCUUUGU	mature miRNA	standard	MIMAT0001483	ame-miR-281
542	dpu-miR-281	0	0	1717.58	42.7722	37.2944	3.38906	6532.89	653.524	185.325	16.5432	1824.96	241.282	112.24	9.46008	2981.2	145.044	45.7763	9.55068	1760.16	1717.95	1674.62	33.5084	38.3299	40.0449	5778.27	6909.55	6910.86	167.702	187.754	200.519	2100.81	1653.17	1720.9	103.343	111.2	122.177	2824.36	3008.73	3110.51	39.1951	56.7305	41.4032	UGUCAUGGAGCUGCUCUCUUUAU	mature miRNA	standard	MIMAT0012655	dpu-miR-281
2375	ame-miR-6048	0	0	4641.52	12.3793	6577.5	212.113	1399.94	26.6751	2548.89	23.5024	6593.39	183.637	721.242	22.4316	1048.93	109.72	3401.52	344.438	4635.77	4633.07	4655.73	6413.38	6817.01	6502.12	1385.18	1383.91	1430.73	2532.55	2575.82	2538.29	6798.2	6538.53	6443.44	728.479	696.085	739.162	1116.58	1107.87	922.335	3189.86	3215.73	3798.96	AGAGGCGAGGUGGACCGACUGGU	mature miRNA	standard	MIMAT0023672	ame-miR-6048
2225	dme-miR-4968-3p	0	0	2726.65	116.118	1015.48	23.0662	1641.34	178.778	1490.78	24.0876	2882.98	216.674	245.973	18.255	6478.93	160.388	286.722	19.3743	2798.65	2788.61	2592.7	1026.87	988.93	1030.63	1493.02	1591.16	1839.85	1512.13	1464.66	1495.55	3125.4	2708.19	2815.36	228.102	245.229	264.589	6658.92	6426.71	6351.16	308.811	272.609	278.746	CAGCAACAGCAGCAGCAGCAGA	mature miRNA	standard	MIMAT0032118	dme-miR-4968-3p	dme-miR-4968-3p
167	bmo-miR-12	0	0	2311.71	123.599	205.494	7.88607	1642.4	45.8681	3361.43	76.2999	5736.62	367.726	389.261	26.4782	2828.77	286.019	465.202	36.3814	2449.19	2209.79	2276.16	210.298	196.393	209.791	1601.23	1691.84	1634.13	3318.31	3316.46	3449.53	6160.85	5540.09	5508.92	374.09	419.835	373.857	2523.71	2871.69	3090.9	432.766	458.299	504.54	UGAGUAUUACUUCAGGUACUGGU	mature miRNA	standard	MIMAT0009151,MIMAT0024936,MIMAT0024466	bmo-miR-12
1564	ame-miR-3049-5p	0	0	252.594	26.1786	2360.77	6.21892	101.325	7.82553	2728.73	54.6705	193.427	18.9427	1474.47	12.3661	154.648	12.7847	4806.55	593.836	260.571	273.856	223.355	2354.28	2366.67	2361.38	95.049	98.834	110.093	2666.09	2766.85	2753.25	204.404	171.554	204.323	1488.24	1464.32	1470.85	168.108	153.168	142.668	4403.4	4527.76	5488.48	UCGGGAAGGUAGUUGCGGCGGAU	mature miRNA	standard	MIMAT0022968	ame-miR-3049-5p
1123	dme-miR-2491-3p	0	0	2306.07	68.5778	970.242	17.5199	1333.67	64.4849	896.872	23.7205	1865.15	61.2666	266.735	13.5318	5417.96	17.6655	297.465	13.0565	2367.05	2319.32	2231.83	975.785	984.319	950.621	1272.07	1400.7	1328.25	924.017	880.137	886.46	1935.17	1821.42	1838.85	269.622	278.59	251.992	5434.44	5420.14	5399.31	301.565	282.851	307.98	CAACAACAGCAGCAGCAA	mature miRNA	standard	MIMAT0020912	dme-miR-2491-3p	dme-miR-2491-3p
2205	dme-miR-4956-5p	0	0	249.796	14.4424	321.034	5.3118	223.403	18.4758	219.821	10.0028	1926.68	118.829	184.192	14.6549	4854.26	168.708	149.506	12.5078	260.786	255.163	233.438	323.447	324.71	314.943	203.249	239.539	227.422	231.262	212.728	215.473	2061.89	1838.85	1879.31	201.086	174.904	176.586	5003.26	4888.45	4671.08	136.369	161.271	150.878	CGAUGGCCAGCAACAACUCGCU	mature miRNA	standard	MIMAT0020173	dme-miR-4956-5p	dme-miR-4956-5p
2538	dme-miR-9376-3p	0	0	281.209	18.6218	2505.66	93.4922	87.6254	22.1261	3620.95	86.6731	257.403	19.8128	1992.85	83.7293	382.726	21.5968	4199.37	528.518	279.663	300.556	263.409	2557.31	2561.93	2397.74	72.9321	76.8711	113.073	3522.87	3687.23	3652.76	261.578	235.835	274.796	2038.8	1896.21	2043.54	372.402	368.229	407.547	3849.56	3941.19	4807.35	UUUGACCAUGCGGUGGUGGCC	mature miRNA	standard	MIMAT0035216	dme-miR-9376-3p	dme-miR-9376-3p
1217	dps-miR-2548-3p	0	0	818.456	99.588	149.907	11.2672	282.538	42.2592	139.011	21.2055	824.615	37.8829	53.1208	6.40735	4535.88	195.997	29.1263	5.12917	901.127	846.343	707.897	160.374	151.366	137.982	233.781	308.619	305.214	159.217	140.884	116.931	861.145	827.189	785.51	59.1659	53.7923	46.4041	4363.99	4494.33	4749.32	34.3414	24.0876	28.9498	UUUGGUGUCAGCUUCCAGCAGC	mature miRNA	standard	MIMAT0012357	dps-miR-2548-3p
2602	ame-miR-9877	0	0	628.268	24.2806	2477.94	98.906	340.222	38.5057	1782.28	42.8156	646.071	54.1764	1619.2	24.6301	677.525	19.7457	4389.11	239.201	619.106	655.796	609.901	2430.85	2411.38	2591.59	304.4	335.323	380.943	1831.04	1765.01	1750.81	690.224	662.374	585.615	1610.25	1600.3	1647.06	672.542	699.284	660.747	4265.49	4237.02	4664.83	GCGGGACACUGGGUGGGCGGCU	mature miRNA	standard	MIMAT0037281	ame-miR-9877
2546	dme-miR-9380-3p	0	0	1315.53	88.5318	277.247	17.3167	415.413	54.0835	247.012	11.8158	833.487	63.3347	85.3583	11.4016	4303.09	158.894	57.6304	9.4774	1359.77	1373.22	1213.6	294.409	277.552	259.779	360.794	468.944	416.5	252.969	254.664	233.404	898.553	829.869	772.038	98.3733	77.1322	80.5693	4303.74	4143.87	4461.66	56.6315	48.6921	67.5678	CCUCCAACAGAUCCAGCAGCAG	mature miRNA	standard	MIMAT0035224	dme-miR-9380-3p	dme-miR-9380-3p
2462	pxy-miR-8506	0	0	207.178	16.007	3174.65	92.085	568.217	93.3549	4331.74	88.1566	324.589	37.6216	2597.04	80.7457	334.788	9.60874	3730.18	78.6817	209.409	190.172	221.952	3200.9	3250.76	3072.29	461.328	609.572	633.751	4430.76	4261.77	4302.69	360.632	327.567	285.566	2621.48	2506.9	2662.74	340.811	323.707	339.847	3757.57	3791.51	3641.47	UUAGGUGUGAGGGUCACAGC	mature miRNA	standard	MIMAT0033722	pxy-miR-8506
1826	tca-miR-3477-5p	0	0	1396.39	61.3443	222.863	6.35592	3989.26	381.205	591.227	16.1281	2826.94	17.1775	393.894	12.1321	3399.7	142.949	530.132	6.41776	1438.07	1425.14	1325.95	221.992	216.988	229.61	3549.76	4230.16	4187.85	591.539	607.196	574.944	2814.3	2846.5	2820.02	401.18	379.889	400.613	3262.52	3388.77	3547.79	535.632	523.081	531.683	UAAUCUCAUUUGGUAACUGUGAGG	mature miRNA	standard	MIMAT0018736	tca-miR-3477-5p
178	bmo-miR-13a-5p	0	0	261.231	24.0251	2063.16	53.9025	158.38	33.1322	2169.48	60.8146	164.805	23.8784	1010.11	1.05562	169.464	0.856338	3634.18	412.677	238.08	286.044	259.567	2096.75	2091.74	2000.98	136.702	141.919	196.519	2114.14	2159.73	2234.59	185.814	169.765	138.837	1011.03	1008.96	1010.33	170.453	168.986	168.953	3340.69	3455.82	4106.04	CCUGUCAAAGCGGCGGUGAAA	mature miRNA	standard	MIMAT0007896	bmo-miR-13a-5p
541	nvi-miR-281	0	0	1667.6	111.528	28.0301	0.81585	3727.03	237.469	71.1124	13.576	1657.42	186.031	88.2348	5.52516	1678.07	108.856	31.1469	0.788591	1787.97	1567.77	1647.07	27.0956	28.3942	28.6004	3455.79	3827.81	3897.49	76.1065	81.4839	55.7467	1831.53	1679.33	1461.41	81.8629	91.1441	91.6973	1803.35	1624.26	1606.61	30.5313	32.0358	30.8735	UGUCAUGGACUUGCUCUCUUUGU	mature miRNA	standard	MIMAT0015658	nvi-miR-281
540	nlo-miR-281	0	0	1782.78	97.8587	27.7004	3.9565	3728.2	253.912	76.6875	2.50465	1716.1	92.558	96.4517	5.83249	1828.29	154.459	36.2173	11.8445	1894.58	1712.71	1741.03	23.2608	28.9869	30.8535	3435.27	3885.51	3863.81	76.0681	79.4438	74.5507	1807.13	1719.09	1622.08	94.1705	103.08	92.1045	1984.27	1825.21	1675.4	49.8689	30.1105	28.6723	UGUCAUGGACUUGCUCUCUUUG	mature miRNA	standard	MIMAT0018415	nlo-miR-281
527	dan-miR-281-1-5p	0	0	1768.42	100.847	73.1453	2.08201	3717.15	26.5754	180.549	10.0286	2506.06	49.955	327.892	29.1356	2549.24	84.5399	46.9906	6.77002	1804.42	1846.34	1654.52	73.9541	74.7016	70.7803	3701.61	3702.01	3747.84	168.969	186.438	186.239	2473.77	2480.8	2563.6	352.566	335.361	295.749	2532.8	2640.8	2474.13	54.5086	45.0873	41.376	AAGAGAGCUGUCCGUCGACAGU	mature miRNA	standard	MIMAT0008428,MIMAT0008501,MIMAT0008587,MIMAT0008641,MIMAT0008727,MIMAT0008782,MIMAT0008905,MIMAT0008926,MIMAT0008994,MIMAT0009060	dan-miR-281-1-5p
324	dme-miR-133-3p	0	0	194.935	6.47256	2132.52	41.0696	392.394	16.913	2150.52	65.6267	136.557	11.1421	1549.32	28.7159	95.3383	16.3194	3485.07	147.522	200.925	188.069	195.811	2098.16	2121.4	2178.01	407.729	395.198	374.254	2074.75	2187.27	2189.54	140.457	145.225	123.989	1538.08	1527.93	1581.96	101.589	107.608	76.8175	3652.05	3372.4	3430.77	UUGGUCCCCUUCAACCAGCUGU	mature miRNA	standard	MIMAT0014275,MIMAT0001501,MIMAT0001475,MIMAT0007901,MIMAT0014437,MIMAT0008468,MIMAT0008490,MIMAT0008620,MIMAT0000340,MIMAT0008678,MIMAT0008712,MIMAT0001231,MIMAT0012640,MIMAT0008834,MIMAT0008900,MIMAT0008936,MIMAT0009051,MIMAT0009072,MIMAT0012686,MIMAT002	dme-miR-133-3p	dme-miR-133-3p
329	hme-miR-133	0	0	163.906	23.2088	2086.21	52.8552	374.088	36.3196	2038.09	18.3053	95.4746	13.8203	1269.48	26.4893	93.4773	20.384	3385.56	199.802	185.251	167.268	139.2	2116.94	2116.5	2025.17	336.059	408.414	377.792	2022.04	2058.03	2034.21	111.414	86.8404	88.1691	1248.44	1299.23	1260.77	102.269	107.99	70.1728	3609.97	3319.74	3226.97	UGGUCCCCUUCAACCAGCUGUA	mature miRNA	standard	MIMAT0024938	hme-miR-133
145	dme-miR-10-5p	0	0	387.12	26.6141	2282.58	150.885	297.016	28.2272	2236.51	87.059	483.863	20.0587	3544.38	42.8493	508.488	19.2355	2027.39	27.4294	413.256	360.052	388.051	2138.96	2439.81	2268.98	265.474	305.674	319.901	2192.49	2180.26	2336.79	476.263	506.611	468.715	3579.26	3557.34	3496.55	524.633	513.625	487.205	2006.8	2016.83	2058.53	ACCCUGUAGAUCCGAAUUUGUU	mature miRNA	standard	MIMAT0014277,MIMAT0014404,MIMAT0000115,MIMAT0008960,MIMAT0024932	dme-miR-10-5p	dme-miR-10-5p
146	tur-miR-10-5p	0	0	323.997	28.4516	2531.23	51.7217	265.7	26.5121	2078.56	103.264	448.054	26.4479	3295.29	69.9154	539.503	45.797	1609.29	76.8341	314.347	356.019	301.626	2579.25	2537.98	2476.47	235.99	274.16	286.95	2015.13	2197.72	2022.84	436.408	478.326	429.427	3363.23	3299.09	3223.55	530.645	498.781	589.081	1563.25	1566.62	1697.99	CACCCUGUAGAUCCGAAUUUGU	mature miRNA	standard	MIMAT0023026	tur-miR-10-5p
512	bmo-miR-279c-3p	0	0	2881.76	168.083	264.365	11.0724	1556.39	100.951	1613.07	32.7165	3178.66	168.115	885.603	25.5657	2635.88	137.927	775.849	13.5697	3056.85	2866.73	2721.7	254.636	262.047	276.413	1443.69	1586.95	1638.53	1575.33	1633.43	1630.44	3350.57	3014.62	3170.78	898.994	901.692	856.124	2484.27	2753.92	2669.46	760.221	784.644	782.683	UGACUAGAUCCAUACUCGUCUG	mature miRNA	standard	MIMAT0013611,MIMAT0024965	bmo-miR-279c-3p
719	ame-miR-316	0	0	514.572	30.1522	2486.24	59.8058	1372.75	129.954	3209.03	98.7837	511.456	33.0228	2321.03	8.02843	784.876	13.802	3034.48	91.9979	535.351	528.376	479.989	2456.86	2446.81	2555.05	1294.58	1300.91	1522.77	3094.99	3263.7	3268.39	480.537	546.242	507.588	2316.41	2330.3	2316.39	787.486	769.955	797.187	3065.08	2931.08	3107.28	UGUCUUUUUCCGCUUUGCUGCCG	mature miRNA	standard	MIMAT0010122,MIMAT0014731	ame-miR-316
406	ame-miR-252a	0	0	2805.18	111.093	1338.72	34.7773	1512.13	70.7557	1200.05	32.73	3166.05	46.9368	1404.16	16.2361	2356.08	139.035	835.888	14.4678	2886.41	2850.54	2678.58	1369.54	1345.59	1301.02	1439.6	1515.84	1580.96	1222.22	1162.46	1215.47	3202.26	3182.87	3113.02	1413.55	1413.52	1385.42	2245.08	2311.14	2512.03	852.358	830.073	825.232	AUAAGUACUAGUGCCGCAGGAG	mature miRNA	standard	MIMAT0010113	ame-miR-252a
249	ame-miR-79	0	0	3168.05	25.1409	575.722	19.2686	1641.56	34.0767	556.993	23.2236	2952.58	56.5053	1470.23	19.876	1923.96	246.012	1233.9	33.2747	3196.66	3158.02	3149.47	593.519	578.387	555.259	1602.73	1666.49	1655.47	554.349	535.205	581.426	2891	2964.68	3002.05	1492.19	1453.47	1465.04	2150.4	1959.29	1662.19	1224.8	1206.11	1270.77	UAAAGCUAGAUUACCAAAGCA	mature miRNA	standard	MIMAT0004433	ame-miR-79
147	lmi-miR-10-5p	0	0	262.726	30.7514	2320.24	28.6456	252.365	28.4762	1800.9	12.1394	447.011	20.2324	3001.77	122.617	460.029	59.7458	1566.1	108.346	285.672	274.722	227.785	2349.41	2292.15	2319.17	222.868	279.696	254.53	1814.27	1797.86	1790.57	444.358	428.236	468.439	3017.34	2872.11	3115.86	464.901	517.189	397.996	1683.24	1545.57	1469.49	UACCCUGUAGAUCCGAAUUUGU	mature miRNA	standard	MIMAT0012636,MIMAT0012682,MIMAT0010144,MIMAT0033793,MIMAT0008357	lmi-miR-10-5p
517	mse-miR-279d	0	0	2482.41	54.3462	220.845	8.64809	1231.55	95.5863	1248.94	43.7864	2643.54	240.842	654.623	12.7078	1967.68	102.998	682.676	13.272	2516.72	2510.76	2419.75	212.475	220.313	229.746	1121.26	1283	1290.39	1212.41	1297.48	1236.93	2909.47	2581.05	2440.11	665.722	640.761	657.385	2046.67	2005.19	1851.18	697.627	672.286	678.115	UGACUAGAUCCAUACUCGUCUGC	mature miRNA	standard	MIMAT0024485	mse-miR-279d
571	cqu-miR-283	0	0	693.011	59.5187	119.084	3.05202	1752.54	139.201	214.077	4.42897	1775.64	19.6292	150.455	10.6668	2499.94	183.431	235.568	5.78543	695.309	751.347	632.376	120.084	115.658	121.511	1597.05	1795.02	1865.55	208.965	216.52	216.747	1761.61	1798.07	1767.23	152.657	138.859	159.849	2491.26	2321.01	2687.56	228.906	238.47	239.328	CAAUAUCAGCUGGUAAUUCUGGG	mature miRNA	standard	MIMAT0014379	cqu-miR-283
538	ngi-miR-281	0	0	1432.18	60.748	16.7552	1.88219	2496.23	54.687	65.0533	6.4161	1489.15	49.4377	46.2699	9.05868	850.231	135.598	27.1405	4.12191	1467.53	1466.98	1362.04	15.6369	15.7005	18.9283	2436.47	2543.79	2508.42	71.3836	65.2216	58.5547	1507.43	1526.85	1433.18	41.5008	56.7168	40.5921	981.707	858.128	710.856	24.3804	31.8786	25.1626	GUCAUGGACUUGCUCUCUUUG	mature miRNA	standard	MIMAT0018388	ngi-miR-281
568	dvi-miR-283-5p	0	0	683.641	51.9756	136.425	2.60172	2196.25	133.398	184.634	13.2049	1830.79	110.955	135.922	19.2146	2332.79	87.8977	195.025	17.716	734.198	630.354	686.37	133.448	137.565	138.262	2098.65	2141.84	2348.25	189.599	169.666	194.636	1907.95	1880.78	1703.63	149.849	114.001	143.915	2329.28	2246.69	2422.38	212.781	177.349	194.946	AAAUAUCAGCUGGUAAUUCUGGG	mature miRNA	standard	MIMAT0008935,MIMAT0024469	dvi-miR-283-5p
2289	rmi-miR-5333	0	0	121.611	13.3005	59.7581	4.1561	68.3435	7.68249	28.1766	3.76095	423.046	15.3798	8.62453	2.13626	2315.28	160.634	12.5682	3.41819	109.217	135.662	119.954	60.7453	55.1972	63.3316	75.367	60.1388	69.5247	25.5696	26.4723	32.488	440.633	412.116	416.39	10.5112	6.30499	9.05736	2421.62	2130.49	2393.72	11.1616	10.0778	16.4653	UGUGAUUACAGCAGCUCUUUCGGU	mature miRNA	standard	MIMAT0021406	rmi-miR-5333
567	dme-miR-283-5p	0	0	633.457	8.01274	116.905	1.7751	1969.85	170.547	172.933	12.5204	1690.83	116.438	124.723	2.07255	2312.81	97.1563	175.554	25.8029	641.484	625.458	633.429	117.654	118.183	114.878	1797.11	1974.32	2138.12	160.251	173.263	185.285	1745.27	1770.07	1557.14	125.79	122.334	126.045	2224.23	2297.47	2416.72	166.566	155.447	204.649	AAAUAUCAGCUGGUAAUUCUGG	mature miRNA	standard	MIMAT0000347	dme-miR-283-5p	dme-miR-283-5p
111	tca-miR-9a-3p	0	0	151.876	3.41259	1570.73	53.3795	148.01	8.14151	2041.47	67.9455	105.579	21.1707	2277.55	71.8084	157.261	13.6944	1989.13	210.467	155.372	148.554	151.702	1628.13	1522.58	1561.47	155.218	139.179	149.631	1994.38	2119.36	2010.68	126.453	84.124	106.161	2208.5	2351.83	2272.3	160.258	169.209	142.316	1749.97	2146.11	2071.29	AUAAAGCUAGGUUACCGGAG	mature miRNA	standard	MIMAT0019177	tca-miR-9a-3p
109	pxy-miR-9a	0	0	104.887	7.37312	1585.04	56.1424	132.662	15.7177	1731.44	47.5685	93.841	4.75698	2029.86	94.369	149.464	20.7522	1739.76	38.3698	113.397	100.84	100.423	1647.37	1569.27	1538.46	114.521	142.225	141.238	1766.49	1750.53	1677.29	94.6327	88.7379	98.1525	1927.52	2113.45	2048.6	126.09	165.722	156.579	1771.28	1750.98	1697.04	UAAAGCUAGGUUACCGGAGUU	mature miRNA	standard	MIMAT0033776	pxy-miR-9a
763	ame-miR-750	0	0	1561.6	47.9519	34.8604	1.72086	1408.71	305.638	37.3501	3.24605	1755.87	127.88	36.0615	5.06997	1643.01	468.414	73.3991	1.07934	1506.34	1592.28	1586.17	36.2845	35.3486	32.9482	1718.98	1399.23	1107.92	38.6788	33.6505	39.721	1613.91	1791.66	1862.04	30.6345	40.6763	36.8739	1985.45	1834.36	1109.21	72.7842	74.6454	72.7678	CCAGAUCUAACUCUUCCAGCUC	mature miRNA	standard	MIMAT0018615	ame-miR-750
920	dvi-miR-981-5p	0	0	506.433	63.8778	109.785	3.55818	157.257	11.3776	285.353	14.2235	285.941	26.9617	12.7771	0.869387	1795.83	121.081	20.0547	1.32109	493.881	575.655	449.763	109.138	106.595	113.622	144.917	167.331	159.523	301.497	274.664	279.899	310.067	290.919	256.837	13.4945	11.8103	13.0266	1827.22	1898.13	1662.15	21.3993	18.7584	20.0064	CAGAUUUCGUCAGCAGCGGGCU	mature miRNA	standard	MIMAT0035597	dvi-miR-981-5p
566	tca-miR-283-5p	0	0	684.111	37.9888	88.2918	1.76144	1514.71	91.827	129.144	30.2458	1608.8	62.9738	108.974	12.2987	1766.11	73.5532	177.924	22.9663	682.465	722.896	646.972	87.3082	90.3254	87.2418	1411.33	1545.98	1586.81	117.905	163.4	106.126	1573.91	1570.99	1681.5	94.8006	116.826	115.296	1748.54	1702.94	1846.86	177.738	200.983	155.052	AAAUAUCAGCUGGUAAUUCUG	mature miRNA	standard	MIMAT0008387	tca-miR-283-5p
110	lmi-miR-9a-3p	0	0	103.106	8.82588	1388.77	23.7828	151.123	21.3767	1351.19	49.6123	93.8478	11.5127	1547.91	67.5043	97.7727	8.86592	1534.87	93.2032	113.197	99.2972	96.8245	1416.12	1372.91	1377.29	140.731	136.929	175.709	1408	1329.13	1316.42	80.5553	100.651	100.337	1507.47	1625.84	1510.41	107.466	95.7779	90.0741	1642.45	1478.43	1483.73	AUAAAGCUAGGUUACCGAAGUUA	mature miRNA	standard	MIMAT0010147	lmi-miR-9a-3p
572	aae-miR-283	0	0	442.206	28.7227	74.6238	5.14716	1351.2	98.3578	91.608	7.00786	1187.38	90.7828	83.0119	8.20311	1292.19	91.6972	123.993	8.98215	467.446	448.218	410.953	77.2466	77.9313	68.6935	1254.43	1348.09	1451.07	90.638	99.0504	85.1357	1264.01	1211.02	1087.12	90.5866	74.2992	84.1499	1374.75	1308.33	1193.5	134.168	117.165	120.646	CAAUAUCAGCUGGUAAUUCUGGGC	mature miRNA	standard	MIMAT0014279	aae-miR-283
1406	bmo-miR-2789	0	0	27.8117	3.85258	682.595	33.4499	46.4381	10.4045	808.917	32.3532	75.0979	13.919	721.41	13.5328	104.28	9.62125	1360.47	60.8765	29.3175	30.684	23.4337	719.828	655.079	672.879	51.7598	34.4493	53.1053	843.059	778.713	804.978	66.2117	91.1391	67.9431	735.848	719.368	709.014	112.789	106.213	93.8396	1382.3	1291.68	1407.41	GUAGAAAGUUUGGAGGUGGAU	mature miRNA	standard	MIMAT0013686	bmo-miR-2789
561	hme-miR-282	0	0	65.0201	9.35338	203.88	4.83797	31.0987	2.50874	894.275	50.6066	35.6118	2.41803	545.142	29.7929	32.4565	0.636441	705.324	73.5605	70.6673	70.1695	54.2236	203.658	208.826	199.157	28.474	31.3495	33.4726	851.65	880.969	950.205	32.9572	36.1896	37.6886	524.687	579.323	531.415	32.7051	31.7333	32.9311	790.261	662.174	663.537	UAGCCUCUCCUUGGCUUUGUCU	mature miRNA	standard	MIMAT0024968,MIMAT0024444	hme-miR-282
1906	ame-miR-3776	0	0	424.57	19.235	576.489	21.6315	206.93	5.3416	516.833	21.9504	864.02	9.32533	387.819	7.23625	550.288	7.1821	231.571	9.26898	423.008	444.539	406.164	596.913	578.73	553.825	202.129	205.977	212.684	537.236	493.608	519.654	859.421	857.888	874.751	385.933	395.811	381.712	544.992	547.41	558.463	224.944	227.606	242.163	AGGAGGGGGGGAGAGAGAAGCG	mature miRNA	standard	MIMAT0018553	ame-miR-3776
191	dme-miR-14-3p	1.11022e-16	1.41778e-15	8200.51	237.738	15629.3	61.8297	5403.24	418.312	16416.5	686.075	13627.3	692.99	23638.8	708.507	13597.6	220.194	17111.3	232.577	8474.27	8081.26	8046	15565.6	15689.1	15633.4	4991.57	5390.27	5827.89	15627.1	16754.3	16868.3	14394.9	13439.4	13047.7	24395.4	22990.9	23530	13343.8	13737.4	13711.6	17371.4	17039.2	16923.3	UCAGUCUUUUUCUCUCUCCUAU	mature miRNA	standard	MIMAT0014240,MIMAT0014714,MIMAT0014416,MIMAT0000120,MIMAT0024942,MIMAT0024463,MIMAT0008361	dme-miR-14-3p	dme-miR-14-3p
507	pxy-miR-279b-3p	1.11022e-16	1.41778e-15	6611.87	32.9046	1263.2	99.9966	3364.5	61.7577	553.915	32.4956	6327.07	319.836	747.186	61.773	1811.54	321.043	1939.28	90.545	6599.32	6649.2	6587.08	1367.13	1254.79	1167.67	3317.89	3434.55	3341.08	588.492	549.248	524.005	6310.95	6654.65	6015.59	818.434	714.499	708.624	2171.43	1708.59	1554.6	2005.36	1976.4	1836.07	UGACUAGAUUUUCACUCAUCCU	mature miRNA	standard	MIMAT0033820	pxy-miR-279b-3p
1384	bmo-miR-2779	1.11022e-16	1.41778e-15	5563.28	107.723	2550.32	89.4873	2644.02	203.006	1280.54	21.4419	2362.77	173.44	1209.33	11.4612	1762.6	67.2619	1777.08	26.4066	5687.42	5494.4	5508.01	2643.89	2541.51	2465.57	2577.86	2482.35	2871.85	1305.12	1270.9	1265.62	2486.09	2437.78	2164.45	1213.92	1217.79	1196.29	1829.16	1763.98	1694.66	1786.65	1747.22	1797.36	AUAUCCGGCUCGAAGGACCA	mature miRNA	standard	MIMAT0013668	bmo-miR-2779
121	hme-miR-9b	1.11022e-16	1.41778e-15	507.518	51.5607	2842.2	149.699	292.824	17.9816	1305.4	88.9062	768.289	91.8927	4167.45	384.698	208.385	38.1837	4684.59	301.773	462.581	563.81	496.164	3004.56	2812.4	2709.65	300.846	305.399	272.228	1403.03	1284.05	1229.1	663.687	805.161	836.02	4571.19	3805.14	4126.03	244.079	212.952	168.123	5019.01	4602.19	4432.58	UCUUUGGUUUUCUAGCUGUAUG	mature miRNA	standard	MIMAT0025002	hme-miR-9b
644	dme-miR-307a-3p	1.11022e-16	1.41778e-15	2555.08	79.6924	843.491	10.1621	3522.85	202.74	1022.77	33.0089	1850.92	115.512	740.052	10.3765	1413.35	99.4795	370.677	46.8731	2646	2497.32	2521.93	849.21	849.504	831.758	3299.56	3695.39	3573.61	1033.49	985.733	1049.09	1964.93	1853.87	1733.97	740.393	750.254	729.509	1360.87	1528.09	1351.11	420.582	363.868	327.581	UCACAACCUCCUUGAGUGAG	mature miRNA	standard	MIMAT0001519,MIMAT0004208,MIMAT0008434,MIMAT0008497,MIMAT0008562,MIMAT0000398,MIMAT0008665,MIMAT0008697,MIMAT0001257,MIMAT0012665,MIMAT0008811,MIMAT0008884,MIMAT0009031,MIMAT0009054,MIMAT0012701,MIMAT0008389	dme-miR-307a-3p	dme-miR-307a-3p
720	mse-miR-316	1.11022e-16	1.41778e-15	429.077	20.9987	2652.53	55.101	1438.43	128.541	3251.72	20.3974	481.929	51.4374	2691.99	125.602	1058.88	127.164	2716.21	53.5195	431.342	448.851	407.037	2697.2	2590.96	2669.42	1290.01	1513.66	1511.62	3229.11	3268.75	3257.28	536.746	474.321	434.719	2592.5	2650.36	2833.13	939.954	1192.93	1043.74	2674.88	2776.67	2697.09	UGUCUUUUUCCGCUUUGCUGCU	mature miRNA	standard	MIMAT0024434	mse-miR-316
236	ame-miR-34	1.11022e-16	1.41778e-15	1129.94	55.0189	2197.79	62.491	1089.34	53.7375	2700.32	25.2483	485.054	10.6229	1281.98	54.6241	712.388	47.2546	1616.66	142.945	1191.53	1112.65	1085.65	2203.39	2132.69	2257.3	1030.73	1100.98	1136.29	2728.49	2692.73	2679.74	472.965	492.895	489.302	1242.09	1259.6	1344.24	661.588	755.037	720.537	1495.58	1580.06	1774.35	UGGCAGUGUUGUUAGCUGGUUG	mature miRNA	standard	MIMAT0004430	ame-miR-34
1358	mse-miR-2767	1.11022e-16	1.41778e-15	429.651	34.0687	1702.34	32.6394	371.201	41.8736	2378.07	77.3692	338.389	46.9906	2387.8	28.9981	585.727	39.1179	1844.76	112.125	462.619	431.754	394.579	1677.32	1690.44	1739.26	325.345	380.852	407.407	2444.63	2396.4	2293.19	310.713	392.646	311.809	2354.34	2405.73	2403.32	568.667	630.477	558.036	1715.75	1918.69	1899.84	CAAGUAAAUCUCGUGCGGCUUU	mature miRNA	standard	MIMAT0024488	mse-miR-2767
1359	bmo-miR-2767	1.11022e-16	1.41778e-15	329.329	12.886	1149.5	12.227	268.781	31.7593	1571.61	80.8922	256.63	39.463	1720.08	7.58192	309.898	18.4973	1560.93	23.7677	343.893	324.69	319.406	1137.36	1149.32	1161.81	238.056	266.804	301.483	1639.66	1482.17	1593.01	300.729	224.641	244.522	1714.69	1728.75	1716.8	317.194	288.865	323.634	1588.24	1549.6	1544.95	CAAGUAAAUCUCGUGCGGUUUG	mature miRNA	standard	MIMAT0013643	bmo-miR-2767
759	bmo-miR-750-3p	2.22045e-16	2.72509e-15	12393.3	3261.58	1126.77	10.3479	10412.4	967.312	2546.31	72.8556	24262.8	1459.47	1377.65	53.364	30983.7	3275.75	1776.87	129.923	14817	13677.9	8685.04	1138.71	1120.95	1120.64	9317.76	10767.1	11152.2	2605.95	2567.87	2465.11	25944.5	23516.3	23327.6	1433.44	1327.1	1372.41	27270.7	33465.1	32215.5	1630.97	1819.57	1880.06	CCAGAUCUAUCUUUCCAGCU	mature miRNA	standard	MIMAT0013645	bmo-miR-750-3p
555	tca-miR-282-5p	2.22045e-16	2.72509e-15	63.7539	14.1994	188.359	8.21182	21.8064	5.9483	1528.26	11.0508	35.2936	3.86842	669.38	4.11693	45.6395	7.63383	729.594	19.4033	60.181	51.6822	79.3985	181.496	186.123	197.457	27.386	15.5477	22.4854	1532.96	1515.64	1536.19	38.9636	31.2534	35.6638	673.379	669.606	665.155	49.623	50.4577	36.8379	712.737	725.241	750.804	UAGCCUCUCCUAGGCUUUGUCU	mature miRNA	standard	MIMAT0008386	tca-miR-282-5p
106	dpu-miR-9-3p	2.22045e-16	2.72509e-15	56.2991	7.03098	662.099	47.1367	50.5745	14.1662	360.071	26.0477	40.7234	3.50309	770.74	57.3821	21.4658	3.7563	945.974	87.6388	48.2403	61.1809	59.476	706.507	667.149	612.641	65.3973	37.1718	49.1543	389.601	340.36	350.253	43.126	42.3404	36.7039	833.559	757.577	721.082	20.9041	18.022	25.4714	864.663	1038.8	934.457	AUAAAGCUAGGUUACCAAAGUUA	mature miRNA	standard	MIMAT0012668,MIMAT0012705	dpu-miR-9-3p
477	dme-miR-277-3p	4.44089e-16	5.2458e-15	2176.36	8.34513	7408.77	258.422	3068.4	419.836	7845.67	188.202	3122.52	125.177	7996.25	197.992	3641.72	139.473	10956.9	136.479	2185	2175.75	2168.34	7245.62	7706.72	7273.97	2616.55	3142.2	3446.43	7745.07	7729.15	8062.79	3233.01	2986.57	3147.97	8061.84	7773.78	8153.12	3499.75	3646.85	3778.55	10911.1	10849.1	11110.3	UAAAUGCACUAUCUGGUACGACA	mature miRNA	standard	MIMAT0001510,MIMAT0001481,MIMAT0014722,MIMAT0004203,MIMAT0008407,MIMAT0008517,MIMAT0008556,MIMAT0000338,MIMAT0008685,MIMAT0008702,MIMAT0001241,MIMAT0008794,MIMAT0008946,MIMAT0009040,MIMAT0009099,MIMAT0024443,MIMAT0018400,MIMAT0018431,MIMAT0015683,MIMAT003	dme-miR-277-3p	dme-miR-277-3p
2255	dme-miR-4986-3p	4.44089e-16	5.2458e-15	46.2229	10.1293	627.632	14.8891	50.4067	5.8688	280.847	18.3759	164.514	14.6475	269.218	29.0127	92.2422	10.2806	1199.53	79.52	57.799	41.8828	38.9867	642.45	612.672	627.773	50.0112	44.7456	56.4632	259.642	292.108	290.792	177.884	166.8	148.858	298.53	268.609	240.514	104.007	84.9862	87.7336	1135.47	1174.58	1288.53	CCAUCGGAUGGCGGAACUUCC	mature miRNA	standard	MIMAT0020224	dme-miR-4986-3p	dme-miR-4986-3p
1014	ame-miR-996	4.44089e-16	5.2458e-15	748.949	62.6685	19.1986	1.12575	154.748	11.839	71.7818	2.99882	704.67	80.4544	57.2918	4.13164	144.001	34.7165	97.5569	6.236	677.137	792.575	777.135	19.2951	18.0277	20.273	165.34	156.935	141.967	73.4225	73.6023	68.3206	679.124	640.091	794.796	61.653	56.7861	53.4362	165.356	162.703	103.943	93.3047	104.716	94.6504	UGACUAGAUACAUACUCGUCU	mature miRNA	standard	MIMAT0010115	ame-miR-996
2431	bmo-miR-6497-3p	5.55111e-16	6.4763e-15	3434.81	90.6314	4622.43	138.211	693.984	30.8401	1761.21	9.17978	3266.36	308.29	373.949	21.0061	1269.88	30.2745	1378.81	254.958	3538.18	3368.98	3397.27	4777.67	4512.74	4576.87	658.75	716.077	707.124	1757.5	1771.66	1754.46	3606.92	3185.84	3006.32	398.151	360.452	363.243	1298.99	1272.1	1238.56	1088.43	1566	1482	GAUGCGGCCGGUGCCGGGUCU	mature miRNA	standard	MIMAT0025322	bmo-miR-6497-3p
526	dme-miR-281-1-5p	7.77156e-16	8.84834e-15	1103.44	81.9077	24.1198	4.08108	1827.22	59.5951	33.5658	1.92461	1189.77	19.3766	81.9074	5.29465	924.911	323.028	13.9062	4.90291	1011.18	1131.55	1167.58	19.9105	28.0593	24.3896	1795.24	1790.44	1895.97	31.9958	35.7129	32.9886	1169.04	1192.84	1207.42	86.6397	82.8934	76.189	1282.95	836.454	655.325	8.2449	16.7081	16.7656	AAAGAGAGCUGUCCGUCGACAGU	mature miRNA	standard	MIMAT0000344	dme-miR-281-1-5p	dme-miR-281-1-5p
2301	tur-miR-5729b-3p	7.77156e-16	8.84834e-15	885.749	102.582	178.066	17.6311	578.209	74.1994	38.4845	2.4797	838.39	56.7977	114.754	8.9795	151.078	18.4549	201.474	28.8449	939.235	950.535	767.478	158.447	192.585	183.166	536.541	663.876	534.209	36.8425	37.2741	41.3369	807.265	903.947	803.959	117.054	104.848	122.36	164.926	130.127	158.181	202.372	172.19	229.859	GAUCGAACCCGGUCAGGGUGC	mature miRNA	standard	MIMAT0023039	tur-miR-5729b-3p
460	api-miR-275	8.88178e-16	9.99201e-15	4676.13	212.884	4693.16	89.2034	3927.89	220.641	6481.02	51.0321	2925.16	143.256	8747.92	36.16	3641.6	89.5604	5689.9	160.999	4921.91	4549.4	4557.09	4738.56	4750.53	4590.39	3675.1	4081.76	4026.81	6486.62	6529.02	6427.42	3046.84	2961.36	2767.27	8756.68	8778.9	8708.19	3589.15	3745.01	3590.63	5852.8	5530.88	5686.01	UCAGGUACCUGAAGUAGCGCG	mature miRNA	standard	MIMAT0014721	api-miR-275
519	bmo-miR-279d-3p	1.11022e-15	1.23431e-14	8137.85	453.768	4494.03	148.575	9816.12	230.026	4554.74	212.296	11356.2	592.929	4132.91	170.158	12477.9	929.139	4586.75	124.498	8550.16	8211.71	7651.69	4557.63	4324.24	4600.21	9648.81	10078.4	9721.12	4311.2	4652.34	4700.69	12038.9	10969.3	11060.5	4285.21	4164.25	3949.26	11424.7	13181.5	12827.6	4631.92	4445.97	4682.35	UGACUAGAUUUUCACUUAUCCU	mature miRNA	standard	MIMAT0013607,MIMAT0024966,MIMAT0024450	bmo-miR-279d-3p
431	ame-miR-263b	1.22125e-15	1.34195e-14	780.033	19.3389	2001.68	41.296	806.679	46.9314	1618.67	56.9271	1358.43	17.0413	1939.19	79.2123	1487.86	65.7928	1596.11	58.5387	775.653	801.187	763.26	2029.02	1954.18	2021.85	755.425	817.062	847.549	1684.14	1580.78	1591.1	1373.63	1361.64	1340.01	1964.21	1850.49	2002.87	1470.53	1432.46	1560.58	1586.89	1542.73	1658.71	CUUGGCACUGGAAGAAUUCAC	mature miRNA	standard	MIMAT0010116,MIMAT0018395,MIMAT0018419,MIMAT0008378	ame-miR-263b
425	aae-miR-263a-3p	1.33227e-15	1.43067e-14	456.129	34.4919	373.015	11.167	129.448	8.56488	432.872	9.07066	33.1358	4.24531	119.27	10.6242	895.319	40.581	416.621	103.586	474.367	477.673	416.347	380.015	378.894	360.137	122.532	139.029	126.784	429.744	443.093	425.78	29.5853	37.8382	31.9841	122.201	107.489	128.122	891.623	937.621	856.712	362.592	351.22	536.051	CGUGUUCUGGCAGUGGCAUCCC	mature miRNA	standard	MIMAT0015372	aae-miR-263a-3p
2521	pxy-miR-8545	1.33227e-15	1.43067e-14	326.191	26.4941	678.358	62.4583	32.0725	6.77137	130.747	15.4446	378.81	63.0336	31.9663	3.25414	76.3744	2.73641	278.563	18.2914	334.377	347.626	296.57	695.111	730.731	609.231	39.8689	28.6866	27.6618	143.439	135.252	113.551	330.735	450.174	355.521	29.8999	30.2815	35.7173	79.2564	73.8115	76.0553	263.244	298.815	273.631	GGUGCAGGGCCUGGUCGAUG	mature miRNA	standard	MIMAT0033813	pxy-miR-8545
715	bmo-miR-316-5p	1.44329e-15	1.4988e-14	552.685	11.0565	2640.03	47.056	1517.77	248.485	3333.91	75.2512	499.184	67.7093	2614.21	26.9771	944.809	27.9529	3044.13	105.653	544.879	547.84	565.337	2638.44	2687.86	2593.79	1240.36	1593.02	1719.94	3343.43	3403.94	3254.35	571.942	487.59	438.021	2589.07	2642.71	2610.84	918.34	942.046	974.04	3152.63	2941.57	3038.19	UGUCUUUUUCCGCUUUGCUGCUG	mature miRNA	standard	MIMAT0013597	bmo-miR-316-5p
1357	pxy-miR-2767	1.44329e-15	1.4988e-14	540.784	5.14826	1736.31	42.9583	359.462	64.3721	2614.39	35.7191	379.599	19.8962	2673.6	89.5467	552.228	59.6405	2606.05	346.304	537.183	538.489	546.681	1784.96	1720.41	1703.58	286.096	406.482	385.808	2573.15	2634.31	2635.7	402.57	368.438	367.789	2736.02	2571	2713.78	498.348	542.022	616.312	2241.03	2929.96	2647.17	CAAGUAAAUCUCGUGCGGCUG	mature miRNA	standard	MIMAT0033818	pxy-miR-2767
419	ame-miR-263a	1.55431e-15	1.59655e-14	791.194	39.3412	1952.77	41.0409	784.265	47.4158	1582.71	84.9684	1427.61	30.3295	2051.44	45.1068	1510.37	57.8715	1625.81	10.9782	834.447	781.594	757.542	1921.98	1936.98	1999.37	743.763	836.421	772.61	1679.44	1548.52	1520.16	1441.79	1448.26	1392.79	2011.69	2100.46	2042.15	1454.29	1506.94	1569.88	1619.47	1619.47	1638.49	GUAAAUGGCACUGGAAGAAUUCAC	mature miRNA	standard	MIMAT0001479	ame-miR-263a
627	pxy-miR-306	1.66533e-15	1.69219e-14	1271.11	65.2923	133.558	4.16215	770.726	126.695	2862.64	157.514	1115.2	156.351	734.835	18.5083	1904.33	204.504	706.762	43.7558	1346.16	1239.82	1227.36	138.361	131.314	130.999	625.733	826.359	860.085	2680.79	2956.63	2950.49	1295.15	1012.69	1037.74	726.851	721.659	755.995	1677.75	1960.01	2075.23	726.954	736.776	656.557	CCAGGUACUAGGUGACUCUGA	mature miRNA	standard	MIMAT0033787	pxy-miR-306
922	dme-miR-981-5p	2.88658e-15	2.90193e-14	182.55	12.3806	49.3308	7.35793	74.0608	7.3894	144.056	3.52819	163.277	32.3663	11.7583	3.26127	1409.82	84.6625	7.36915	2.37402	170.563	195.289	181.796	43.0354	57.4196	47.5373	67.3768	81.9959	72.8097	146.827	140.084	145.256	182.218	181.708	125.905	15.3543	8.99202	10.9286	1476.42	1438.5	1314.55	5.33325	6.79736	9.97684	CGGGUUUCGUUAGCAGCGGGCU	mature miRNA	standard	MIMAT0020878,MIMAT0012485	dme-miR-981-5p	dme-miR-981-5p
516	ame-miR-279d	3.88578e-15	3.78563e-14	3840.66	103.593	6198.92	102.649	3230.47	263.729	4677.91	95.8523	5090.37	59.0863	8232.57	373.47	5051.16	78.3954	8249.81	136.165	3906.92	3893.78	3721.28	6083.85	6231.8	6281.09	2976.6	3211.76	3503.06	4577.53	4687.73	4768.48	5149.41	5090.46	5031.24	8662.4	7987.47	8047.84	5092.21	4960.77	5100.52	8380.17	8260.76	8108.5	UGACUAGAUCCACACUCAUCCA	mature miRNA	standard	MIMAT0037267,MIMAT0012654,MIMAT0024961,MIMAT0012694,MIMAT0024455,MIMAT0010201	ame-miR-279d
632	bmo-miR-306a-5p	3.88578e-15	3.78563e-14	1128.74	139.667	140.285	7.94998	764.489	121.714	2513.22	66.4068	1060.85	142.712	688.556	19.6641	1638.22	90.2466	607.746	25.3892	1258.07	1147.51	980.633	142.722	146.731	131.402	633.959	784.635	874.873	2541.36	2437.38	2560.93	1208.68	1050	923.879	681.554	673.351	710.762	1578.35	1594.3	1742.02	631.161	580.76	611.317	UCAGGUACUAGGUGACUCUGA	mature miRNA	standard	MIMAT0012629,MIMAT0024975,MIMAT0024486	bmo-miR-306a-5p
1972	tca-miR-3816-5p	3.88578e-15	3.78563e-14	957.811	79.7473	228.06	17.6471	307.474	32.4248	26.6061	0.735651	72.7662	3.06253	20.9112	4.25105	1046.84	134.695	8.92057	3.78111	959.618	877.175	1036.64	247.032	225.016	212.134	283.602	344.39	294.431	26.5757	25.886	27.3564	74.7278	74.3336	69.2372	17.2064	19.9747	25.5524	892.005	1111.49	1137.01	12.3753	9.50526	4.88116	ACAAGGCAUGUUUGGCAGCAAU	mature miRNA	standard	MIMAT0018656	tca-miR-3816-5p
165	tca-miR-12-5p	5.32907e-15	5.13875e-14	184.415	14.8433	11.5913	2.50658	132.894	5.20545	88.3737	6.29518	898.825	36.1545	16.8128	2.1595	176.471	27.4609	19.223	5.87815	168.064	197.042	188.138	11.5752	14.1059	9.09281	138.719	131.264	128.698	84.3754	95.6301	85.1154	918.335	921.035	857.107	18.0543	14.3193	18.065	192.947	191.695	144.77	23.5894	21.5403	12.5394	UGAGUAUUACAUCAGGUACUG	mature miRNA	standard	MIMAT0008358	tca-miR-12-5p
500	bmo-miR-279a	5.44009e-15	5.19282e-14	2355.32	36.4578	5231.81	67.0837	3030.76	205.005	3720.33	140.759	4143.19	177.37	7049.58	228.296	4580.17	259.479	5907.32	93.5413	2334.36	2397.42	2334.19	5305.27	5173.79	5216.37	2942.2	2884.91	3265.15	3558.07	3809.65	3793.28	4250.58	3938.47	4240.53	7238.6	7114.2	6795.94	4285.92	4776.21	4678.38	5874.19	5834.85	6012.92	UGACUAGAUCCACACUCAU	mature miRNA	standard	MIMAT0004204	bmo-miR-279a
101	cqu-miR-8-3p	5.55112e-15	5.2458e-14	24355.7	2512.82	7117.85	146.228	24720.4	3196.99	9478.48	320.022	31456.8	209.756	8201.07	69.3007	28189.3	2192.46	11055.6	243.161	26422.7	25085.6	21558.7	7268.65	6976.67	7108.22	21046.9	26873.2	26241	9847.99	9296.69	9290.75	31410.5	31685.9	31274.1	8266.56	8128.5	8208.13	25721.3	28934.9	29911.7	10802.3	11287.2	11077.3	UAAUACUGUCAGGUAAAGAUGU	mature miRNA	standard	MIMAT0014409,MIMAT0024988	cqu-miR-8-3p
2118	tca-miR-3885-5p	5.9952e-15	5.60937e-14	616.127	44.2865	2732.29	76.8777	404.919	83.931	1119.83	54.2531	517.194	61.553	537.949	7.05636	259.593	21.0175	2980.19	81.0143	635.075	647.788	565.519	2709.88	2817.88	2669.1	308.903	441.52	464.334	1182.47	1089.38	1087.66	578.185	518.303	455.094	534.383	546.077	533.387	272.793	235.356	270.63	3073.36	2940.87	2926.33	AAGGCGGCGGCGGCGGCCG	mature miRNA	standard	MIMAT0018868	tca-miR-3885-5p
232	api-miR-34	6.32827e-15	5.86296e-14	1107.88	67.4873	2642.09	121.066	1466.38	135.264	3169.54	105.484	536.904	33.5867	1579.61	63.9482	992.076	96.3777	1560.59	39.4015	1177.9	1102.5	1043.25	2554.02	2780.14	2592.1	1310.26	1540.57	1548.32	3063.58	3170.51	3274.54	568.765	540.124	501.823	1574.12	1518.58	1646.12	887.25	1076.85	1012.13	1603.43	1525.9	1552.44	UGGCAGUGUGAUUAGCUGGUU	mature miRNA	standard	MIMAT0014733	api-miR-34
2430	mja-miR-6494	6.99441e-15	6.4172e-14	16.2052	0.277592	432.508	18.3828	14.5138	2.90941	134.876	12.4453	38.77	8.89716	72.284	13.7162	18.8554	5.21142	686.518	69.2081	15.9056	16.2561	16.4537	432.304	450.992	414.228	15.8161	16.5446	11.1807	121.399	145.935	137.293	38.9403	29.789	47.5808	75.5342	84.0832	57.2346	16.837	14.9551	24.7742	606.605	727.011	725.936	AGGGCGCGGUGGUGAGCGUA	mature miRNA	standard	MIMAT0025303	mja-miR-6494
1385	mse-miR-2779	7.32747e-15	6.65814e-14	5192.47	212.098	3221.24	36.4336	2764.89	284.142	1423.49	54.1308	2236.52	127.532	1287.18	35.1477	1944.95	87.9927	1953.23	52.1934	5435.08	5042.15	5100.18	3254.79	3182.48	3226.44	2437.24	2913.79	2943.63	1363.35	1438.83	1468.3	2377.18	2128.42	2203.97	1323.93	1253.9	1283.7	1980.49	2009.62	1844.75	1919.59	1926.74	2013.36	AUCCGGCUCGAAGGACCA	mature miRNA	standard	MIMAT0024425	mse-miR-2779
634	lmi-miR-307-3p	7.88258e-15	7.09433e-14	3660.8	214.507	1395.82	21.0056	5003.29	521.628	2122.89	13.2088	2818.62	235.759	1330.14	86.9766	2931.68	94.8573	1173.03	34.9376	3866.67	3677.13	3438.59	1386.17	1419.92	1381.37	4404.18	5356.68	5249.01	2115.76	2138.13	2114.78	3032.07	2858.24	2565.57	1236.37	1408.18	1345.86	2891.11	2863.85	3040.08	1163.28	1211.81	1144.01	UCACAACCUCCUUGAGUGAGCGA	mature miRNA	standard	MIMAT0010137,MIMAT0024448	lmi-miR-307-3p
350	api-miR-184b	8.10463e-15	7.22535e-14	2212	56.0585	2052.35	50.0231	1863.79	115.531	1290.69	15.1393	3134.4	114.566	2616.12	40.9935	2257.3	69.7227	1579.04	33.2402	2270.48	2206.8	2158.73	2082.35	1994.61	2080.1	1751.71	1857.18	1982.48	1287.49	1277.41	1307.17	3207.8	3193.01	3002.38	2659.49	2578.01	2610.85	2337.12	2208.29	2226.48	1617.39	1558.43	1561.3	UGGACGGAGAACUGAUAAAGGA	mature miRNA	standard	MIMAT0014715	api-miR-184b
963	ame-miR-989	8.43769e-15	7.45198e-14	52.4667	8.94907	198.634	6.10429	55.6198	9.84676	95.2314	11.7529	89.042	13.7764	146.837	9.13978	1774.05	65.3104	117.526	19.9645	44.5128	62.1566	50.7308	194.14	205.584	196.179	45.7163	55.7343	65.4088	94.6859	107.247	83.7607	103.805	76.5293	86.7918	141.895	141.232	157.384	1722.31	1752.4	1847.44	139.238	113.38	99.9605	CGUGAUGUGACGUAGUGGUUCU	mature miRNA	standard	MIMAT0018511	ame-miR-989
722	dme-miR-317-3p	9.10383e-15	7.96585e-14	2906.44	103.09	1731.33	43.9491	2394.74	157.921	3892.51	96.4582	1146.29	87.4734	1863.05	38.9434	1379.7	36.8324	1944.6	104.822	3016.44	2812.04	2890.83	1703.66	1782	1708.32	2212.76	2495.88	2475.56	3781.21	3944.49	3951.83	1247.03	1102.24	1089.6	1907.07	1833.09	1848.99	1394.3	1337.81	1407	1901.4	1868.29	2064.12	UGAACACAGCUGGUGGUAUCCAGU	mature miRNA	standard	MIMAT0008452,MIMAT0008541,MIMAT0008586,MIMAT0000409,MIMAT0008789,MIMAT0008863,MIMAT0008947,MIMAT0009024,MIMAT0009055	dme-miR-317-3p	dme-miR-317-3p
643	ame-miR-307	9.21485e-15	7.98902e-14	1770.39	73.5762	225.597	5.98504	930.977	75.1706	183.205	10.3751	1067.13	138.543	141.908	11.2882	192.09	44.1002	276.03	27.8973	1788.31	1689.51	1833.35	230.626	227.189	218.978	1017.61	883.037	892.282	178.416	195.11	176.09	922.079	1198.09	1081.23	133.343	154.699	137.681	235.615	193.218	147.436	307.603	265.778	254.709	UCACAACCUUUUUGAGUGAGCGA	mature miRNA	standard	MIMAT0018509	ame-miR-307
639	aae-miR-307	9.32587e-15	8.01177e-14	4038.69	90.8662	1433.81	27.119	5617.24	795.037	2367.48	53.0205	3137.9	264.027	1451.17	62.1681	2935.86	94.0535	1308.53	16.1806	4079.66	4101.86	3934.55	1435.21	1406.01	1460.2	5156.24	5160.21	6535.27	2426.83	2324.79	2350.82	3389.89	3160.53	2863.29	1521.07	1402.06	1430.39	2830.51	2965.66	3011.39	1322.09	1290.62	1312.88	CACAACCUCCUUGAGUGAGCGA	mature miRNA	standard	MIMAT0014296,MIMAT0024976	aae-miR-307
230	dme-miR-34-5p	9.76996e-15	8.31767e-14	1042.67	96.5922	1689.15	26.0305	739.307	16.7867	1490.78	92.8185	492.445	15.7762	1155.92	37.0425	620.097	22.3539	1306.2	78.5041	1104.3	1092.36	931.349	1677.94	1718.91	1670.6	731.549	727.802	758.569	1566.25	1387.14	1518.97	507.676	476.175	493.483	1115.23	1164.85	1187.69	638.123	627.083	595.084	1271.45	1251.08	1396.09	UGGCAGUGUGGUUAGCUGGUUGUG	mature miRNA	standard	MIMAT0000350,MIMAT0012663	dme-miR-34-5p	dme-miR-34-5p
430	tur-miR-263a-5p	1.07692e-14	9.08648e-14	501.026	39.7438	1729.66	57.4895	790.29	64.7946	1280.96	23.3551	1094.42	12.7251	1600.65	65.5713	1479.86	39.3392	1287.76	58.4272	545.156	489.867	468.054	1754.97	1770.14	1663.85	741.694	863.854	765.322	1299.61	1288.5	1254.76	1108.12	1092.15	1082.97	1602.04	1534.4	1665.52	1440.79	1519.47	1479.33	1221.05	1329.88	1312.34	UAUGGCACUGGAAGAAUUCACG	mature miRNA	standard	MIMAT0023112	tur-miR-263a-5p
734	ame-miR-317	1.25455e-14	1.04916e-13	3730.1	41.0523	2806.69	73.4595	3485.51	371.112	5038.81	222.543	1559.05	47.6616	2368.2	16.4861	1823.51	50.5193	2940.15	56.0246	3775.46	3695.51	3719.34	2762.91	2765.66	2891.5	3111.46	3491.45	3853.61	4788.64	5214.77	5113.01	1553.83	1609.11	1514.21	2386.92	2355.85	2361.84	1881.26	1801.81	1787.47	2881.08	2992.52	2946.84	UGAACACAGCUGGUGGUAUCUCAGU	mature miRNA	standard	MIMAT0001488,MIMAT0012661,MIMAT0018408,MIMAT0015684,MIMAT0008390	ame-miR-317
234	dan-miR-34	1.36557e-14	1.13199e-13	1476.14	113.796	3094.59	99.3652	1740.23	126.855	3355.25	52.8554	700.569	41.1174	1828.7	95.5243	1165.72	115.946	1253.02	42.2645	1603.87	1438.99	1385.57	3060.01	3017.13	3206.62	1616.84	1733.56	1870.29	3363.69	3298.69	3403.38	727.697	653.261	720.75	1730.37	1834.58	1921.15	1049.04	1167.21	1280.92	1278.13	1204.22	1276.7	UGGCAGUGUGGUUAGCUGGUUG	mature miRNA	standard	MIMAT0014245,MIMAT0004197,MIMAT0008439,MIMAT0008508,MIMAT0008619,MIMAT0008656,MIMAT0008715,MIMAT0001223,MIMAT0008787,MIMAT0008840,MIMAT0008983,MIMAT0009081,MIMAT0024983,MIMAT0015682	dan-miR-34
681	dps-miR-311-3p	1.66533e-14	1.36847e-13	828.226	41.542	282.277	20.049	475.549	48.7737	88.9749	4.01539	160.889	18.1554	128.137	2.18801	101.539	14.7194	33.5272	8.00177	868.73	830.23	785.718	279.822	303.44	263.568	454.691	531.283	440.671	93.5065	87.5588	85.8595	146.067	155.461	181.139	129.74	125.644	129.026	114.19	105.043	85.3836	35.901	40.0735	24.6071	UAUUGCACACCCACUGGCCUGA	mature miRNA	standard	MIMAT0012242	dps-miR-311-3p
616	dme-miR-305-5p	1.70974e-14	1.39285e-13	2825	90.72	1484.51	25.0003	3681.68	177.102	3231.52	89.4105	1573.47	121.392	3156.66	103.355	1792.93	93.2035	2215.11	44.4015	2919.85	2739.07	2816.08	1482.2	1460.74	1510.58	3492.04	3710.25	3842.77	3295.2	3129.31	3270.06	1713.54	1508.18	1498.7	3037.37	3213.32	3219.29	1687.17	1828.53	1863.09	2217.37	2169.61	2258.33	AUUGUACUUCAUCAGGUGCUCUG	mature miRNA	standard	MIMAT0001518,MIMAT0001486,MIMAT0004207,MIMAT0008464,MIMAT0008527,MIMAT0008558,MIMAT0000391,MIMAT0008646,MIMAT0008755,MIMAT0001255,MIMAT0008790,MIMAT0008997,MIMAT0009067,MIMAT0018403,MIMAT0018432,MIMAT0015686	dme-miR-305-5p	dme-miR-305-5p
112	bmo-miR-9a-3p	1.74305e-14	1.40481e-13	124.032	39.1842	1429.39	18.5649	141.479	23.3433	1779.43	57.1005	79.5768	22.4442	1913.37	48.4874	100.172	12.8794	1997.81	131.718	149.866	143.285	78.9462	1418.86	1418.49	1450.83	114.896	150.907	158.635	1731.86	1763.68	1842.75	102.551	78.4768	57.7027	1884.72	1969.35	1886.04	109.875	105.08	85.5599	2075.07	2072.63	1845.72	AUAAAGCUAGGUUACCGGAGUUA	mature miRNA	standard	MIMAT0015225,MIMAT0024476	bmo-miR-9a-3p
679	der-miR-310a	1.75415e-14	1.40481e-13	2825.91	130.903	451.86	10.5962	685.218	109.022	608.287	86.6783	1461.87	64.755	316.219	48.2856	263.779	18.8029	1583.19	67.73	2735.7	2976.05	2765.98	452.899	440.782	461.898	654.65	594.743	806.262	638.213	676.037	510.61	1475.89	1518.47	1391.26	318.964	363.074	266.62	249.473	256.788	285.076	1506.55	1634.98	1608.05	UAUUGCACACUUCCCGCCCUUU	mature miRNA	standard	MIMAT0008553,MIMAT0009092	der-miR-310a
506	bmo-miR-279b-3p	1.87628e-14	1.48631e-13	5810.41	385.303	3263.43	32.3066	6109.24	352.828	2782.9	41.2909	6038.9	255.35	3360.86	191.49	5609.71	120.218	3100.05	39.2164	6146.86	5894.31	5390.08	3229.06	3293.17	3268.08	5824.7	5999	6504.03	2735.7	2800.65	2812.35	6128.84	5750.75	6237.1	3474.56	3468.25	3139.78	5497.65	5736.69	5594.79	3066.4	3090.63	3143.12	UGACUAGAUCUACACUCAUUGA	mature miRNA	standard	MIMAT0013609,MIMAT0024964,MIMAT0024427	bmo-miR-279b-3p
142	lmi-miR-10-3p	1.88738e-14	1.48631e-13	245.001	14.8846	832.166	19.3952	503.492	56.829	858.445	41.8172	389.756	40.2302	1424.8	58.6105	537.235	23.6246	963.106	54.7004	247.545	258.45	229.008	851.726	831.83	812.94	441	552.075	517.401	861.512	815.179	898.644	368.063	436.177	365.029	1362.98	1431.87	1479.56	511.072	543.627	557.006	994.629	994.746	899.944	AAAUUCGGUUCUAGAGAGGUUU	mature miRNA	standard	MIMAT0010145,MIMAT0033794	lmi-miR-10-3p
505	api-miR-279b	1.92069e-14	1.50004e-13	7377	23.3765	4569.99	53.2782	7859.75	569.694	5036.37	113.899	8034.75	314.135	5044.33	103.265	8619.34	95.4977	5020.63	75.9125	7373.37	7401.98	7355.66	4580.61	4617.15	4512.2	7366.58	7729.33	8483.35	5149.91	4922.11	5037.08	8328.79	8071.68	7703.79	5163.46	4989.28	4980.26	8609.58	8719.34	8529.1	5105.51	4997.15	4959.23	UGACUAGAUCUACACUCAUCA	mature miRNA	standard	MIMAT0014725	api-miR-279b
2494	pxy-miR-8528a	2.10942e-14	1.63394e-13	2862.22	138.492	4728.11	132.325	1714.78	48.0701	2378.24	23.7901	2528.1	394.135	1037.07	74.2173	585.547	81.9909	3857.47	169.241	2993.57	2875.54	2717.55	4876.47	4685.58	4622.28	1665.53	1717.23	1761.57	2366.1	2362.97	2405.65	2883.34	2596.85	2104.12	1112.8	1033.96	964.459	666.109	588.332	502.198	3999.86	3902.19	3670.36	GGGCGGCGGCGAGCGGGA	mature miRNA	standard	MIMAT0033748	pxy-miR-8528a
760	bmo-miR-750-5p	2.19824e-14	1.68889e-13	201.148	68.9341	8.15501	3.85812	330.028	33.1702	25.5153	1.80532	615.23	13.0724	5.86487	1.39514	1044.11	108.565	9.55385	1.32921	243.269	238.579	121.596	8.12572	12.0277	4.31162	292.778	356.373	340.932	27.3106	25.5352	23.7001	629.434	612.553	603.703	6.8258	6.50417	4.26464	919.459	1094.92	1117.95	10.5082	10.1177	8.03566	AGUUGGACAGGGGAUCUUGACA	mature miRNA	standard	MIMAT0013644	bmo-miR-750-5p
1328	bmo-miR-2755-3p	2.29816e-14	1.73741e-13	1415.39	69.9275	2639.48	26.6728	746.933	90.7585	2490.4	29.7929	1821.19	72.9144	2819.66	107.362	1461.96	67.8988	1906.95	41.6421	1496.13	1375.31	1374.72	2608.68	2654.39	2655.36	662.831	734.833	843.134	2523.86	2466.76	2480.58	1819.58	1894.9	1749.09	2695.7	2883.17	2880.1	1475.57	1522.03	1388.29	1942.17	1917.7	1860.99	CACCCUGUCAGACCAUACUUGUU	mature miRNA	standard	MIMAT0013616,MIMAT0024952,MIMAT0024442	bmo-miR-2755-3p
1667	bmo-miR-3287	2.29816e-14	1.73741e-13	173.731	14.5353	550.862	18.0431	100.65	0.956007	372.33	15.8617	232.498	42.133	456.384	17.1046	184.25	19.1495	1660.82	297.461	189.982	169.237	161.973	567.452	553.481	531.652	99.6145	100.835	101.499	355.195	375.296	386.499	198.721	219.064	279.71	447.69	476.089	445.373	193.828	196.722	162.202	1318.1	1852.02	1812.33	UUCGGUUUUGAAGGGUGGCGUAAC	mature miRNA	standard	MIMAT0015474	bmo-miR-3287
442	dme-miR-263b-5p	2.57572e-14	1.93179e-13	157.987	12.0519	493.417	11.4689	245.625	4.27585	407.976	24.3213	189.018	14.5617	261.825	11.3201	126.079	12.8661	379.035	8.24165	151.4	171.897	150.664	505.779	491.352	483.122	248.395	247.78	240.7	408.401	383.445	432.082	172.308	195.755	198.992	271.084	249.205	265.186	140.929	118.282	119.026	372.386	388.256	376.464	CUUGGCACUGGGAGAAUUCAC	mature miRNA	standard	MIMAT0010111,MIMAT0004199,MIMAT0008447,MIMAT0008516,MIMAT0008564,MIMAT0000362,MIMAT0008735,MIMAT0001236,MIMAT0008830,MIMAT0008871,MIMAT0009002,MIMAT0009110	dme-miR-263b-5p	dme-miR-263b-5p
633	bmo-miR-306b	2.65343e-14	1.9744e-13	51.9278	8.1814	296.927	13.4813	49.87	6.87154	191.85	11.8099	45.0365	11.2879	146.051	17.5309	42.0172	5.72152	876.537	95.6321	44.9195	49.9459	60.9181	307.422	301.635	281.723	45.8097	45.9963	57.8038	180.879	204.35	190.322	40.0083	57.9648	37.1365	161.263	150.011	126.878	48.1951	40.9556	36.9007	766.111	931.963	931.537	UGAGGCACGAGGCGGCUCUGA	mature miRNA	standard	MIMAT0013782	bmo-miR-306b
455	dme-miR-275-3p	2.75335e-14	2.02512e-13	3182.36	195.731	2970.46	53.3357	2729.34	248.689	4403.33	186.974	1704.98	82.9937	6053.87	200.555	2392.25	15.9136	3902.54	84.347	3270.04	2958.12	3318.93	2932.21	2947.78	3031.38	2463.2	2769.02	2955.81	4444.81	4199.1	4566.07	1788.47	1622.49	1703.96	5822.91	6184.05	6154.65	2381.56	2384.64	2410.53	3988.01	3819.37	3900.24	UCAGGUACCUGAAGUAGCGCGCG	mature miRNA	standard	MIMAT0001508,MIMAT0004424,MIMAT0004201,MIMAT0008451,MIMAT0008503,MIMAT0008625,MIMAT0000333,MIMAT0008664,MIMAT0008744,MIMAT0001238,MIMAT0012651,MIMAT0008820,MIMAT0008880,MIMAT0008970,MIMAT0009045,MIMAT0009115,MIMAT0012693,MIMAT0024430,MIMAT0018386,MIMAT001	dme-miR-275-3p	dme-miR-275-3p
441	tur-miR-263b-5p	2.76446e-14	2.02512e-13	468.291	40.413	1614.91	40.6816	726.234	52.9824	1110.95	9.1102	938.637	36.5082	1291.44	21.8747	1138.73	54.7951	1123.34	7.44525	506.881	426.274	471.718	1616.99	1654.52	1573.23	668.418	772.466	737.818	1119.61	1111.8	1101.45	980.324	923.226	912.362	1305.97	1302.06	1266.28	1169.64	1171.08	1075.46	1130.66	1115.77	1123.61	CUUGGCACUGGAAGAAUUCACCG	mature miRNA	standard	MIMAT0023108	tur-miR-263b-5p
641	dvi-miR-307	2.84217e-14	2.06604e-13	3355.95	255.308	1314.38	21.9208	5099.51	691.434	1878.52	41.3882	2666.84	262.292	1218.63	33.374	2341.01	53.1086	1084.25	20.9506	3650.43	3196.76	3220.66	1318.8	1333.76	1290.59	4510.18	4927.71	5860.65	1924.08	1843.25	1868.23	2905.14	2709.59	2385.8	1197.67	1201.11	1257.12	2279.76	2368.98	2374.28	1090.67	1060.84	1101.24	UCACAACCUCCUUGAGUGAGC	mature miRNA	standard	MIMAT0008953	dvi-miR-307
518	tca-miR-279d-3p	3.04201e-14	2.19443e-13	2702.6	274.176	207.16	5.96606	1200.67	124.382	1200.22	30.9539	2513.83	133.291	530.182	121.82	1904.29	121.369	844.405	17.7714	2992.31	2668.32	2447.18	203.882	214.046	203.552	1065.21	1227.07	1309.74	1165.31	1211.02	1224.32	2656.32	2492.98	2392.2	599.416	601.609	389.522	1790.81	2032.25	1889.82	859.931	825.022	848.262	UGACUAGAUCCAUACUCGUCUAUAG	mature miRNA	standard	MIMAT0018789	tca-miR-279d-3p
640	api-miR-307	3.34177e-14	2.3924e-13	3552	138.923	1348.39	50.879	4981.33	378.007	2186.81	129.969	3044.33	208.134	1588.27	58.3927	3070.69	339.908	1212.51	45.1198	3673.1	3582.54	3400.34	1319.93	1407.13	1318.11	4664.78	4879.35	5399.87	2060.04	2180.65	2319.76	3283.79	2942.24	2906.95	1578.11	1535.63	1651.08	2718.27	3396.52	3097.28	1243.36	1233.45	1160.73	CCACAACCUCCUUGAGUGAGCGA	mature miRNA	standard	MIMAT0014729	api-miR-307
501	api-miR-279a	3.63043e-14	2.55684e-13	3240.81	121.581	6030.68	71.14	3745.06	323.072	4511.73	96.1361	4954.43	242.443	7906.35	110.68	5128.81	125.707	7803.05	156.354	3173.43	3381.16	3167.84	6066.11	6077.15	5948.78	3426.08	3737.02	4072.08	4434.7	4481.03	4619.47	5179.41	4986.24	4697.66	8031.83	7822.6	7864.63	5044.01	5273.23	5069.18	7897.88	7888.69	7622.59	UGACUAGAUCCACACUCAUCC	mature miRNA	standard	MIMAT0014724	api-miR-279a
730	dpe-miR-317	3.65263e-14	2.55684e-13	3477.92	140.684	2431.23	96.1213	2901.72	248.886	4734.34	98.5528	1363.56	79.9957	2228.26	27.0083	1580.57	118.943	2557.66	47.8524	3615.44	3484.05	3334.27	2470.19	2501.76	2321.75	2642.76	2923.25	3139.14	4628.27	4751.65	4823.08	1448.88	1351.57	1290.24	2259.35	2214.89	2210.55	1480.12	1549.67	1711.91	2551.72	2513.05	2608.21	UGAACACAGCUGGUGGUAUCCAAU	mature miRNA	standard	MIMAT0008739,MIMAT0001263	dpe-miR-317
420	dan-miR-263a	3.65263e-14	2.55684e-13	546.703	35.9215	1907.95	39.4305	892.579	59.8016	1314.96	80.0438	1170.68	77.4073	1840.35	10.4246	1437.29	79.1031	1270.05	19.0468	578.554	553.789	507.767	1872.09	1950.18	1901.6	825.987	941.696	910.056	1224.28	1344.79	1375.8	1174.26	1246.24	1091.55	1852.39	1834.46	1834.21	1384.57	1399.06	1528.25	1282.74	1248.15	1279.26	GUUAAUGGCACUGGAAGAAUUCAC	mature miRNA	standard	MIMAT0008443,MIMAT0008506,MIMAT0008621,MIMAT0008653,MIMAT0008761,MIMAT0001235,MIMAT0008768,MIMAT0008851,MIMAT0009039,MIMAT0009114	dan-miR-263a
427	bmo-miR-263a-5p	3.71925e-14	2.58433e-13	709.608	30.6615	1887.86	44.2909	773.762	56.9354	1526.38	55.8506	1353.25	76.9333	1861.37	15.5382	1473.6	90.0806	1613.88	74.2341	743.68	700.908	684.237	1890.46	1930.79	1842.32	745.331	736.642	839.314	1583.53	1471.92	1523.7	1426.59	1359.98	1273.17	1877.81	1846.93	1859.37	1389.61	1568.74	1462.46	1689.87	1541.53	1610.25	AAUGGCACUGGAAGAAUUCAC	mature miRNA	standard	MIMAT0004200,MIMAT0012649,MIMAT0012692	bmo-miR-263a-5p
1475	bmo-miR-2840	4.38538e-14	3.02495e-13	49.4567	5.57625	529.199	42.3673	40.9049	8.64229	856.647	26.2358	51.6467	23.3683	803.085	38.5001	74.6867	5.27539	1069.38	184.607	45.4213	55.8196	47.1291	569.223	533.549	484.824	31.5488	42.5769	48.5891	853.244	884.418	832.278	37.1374	78.6038	39.1989	846.824	788.105	774.327	80.2403	74.0774	69.7425	856.275	1180.37	1171.5	UAGGAACUGGAAGAAGAGGAGG	mature miRNA	standard	MIMAT0013757	bmo-miR-2840
1023	aae-miR-998	4.70735e-14	3.22351e-13	444.858	43.1394	263.949	3.03724	721.885	27.0407	272.501	17.1563	711.115	62.9575	438.083	8.5242	913.589	24.4813	252.485	24.817	493.745	428.694	412.134	261.155	263.511	267.182	690.661	737.604	737.39	257.484	268.819	291.199	762.131	640.755	730.458	440.433	445.186	428.63	899.084	941.855	899.83	261.076	271.865	224.514	UAGCACCAUGAGAUUCAGC	mature miRNA	standard	MIMAT0014227,MIMAT0014445	aae-miR-998
721	bmo-miR-317-3p	4.77396e-14	3.24561e-13	3651.73	206.991	2501.45	34.4728	3390.65	368.011	4952.42	88.2812	1394.85	73.376	2762.95	6.79426	1949.68	86.0103	2142.46	33.7999	3890.74	3531.52	3532.92	2505.59	2533.66	2465.09	2984.73	3484.72	3702.49	5044.67	4943.86	4868.73	1475.15	1378.11	1331.29	2755.21	2765.68	2767.95	1877.49	1926.7	2044.84	2181.07	2118.21	2128.11	AGUGAACACAGCUGGUGGUAUC	mature miRNA	standard	MIMAT0007906	bmo-miR-317-3p
698	dme-miR-313-5p	4.92939e-14	3.32734e-13	285.315	19.4142	221.26	11.06	70.2069	14.035	275.353	15.2581	750.767	34.0125	837.008	44.5153	334.451	6.00434	918.592	191.13	274.206	274.006	307.732	224.039	230.666	209.076	72.7292	82.8098	55.0818	267.198	265.906	292.956	716.247	751.805	784.248	877.581	789.39	844.054	341.08	332.896	329.377	806.34	810.156	1139.28	UGCUGCGGAUGGGGGCAGUACU	mature miRNA	standard	MIMAT0020839	dme-miR-313-5p	dme-miR-313-5p
148	dan-miR-10	5.31797e-14	3.56417e-13	242.751	6.20459	2019.02	31.9248	235.472	19.1089	1460.12	469	407.764	45.6257	2524.98	180.966	321.482	32.7464	1315.95	64.3564	242.41	249.119	236.724	1982.99	2030.28	2043.79	227.317	257.306	221.794	1139.65	1242.29	1998.43	435.712	432.466	355.113	2639.89	2618.67	2316.38	341.164	339.601	283.68	1375.18	1325.22	1247.47	ACCCUGUAGAUCCGAAUUUGU	mature miRNA	standard	MIMAT0001497,MIMAT0004419,MIMAT0014128,MIMAT0004195,MIMAT0008476,MIMAT0008549,MIMAT0008601,MIMAT0008693,MIMAT0008754,MIMAT0001214,MIMAT0008784,MIMAT0008887,MIMAT0009033,MIMAT0009082,MIMAT0018416,MIMAT0015676	dan-miR-10
2610	ame-miR-9885	5.67324e-14	3.7755e-13	2194.1	125.459	142.255	4.43353	458.251	33.9833	16.4483	8.26494	22.2216	4.81713	23.5421	6.12873	31.5041	8.10688	34.0729	2.99137	2194.96	2319.12	2068.21	142.539	146.541	137.687	432.093	496.661	445.997	11.8028	11.5514	25.9908	24.7588	16.6662	25.2398	30.4911	21.2277	18.9077	38.8376	32.8758	22.7988	37.5226	32.1957	32.5005	UCGGCAAUGAUCGGACGUGGUC	mature miRNA	standard	MIMAT0037289	ame-miR-9885
620	dpu-miR-305	5.77316e-14	3.81513e-13	2292.02	20.4969	593.21	43.6597	1581.72	90.1843	853.767	34.6043	1053.73	65.5518	1454.45	79.7066	502.62	61.1002	1286.15	77.6906	2268.46	2305.74	2301.87	629.986	604.686	544.959	1559.6	1680.9	1504.64	883.463	862.074	815.766	1065.58	1112.56	983.067	1544.63	1393.41	1425.31	570.011	487.009	450.84	1200.89	1352.95	1304.59	UUUGUACUUUAUCAGGUGCUCU	mature miRNA	standard	MIMAT0018924	dpu-miR-305
229	dvi-miR-34-5p	5.92859e-14	3.89064e-13	1588.94	77.0586	3424.4	132.996	1936.55	164.652	4164.72	212.355	771.125	16.5498	2221.52	50.1573	1309.98	193.966	2047.03	84.085	1552.37	1677.48	1536.98	3292.61	3422.02	3558.57	1749.05	2003.07	2057.54	3920.12	4272.11	4301.93	790.162	760.165	763.048	2273.19	2218.34	2173.03	1133.96	1278.06	1517.93	2061.9	1956.51	2122.69	UGGCAGUGUGGUUAGCUGGUU	mature miRNA	standard	MIMAT0008955,MIMAT0023096	dvi-miR-34-5p
650	bmo-miR-308-3p	6.29496e-14	4.07448e-13	253.321	21.5398	44.4527	6.54123	274.096	35.1838	922.156	26.2413	203.695	32.5524	190.042	16.9043	441.062	51.8515	268.092	26.9984	272.808	256.964	230.193	51.9733	40.0857	41.2992	259.038	248.948	314.303	917.439	950.437	898.594	240.213	193.149	177.724	178.928	181.703	209.495	390.295	438.959	493.934	283.612	283.746	236.917	AAUCACAGGAUAAUACUGCGAG	mature miRNA	standard	MIMAT0013605,MIMAT0024977,MIMAT0024478	bmo-miR-308-3p
718	hme-miR-316	7.89369e-14	5.07451e-13	541.643	62.5559	2693.97	133.208	1448.34	269.538	3368.08	90.2101	538.916	64.0549	2521.47	150.977	1012.29	80.771	2848.28	16.0486	611.734	521.716	491.477	2844.09	2589.88	2647.95	1137.12	1600.8	1607.09	3431.88	3264.87	3407.49	609.81	521.734	485.205	2469.46	2403.38	2691.58	1013.11	931.11	1092.65	2840.82	2837.32	2866.7	UGUCUUUUUCCGCUUUGCUGC	mature miRNA	standard	MIMAT0024978,MIMAT0018716	hme-miR-316
104	dme-miR-8-5p	8.31557e-14	5.3096e-13	4617.85	215.23	3555.45	119.61	3309.17	200.379	2691.81	27.8488	4940.91	227.267	3532.55	102.84	4882.29	332.349	1720.53	95.6912	4866.34	4489.96	4497.25	3653.15	3422.06	3591.16	3143.31	3252.38	3531.81	2682.11	2670.1	2723.21	5199.53	4773.02	4850.19	3420.22	3622.07	3555.35	4513.18	4975.86	5157.82	1805.67	1738.96	1616.97	CAUCUUACCGGGCAGCAUUAGA	mature miRNA	standard	MIMAT0014214,MIMAT0015224,MIMAT0014408,MIMAT0020791,MIMAT0032077,MIMAT0010148,MIMAT0019100	dme-miR-8-5p	dme-miR-8-5p
404	aae-miR-252-5p	1.03917e-13	6.5907e-13	2481.05	35.8023	1431.11	33.1176	1818.75	263.396	1074.89	55.417	2900.26	147.218	1343.43	37.9894	2164.54	74.9479	772.396	18.5658	2509.13	2493.28	2440.73	1466.8	1425.16	1401.37	1597.25	1748.99	2110	1103.74	1011	1109.93	3069.52	2829.27	2801.99	1299.58	1366.43	1364.29	2107.43	2249.41	2136.79	792.029	770.035	755.123	UAAGUACUAGUGCCGCAGGAG	mature miRNA	standard	MIMAT0014216,MIMAT0018428	aae-miR-252-5p
65	dme-miR-2b-3p	1.05249e-13	6.6307e-13	977.796	32.5764	584.948	28.6155	1443.94	144.275	236.429	10.9456	379.636	54.7351	190.617	19.2196	194.359	32.7316	394.37	26.3466	942.477	984.248	1006.66	600.698	602.229	551.917	1538.68	1515.24	1277.89	225.594	247.482	236.21	359.489	441.59	337.83	212.535	182.668	176.647	217.744	208.382	156.953	380.473	377.882	424.756	UAUCACAGCCAGCUUUGAGGAGC	mature miRNA	standard	MIMAT0008417,MIMAT0008535,MIMAT0008568,MIMAT0000107,MIMAT0008650,MIMAT0008738,MIMAT0001201,MIMAT0008780,MIMAT0008858,MIMAT0008951,MIMAT0009016,MIMAT0009075	dme-miR-2b-3p	dme-miR-2b-3p
143	dme-miR-10-3p	1.11133e-13	6.95503e-13	351.195	40.5876	890.94	50.0098	519.041	65.2307	998.152	14.1832	427.472	36.21	1589.78	58.6913	547.516	9.54622	1190.56	37.8479	397.037	319.834	336.713	916.351	923.143	833.327	453.438	519.792	583.893	993.4	986.955	1014.1	391.846	464.239	426.33	1522.45	1616.76	1630.13	549.059	556.197	537.293	1150.29	1195.99	1225.4	CAAAUUCGGUUCUAGAGAGGUUU	mature miRNA	standard	MIMAT0015226,MIMAT0014405,MIMAT0012531,MIMAT0032083,MIMAT0024449,MIMAT0019101	dme-miR-10-3p	dme-miR-10-3p
619	dsi-miR-305	1.35891e-13	8.39329e-13	2712.04	28.9809	1091.27	31.4414	2744.7	355.454	1457.92	65.0197	1393.28	12.7141	2110.73	22.7315	868.061	66.7454	1962.89	67.3536	2717.52	2680.71	2737.89	1104.21	1114.17	1055.42	2490.06	2593.23	3150.8	1530.42	1438.56	1404.78	1401.6	1378.65	1399.59	2090.54	2135.35	2106.3	926.172	882.85	795.161	2004.07	1885.16	1999.43	AUUGUACUUCAUCAGUGCUCUG	mature miRNA	standard	MIMAT0008860	dsi-miR-305
51	aae-miR-2a-3p	1.49547e-13	9.17675e-13	3857.31	54.3177	2822.56	109.379	4440.83	72.9578	1504.4	75.49	1780.99	58.8331	1302.37	83.1341	1071.36	184.856	2650.11	29.8813	3848.6	3915.45	3807.87	2940.92	2801.55	2725.21	4508.11	4363.28	4451.09	1563.6	1530.2	1419.39	1816.01	1813.9	1713.07	1398.33	1252.09	1256.7	1240.74	1099.14	874.179	2617.88	2655.57	2676.89	UAUCACAGCCAGCUUUGAAGAGC	mature miRNA	standard	MIMAT0014226,MIMAT0014412	aae-miR-2a-3p
144	tur-miR-10-3p	1.5199e-13	9.26646e-13	198.382	8.98975	725.156	8.05066	428.175	65.0553	659.897	29.6813	290.806	21.4249	1086.94	7.5146	381.759	30.2171	854.14	81.1986	189.443	198.282	207.421	727.097	716.312	732.058	353.168	462.115	469.241	693.904	646.58	639.206	309.875	267.622	294.92	1095.61	1082.89	1082.32	398.578	346.875	399.825	765.287	872.642	924.491	GAAUUCGGCUCUAGAGAGGUUUG	mature miRNA	standard	MIMAT0023027	tur-miR-10-3p
248	mse-miR-79	1.5743e-13	9.5366e-13	2727.04	156.284	1015.06	27.3163	2633	161.429	1654.78	54.2333	3799.71	525.909	2366.33	103.852	4194.44	154.713	1538.95	107.139	2906.43	2654.34	2620.36	1046.52	997.442	1001.2	2489.4	2601.87	2807.73	1596.19	1664.94	1703.22	4405.13	3537.98	3456.02	2247.37	2412.74	2438.89	4331.36	4225.36	4026.61	1547.39	1641.62	1427.84	AUAAAGCUAGAUUACCAAAGCA	mature miRNA	standard	MIMAT0024472,MIMAT0019135	mse-miR-79
1881	ame-miR-3751	1.62648e-13	9.78994e-13	588.825	18.5706	506.526	24.457	245.3	28.0111	347.559	22.8308	1188.1	28.1858	495.735	34.5184	311.683	51.2852	1364.59	62.9377	574.928	581.631	609.916	528.775	510.464	480.339	273.424	217.403	245.074	350.1	323.564	369.013	1174.25	1169.52	1220.53	533.672	466.178	487.355	353.361	327.277	254.411	1383.99	1294.24	1415.54	GGGUGGUGGUGGAAGUCGGGG	mature miRNA	standard	MIMAT0018521	ame-miR-3751
182	ame-miR-13b	1.70086e-13	1.01729e-12	3578.96	69.9621	1964.9	18.0126	2559.19	46.8881	1558.91	22.0947	2763.94	176.462	1760.68	90.6482	2371.93	146.305	2842.05	23.4157	3644.26	3587.5	3505.12	1973.14	1977.33	1944.25	2505.21	2589.84	2582.51	1584.38	1544.92	1547.42	2828.48	2899.04	2564.29	1848.84	1765.48	1667.73	2354.72	2526.08	2234.99	2832.86	2824.61	2868.66	UAUCACAGCCAUUUUUGACGAUU	mature miRNA	standard	MIMAT0010114	ame-miR-13b
260	api-miR-87a	1.71974e-13	1.02211e-12	207.799	6.97828	144.7	4.88423	415.72	26.4694	139.579	4.01264	494.256	7.43358	207.215	25.5917	280.464	22.1752	194.98	11.6498	199.741	211.9	211.754	140.037	144.286	149.779	443.919	391.411	411.829	139.422	143.667	135.646	502.813	489.399	490.555	207.248	232.79	181.606	291.762	294.716	254.916	187.639	208.413	188.888	GUGAGCAAAGUUUCAGGUGUGC	mature miRNA	standard	MIMAT0014739	api-miR-87a
59	api-miR-2b	1.99951e-13	1.18096e-12	3976.33	39.1366	3404.15	33.4532	5625.29	196.419	1705.35	93.1461	1847.65	146.302	1529.46	45.8585	1378.14	231.695	3593.11	145.954	3983.18	3934.21	4011.58	3420.01	3426.72	3365.72	5453.63	5582.75	5839.5	1749.75	1598.31	1767.99	2007.91	1813.81	1721.24	1485.2	1526.42	1576.77	1572.38	1440.36	1121.69	3752.49	3560.86	3465.97	UAUCACAGCCAGCUUUGUAUGAGCA	mature miRNA	standard	MIMAT0014821	api-miR-2b
231	ngi-miR-34	2.22156e-13	1.29591e-12	1875.47	109.952	3221.49	67.6834	1522.96	211.376	4295.53	42.4595	722.57	52.8447	2212.4	65.9269	1318.41	103.202	2257.83	232.524	1996.84	1782.52	1847.04	3291.02	3155.81	3217.64	1287.8	1583.91	1697.16	4333.86	4249.89	4302.84	767.438	735.951	664.321	2287.42	2186.07	2163.71	1210.18	1415.71	1329.34	1989.49	2384.23	2399.78	GGCAGUGUGGUUAGCUGGUUG	mature miRNA	standard	MIMAT0018390,MIMAT0018435	ngi-miR-34
1356	hme-miR-2767	2.57794e-13	1.48546e-12	495.681	52.4213	1676.5	41.7107	397.286	99.8518	2462.7	54.3147	386.514	59.0229	2449.52	131.936	580.031	47.7323	2203.36	124.213	530.175	521.511	435.357	1721.37	1669.23	1638.9	291.129	411.399	489.331	2474.15	2403.57	2510.38	448.911	379.057	331.574	2310.85	2573.5	2464.2	595.281	618.275	526.537	2192.71	2332.56	2084.82	AAAGUAAAUCUCGUGCGGCUUG	mature miRNA	standard	MIMAT0024957	hme-miR-2767
454	aae-miR-275-3p	2.61124e-13	1.49553e-12	4837.54	266.165	4615.55	88.8781	3927.99	418.623	6969.88	209.467	2933.79	217.052	9472.46	84.031	3934.79	52.7438	5568.43	158.198	4980.7	5001.48	4530.43	4599.08	4711.51	4536.06	3535.04	3880.67	4368.27	7209.97	6824.45	6875.22	3184.33	2814.42	2802.62	9472.8	9388.27	9556.33	3934.17	3882.35	3987.83	5550.69	5419.84	5734.75	UCAGGUACCUGAAGUAGCGC	mature miRNA	standard	MIMAT0014209,MIMAT0014364	aae-miR-275-3p
2246	dme-miR-4981-3p	2.86549e-13	1.63126e-12	113.777	10.4572	511.486	19.5058	73.63	6.31565	25.714	1.16079	64.5309	12.9978	8.58173	2.34641	44.0929	12.37	39.5587	3.04374	125.578	105.661	110.092	488.993	521.72	523.745	68.7065	71.4327	80.7508	26.8068	24.4955	25.8398	57.7597	79.5164	56.3166	6.42154	8.24555	11.0781	52.2303	50.1906	29.8579	42.1548	40.3125	36.2089	UUGGCCGGUCGAGCAGCGUCU	mature miRNA	standard	MIMAT0020214	dme-miR-4981-3p	dme-miR-4981-3p
1394	bmo-miR-2784	3.10973e-13	1.7597e-12	231.343	1.93513	556.63	20.1158	214.908	24.6277	303.23	22.5208	253.317	17.631	270.299	21.2031	346.54	37.0896	957.446	27.2618	231.954	232.899	229.176	569.544	533.453	566.893	199.583	201.824	243.316	306.028	324.221	279.441	252.11	271.521	236.321	286.991	246.442	277.466	368.56	303.718	367.342	986.832	932.978	952.527	ACUCGGCGGCGAGUGUGUGUGU	mature miRNA	standard	MIMAT0013680	bmo-miR-2784
731	dmo-miR-317	4.17777e-13	2.33609e-12	1391.22	98.7633	704.324	13.156	1009.21	19.5005	530.496	4.25534	363.266	10.5826	612.015	28.3481	387.624	55.2663	476.443	39.9038	1494.48	1381.51	1297.67	712.442	711.384	689.145	1026.56	988.108	1012.97	534.578	526.086	530.822	364.32	352.196	373.282	621.296	634.559	580.19	405.49	431.747	325.634	451.5	455.363	522.466	UGAACACAGCUGGUGGUAUCCAGA	mature miRNA	standard	MIMAT0008671	dmo-miR-317
472	dme-miR-276b-3p	4.38094e-13	2.42105e-12	6154.82	261.247	3296.92	88.3714	3745.93	84.3811	2764.7	45.1962	7590.23	168.171	4290.23	160.106	3765.18	302.577	3727.93	317.501	5873.8	6200.33	6390.31	3349.34	3346.53	3194.89	3699.88	3694.59	3843.32	2810.61	2763.25	2720.25	7414.9	7605.59	7750.19	4475.01	4192.79	4202.89	3983.97	3891.69	3419.88	3718.14	3415.44	4050.22	UAGGAACUUAAUACCGUGCUCU	mature miRNA	standard	MIMAT0008446,MIMAT0008542,MIMAT0008574,MIMAT0000354,MIMAT0008631,MIMAT0008750,MIMAT0001240,MIMAT0008778,MIMAT0008895,MIMAT0008942,MIMAT0009019,MIMAT0009125	dme-miR-276b-3p	dme-miR-276b-3p
732	aae-miR-317	4.48419e-13	2.4637e-12	3078.19	132.157	2303.83	70.5112	3484.92	423.307	5000.61	78.2698	1391.05	111.872	2423.04	45.6786	1866.43	85.2722	1994.59	66.7245	3151.26	3157.68	2925.64	2238.76	2378.75	2294	3060.72	3486.7	3907.33	5061.72	5027.73	4912.39	1501.06	1394.7	1277.4	2471.43	2417.01	2380.67	1786.85	1856.02	1956.43	2071.3	1962.41	1950.05	UGAACACAGCUGGUGGUAUCU	mature miRNA	standard	MIMAT0014224,MIMAT0014732,MIMAT0014385	aae-miR-317
58	nvi-miR-2b	4.96048e-13	2.69405e-12	4358.79	260.854	2505.86	96.7836	3232.34	75.9572	1327.83	29.9828	1758.95	164.328	1238.67	56.8761	882.233	170.331	3010.21	123.299	4635.26	4324.09	4117.03	2595.89	2518.19	2403.51	3237.91	3305.35	3153.75	1308.57	1362.37	1312.54	1930.02	1744.5	1602.32	1299.14	1230.6	1186.25	1067.56	846.607	732.532	3034.34	3119.66	2876.63	UAUCACAGCCAGCUUUGAUGUGC	mature miRNA	standard	MIMAT0015667	nvi-miR-2b
536	tur-miR-281-5p	5.08371e-13	2.7452e-12	432.736	15.574	9.03721	2.34201	604.591	36.0189	14.0179	7.24418	799.308	15.587	20.9568	2.27092	340.938	44.1174	9.35923	4.50737	414.857	443.351	439.999	11.5233	6.87252	8.71578	641.349	603.065	569.359	13.2156	7.20827	21.6298	783.23	800.341	814.352	23.5215	19.2016	20.1472	391.09	308.122	323.601	4.33363	10.6999	13.0442	AAGAGAGCUUAUCCGUAGACAG	mature miRNA	standard	MIMAT0023046	tur-miR-281-5p
45	nvi-miR-2a	5.1692e-13	2.77551e-12	8121.57	330.798	5643.24	246.618	6673.26	470.3	4479.65	72.3942	3907.12	269.702	4216.46	101.272	3476.66	18.4614	6449.68	268.806	8497.06	7994.52	7873.14	5926.49	5476.17	5527.06	6142.96	6837.09	7039.74	4396.5	4528.69	4513.76	4205.22	3836.13	3680.02	4203.37	4122.38	4323.64	3457.96	3494.87	3477.16	6264.36	6757.98	6326.71	UAUCACAGCCAGCUUUGUUGAGC	mature miRNA	standard	MIMAT0015666	nvi-miR-2a
428	aae-miR-263a-5p	5.50893e-13	2.94121e-12	613.934	29.6869	1839.43	60.3455	849.691	92.6358	1403.02	19.0097	1254.02	76.8392	1757.24	23.404	1370.73	21.8718	1502.87	105.208	648.214	596.782	596.807	1861.95	1885.27	1771.06	748.243	871.043	929.787	1416.3	1381.24	1411.5	1338.6	1234.96	1188.51	1740.27	1747.5	1783.94	1392.18	1371.56	1348.46	1592.13	1386.88	1529.62	AAUGGCACUGGAAGAAUUCACGG	mature miRNA	standard	MIMAT0014289,MIMAT0014398,MIMAT0024949	aae-miR-263a-5p
123	pxy-miR-9b-3p	6.25833e-13	3.32254e-12	955.87	40.8684	880.662	28.9201	623.37	47.5947	719.215	15.4229	1656.88	151.991	757.377	27.1705	1656.23	64.9367	774.989	52.3179	1001.36	922.257	943.991	913.023	871.618	857.344	570.222	637.829	662.058	725.159	730.781	701.704	1808.75	1657.14	1504.76	728.602	760.937	782.592	1652.68	1722.87	1593.15	822.978	782.773	719.215	UAAAGUUAUGGUACCGAAGUCC	mature miRNA	standard	MIMAT0033808	pxy-miR-9b-3p
233	aga-miR-34	7.42184e-13	3.89647e-12	2029.97	79.7978	3445.31	56.3715	1614.02	184.405	4542.22	82.2004	803.42	87.4687	2345.57	28.7988	1380.32	85.904	2011.43	301.686	2122.06	1981.3	1986.55	3509.63	3404.49	3421.81	1405.39	1681.46	1755.21	4636.43	4485.15	4505.06	868.619	837.623	704.018	2378.02	2335.66	2323.04	1291.41	1386.66	1462.87	1897.57	1783.25	2353.48	UGGCAGUGUGGUUAGCUGGU	mature miRNA	standard	MIMAT0005526,MIMAT0008364	aga-miR-34
1318	bmo-miR-2738	7.57172e-13	3.95319e-12	491.533	41.9621	124.123	15.4503	631.806	34.1659	123.491	5.0488	466.044	63.1209	64.1382	3.22687	183.228	38.6439	355.056	56.2208	535.1	451.386	488.112	140.33	109.562	122.477	628.291	599.534	667.594	129.147	119.438	121.888	399.573	473.387	525.172	60.6641	64.709	67.0417	212.45	197.823	139.413	367.375	404.096	293.698	AUCUUUUAGAACGGCCAUCUGAUG	mature miRNA	standard	MIMAT0012616	bmo-miR-2738
71	dme-miR-2c-3p	8.53539e-13	4.43184e-12	2269.07	33.6311	1749.17	63.5886	3051.62	147.02	728.373	28.9792	953.41	103.733	716.021	71.2153	623.175	114.895	1333.72	41.5922	2306.82	2258.11	2242.3	1811.96	1750.74	1684.81	3195.65	3057.42	2901.78	740.844	695.246	749.028	857.007	1063.18	940.046	793.646	700.712	653.705	695.175	683.678	490.672	1292.08	1375.27	1333.8	UAUCACAGCCAGCUUUGAUGGGC	mature miRNA	standard	MIMAT0008442,MIMAT0008540,MIMAT0008626,MIMAT0000411,MIMAT0008652,MIMAT0008736,MIMAT0001202,MIMAT0008777,MIMAT0008854,MIMAT0008910,MIMAT0009035,MIMAT0009097	dme-miR-2c-3p	dme-miR-2c-3p
2495	pxy-miR-8528b	8.91953e-13	4.60599e-12	5257.46	235.608	7589.41	303.834	3675.19	255.081	5174.23	102.303	5481.55	685.122	2821.29	173.682	2204.91	93.8839	5753.77	255.902	5473.11	5293.27	5005.99	7852.88	7257.04	7658.3	3417.11	3927.17	3681.28	5282.04	5078.51	5162.14	6156.03	5502.35	4786.26	3020.82	2739.04	2704.01	2311.71	2167.66	2135.37	5860.79	5938.8	5461.74	GCGGCGGCGAGCGGGAC	mature miRNA	standard	MIMAT0033770	pxy-miR-8528b
1919	ame-miR-3789	9.45799e-13	4.83124e-12	799.234	33.0857	147.901	5.68875	1009.4	137.563	41.48	2.31093	933.569	241.319	65.193	16.6359	174.566	62.2503	599.986	37.0269	777.858	782.5	837.344	141.938	153.269	148.496	1166.09	953.642	908.475	39.2946	43.8987	41.2466	798.314	790.213	1212.18	76.9283	72.4958	46.1547	176.823	235.657	111.217	596.084	638.809	565.064	AUCUGGUGCUCGGUGAGGUGAG	mature miRNA	standard	MIMAT0018568	ame-miR-3789
836	dvi-miR-965-3p	9.80882e-13	4.98351e-12	467.483	22.7907	212.331	6.14228	491.221	21.2749	273.529	16.4686	298.396	7.06481	106.482	12.1439	189.872	6.82896	272.891	40.7107	478.907	441.239	482.302	219.29	207.664	210.039	515.785	479.188	478.689	292.525	264.795	263.267	303.591	301.246	290.351	120.36	101.282	97.8039	184.156	188.025	197.434	297.05	295.736	225.889	UAAGCGUAUAGCUUUUCCCCU	mature miRNA	standard	MIMAT0035585	dvi-miR-965-3p
1020	dme-miR-998-3p	1.11944e-12	5.62696e-12	468.002	35.2618	310.347	10	881.027	115.015	308.153	23.5105	735.899	76.0557	414.936	22.2179	985.705	25.6529	324.669	11.1278	474.831	499.351	429.826	320.565	300.58	309.896	773.542	867.215	1002.32	335.282	295.458	293.718	756.074	799.833	651.79	429.514	425.929	389.364	961.12	1012.31	983.688	328.545	333.34	312.122	UAGCACCAUGAGAUUCAGCUC	mature miRNA	standard	MIMAT0005518,MIMAT0035613	dme-miR-998-3p	dme-miR-998-3p
493	dme-miR-279-3p	1.1412e-12	5.67817e-12	1626.71	20.8884	4276.96	125.924	2371.96	272.1	1889.87	33.105	2848.7	55.7672	4538.49	331.261	2404.12	285.093	5067.86	171.463	1650.13	1610	1619.99	4177.74	4418.63	4234.52	2140.49	2303.69	2671.69	1867.93	1873.73	1927.95	2890.66	2785.42	2870.01	4882.56	4511.19	4221.73	2445.23	2666.42	2100.7	4997.05	4943.15	5263.39	UGACUAGAUCCACACUCAUUAA	mature miRNA	standard	MIMAT0014288,MIMAT0001512,MIMAT0004425,MIMAT0014418,MIMAT0008454,MIMAT0008515,MIMAT0008599,MIMAT0000341,MIMAT0008682,MIMAT0008734,MIMAT0001243,MIMAT0008808,MIMAT0008896,MIMAT0008915,MIMAT0009001,MIMAT0009062,MIMAT0015681,MIMAT0008383	dme-miR-279-3p	dme-miR-279-3p
2156	tca-miR-3905-5p	1.15341e-12	5.70667e-12	503.558	15.1112	2102.16	65.1933	180.756	21.2467	669.227	11.7379	857.618	27.5102	566.503	50.3992	139.729	52.499	479.099	13.4818	520.948	496.099	493.625	2159.57	2115.62	2031.28	204.282	162.967	175.019	678.191	655.941	673.55	849.659	888.231	834.965	585.105	509.447	604.957	200.319	111.123	107.746	484.69	463.722	488.886	GGAAGGGGGAGCCGCCUUG	mature miRNA	standard	MIMAT0018913	tca-miR-3905-5p
421	aga-miR-263a	1.1674e-12	5.74579e-12	544.903	38.5189	1817.86	52.0642	800.518	96.4561	1212.17	50.3154	1201.71	91.929	1754.97	77.3951	1432.5	74.4955	932.18	28.6872	515.762	588.573	530.373	1859.3	1759.42	1834.87	702.823	803.046	895.685	1207.08	1164.59	1264.84	1307.83	1150.94	1146.37	1675.25	1759.84	1829.81	1385.84	1518.41	1393.25	965.241	917.436	913.864	UGUAAUGGCACUGGAAGAAUUCAC	mature miRNA	standard	MIMAT0001507	aga-miR-263a
617	aae-miR-305-5p	1.41909e-12	6.91256e-12	2981.18	92.1209	1665.86	60.0986	4317.97	577.263	3980.3	91.992	1665.03	148.289	3214.26	87.4462	1841.97	25.53	2668.51	65.5536	3087.48	2924.71	2931.35	1657.08	1610.64	1729.87	3866.56	4118.93	4968.41	4070.41	3983.96	3886.54	1802.96	1683.94	1508.2	3205.86	3131.32	3305.6	1870.43	1821.08	1834.4	2738.42	2608.43	2658.67	AUUGUACUUCAUCAGGUGCUCUGG	mature miRNA	standard	MIMAT0014249	aae-miR-305-5p
2157	smr-miR-3930-3p	1.66256e-12	8.03913e-12	3993.66	41.0774	141.423	6.39168	450.052	21.1042	22.3222	0.548254	29.1942	14.9284	20.1607	7.79082	29.9559	2.70863	59.0032	32.9533	4011.37	4022.92	3946.7	137.769	148.803	137.696	442.611	473.869	433.677	22.2821	22.8894	21.7951	15.3691	27.19	45.0234	12.7261	19.4914	28.2645	27.1187	32.5144	30.2345	97.0492	40.5277	39.4329	GUACGCCGUAGCAGAGUCGCU	mature miRNA	standard	MIMAT0018918	smr-miR-3930-3p
1868	ame-miR-3739	1.66755e-12	8.03913e-12	1101.64	82.9609	1313.55	26.1352	1066.14	20.7259	1477.75	6.13429	1519.12	60.5957	1343.35	14.4525	1892.11	69.6479	971.467	21.0071	1077.15	1194.09	1033.69	1312.3	1288.06	1340.29	1055.14	1053.23	1090.05	1483.4	1471.22	1478.62	1572.86	1531.06	1453.44	1353.37	1349.91	1326.79	1812.05	1938.72	1925.57	983.893	947.213	983.296	UUGGGAGGGGGAGAGAGCAGCU	mature miRNA	standard	MIMAT0018608	ame-miR-3739
402	tur-miR-252-5p	1.67588e-12	8.03913e-12	1025.91	54.7758	506.455	34.134	801.94	49.9525	190.511	4.6749	1055.76	86.382	238.045	21.4226	299.249	81.7364	259.909	18.8149	1079.64	1027.93	970.148	512.426	537.209	469.729	755.853	855.021	794.947	195.514	189.766	186.254	1045.81	1146.68	974.778	262.336	229.946	221.852	391.838	268.806	237.102	238.717	266.362	274.649	CUAAGUACUAGCGCCGCAGGAG	mature miRNA	standard	MIMAT0023076	tur-miR-252-5p
172	aae-miR-13-3p	1.80844e-12	8.6312e-12	3330.62	97.7803	2073.4	27.4255	3204.51	177.152	1764.19	71.3499	3115.5	106.996	1855.95	77.2058	2638.24	187.068	3108.95	82.3552	3386.24	3387.91	3217.72	2064.49	2104.17	2051.54	3056.04	3156.88	3400.6	1838.32	1758.25	1695.99	3214.96	3129.24	3002.29	1791.62	1941.56	1834.66	2680.46	2800.6	2433.68	3163.15	3149.52	3014.18	UAUCACAGCCAUUUUGACGAGUU	mature miRNA	standard	MIMAT0014256	aae-miR-13-3p
762	pxy-miR-750	1.85929e-12	8.82929e-12	209.854	4.63761	6.86851	3.18743	329.541	27.9613	18.482	6.50208	527.77	35.6945	5.76487	0.189104	817.767	67.1734	12.2242	7.82024	211.286	204.669	213.606	6.22502	10.3286	4.05192	301.964	328.786	357.872	17.8896	25.26	12.2964	567.958	499.753	515.598	5.62075	5.69487	5.979	777.56	780.426	895.315	11.863	20.2188	4.59081	AGUUGGACAGGGGAUCUAGACA	mature miRNA	standard	MIMAT0033736	pxy-miR-750
1991	tca-miR-3826-5p	1.87317e-12	8.85072e-12	38.3034	5.33014	359.677	10.8278	47.0973	16.0138	147.76	14.406	105.196	37.5809	190.944	8.86057	49.5894	3.89866	1091.62	92.3158	44.3921	36.0376	34.4805	367.651	347.35	364.031	31.2304	63.254	46.8075	132.861	148.804	161.616	84.9986	82.0318	148.556	189.364	200.489	182.98	54.0048	46.6214	48.1421	1071.38	1192.37	1011.1	CGAGGCGUGGUGGGCGGUAAUAU	mature miRNA	standard	MIMAT0018680	tca-miR-3826-5p
494	tur-miR-279-3p	1.93201e-12	9.08333e-12	1121.36	70.473	3526.81	76.2571	1491.64	66.6901	907.097	46.2623	2167.11	86.5271	3203.97	56.6573	1200.11	306.163	4019.01	104.217	1201.85	1070.77	1091.45	3613.28	3497.98	3469.17	1551.44	1503.75	1419.72	949.919	913.342	858.029	2220.26	2213.8	2067.26	3268.4	3181.55	3161.95	1549.03	1074.89	976.402	3927.11	4132.24	3997.68	UGACUAGAUCCACAUUCAUCCA	mature miRNA	standard	MIMAT0023107	tur-miR-279-3p
635	tur-miR-307-3p	2.52243e-12	1.18005e-11	1662.88	120.913	630.482	9.38915	2698.44	153.876	593.534	37.3745	1230.76	162.662	419.468	41.8472	645.743	145.475	521.061	42.8669	1797.58	1627.35	1563.72	641.322	624.94	625.183	2573.61	2870.36	2651.34	570.531	636.658	573.413	1418.59	1136.69	1137.01	397.993	392.717	467.692	808.781	599.25	529.198	514.654	481.758	566.771	UCACAACCUCCUUGAGUGAGUGA	mature miRNA	standard	MIMAT0023069	tur-miR-307-3p
46	mse-miR-2a	2.83851e-12	1.3149e-11	4309.63	62.1975	4705.58	126.681	6391.48	475.162	4233.26	91.3263	2420.79	153.175	3067.22	82.5955	3692.52	322.852	4904.13	106.146	4380.2	4262.78	4285.92	4694.21	4584.97	4837.57	5844.42	6628.66	6701.37	4221.53	4329.89	4148.37	2574.36	2420.01	2268.01	3051.98	2993.31	3156.38	3440.52	4056.44	3580.59	4926.91	4997.04	4788.45	UCACAGCCAGCUUUGAUGAGCA	mature miRNA	standard	MIMAT0024479	mse-miR-2a
341	dme-miR-184-3p	2.9281e-12	1.34978e-11	2826.1	181.263	2548.16	45.7778	2195.79	191.244	2103.72	47.9768	4099.19	211.582	3989.51	98.7086	3498.84	147.517	2044.17	53.4892	2909.69	2618.13	2950.49	2570.32	2495.51	2578.63	2046.53	2129.46	2411.36	2061.4	2093.92	2155.84	4338.81	3938.13	4020.62	3899.63	3973.75	4095.15	3350.8	3499.89	3645.83	1999.01	2030.26	2103.24	UGGACGGAGAACUGAUAAGGGC	mature miRNA	standard	MIMAT0014207,MIMAT0001476,MIMAT0014132,MIMAT0014424,MIMAT0008436,MIMAT0008512,MIMAT0008567,MIMAT0000331,MIMAT0008674,MIMAT0008701,MIMAT0001232,MIMAT0008822,MIMAT0008904,MIMAT0008949,MIMAT0008989,MIMAT0009122,MIMAT0024943,MIMAT0012689,MIMAT0024477,MIMAT001	dme-miR-184-3p	dme-miR-184-3p
405	ngi-miR-252	3.38674e-12	1.54992e-11	1846.66	131.688	1250.67	35.0398	1447.11	138.661	908.988	40.6769	2476.37	149.544	1285.46	71.6528	2196.26	82.1064	187.417	71.9526	1998.29	1780.83	1760.87	1216.15	1286.21	1249.64	1320.9	1424.9	1595.54	863.281	922.475	941.209	2576.51	2548.13	2304.47	1210.82	1291.87	1353.7	2184.35	2120.76	2283.67	269.625	156.733	135.893	AAGUACUAGUGCCGCAGGAG	mature miRNA	standard	MIMAT0018410	ngi-miR-252
348	pxy-miR-184	3.39506e-12	1.54992e-11	2410.21	127.629	1909.16	89.5796	1374.36	123.852	1393.35	19.1549	3225.89	64.4133	3049.47	78.2878	2445.48	121.772	1572.83	147.945	2401.97	2286.9	2541.75	1987.37	1928.67	1811.43	1231.45	1441.19	1450.44	1401.61	1406.99	1371.45	3299.09	3200.76	3177.84	2971.69	3128.26	3048.47	2334.28	2575.61	2426.57	1428.49	1724.14	1565.86	UAGACGGAGAACUGAUAAG	mature miRNA	standard	MIMAT0033727	pxy-miR-184
432	dpu-miR-263b	3.50353e-12	1.59175e-11	619.695	28.2484	1740.21	39.5826	824.041	108.737	1388.79	52.3289	1177.87	59.7239	1638.57	52.1139	1367.95	81.511	1534.42	8.51551	589.04	644.675	625.369	1717.5	1785.92	1717.21	701.66	909.541	860.923	1352.71	1448.81	1364.86	1238.35	1176.34	1118.93	1584.39	1688.34	1642.99	1312.3	1461.51	1330.05	1527.93	1531.26	1544.06	CUUGGCACUGGAAGAAUUCACA	mature miRNA	standard	MIMAT0012650	dpu-miR-263b
4	api-bantam	3.92031e-12	1.75578e-11	5812.9	14.6085	3665.94	83.8744	5395.55	304.88	3747.24	140.907	6337.25	290.172	4556.31	135.755	5703.75	172.46	5288.9	141.502	5796.94	5816.16	5825.61	3740.51	3682.17	3575.13	5284.03	5162.14	5740.49	3894.07	3613.12	3734.54	6623.59	6344.77	6043.39	4466.12	4490.36	4712.44	5836.61	5765.78	5508.85	5442.87	5259.28	5164.55	UGAGAUCAUUGUGAAAGCUAAUU	mature miRNA	standard	MIMAT0014130,MIMAT0007907,MIMAT0024930	api-bantam
207	ame-miR-31a	4.96891e-12	2.20452e-11	2955.5	48.7658	3347.61	78.9743	3360.12	286.232	4208.65	70.2352	2779.98	45.6306	4938.68	120.301	4160.01	28.6705	4485.57	122.316	3010.2	2939.74	2916.56	3296.25	3308.03	3438.55	3039.12	3452.42	3588.81	4148.56	4285.86	4191.53	2803.57	2808.99	2727.38	5077.59	4870.42	4868.04	4179.05	4173.95	4127.04	4392.84	4439.67	4624.19	GGCAAGAUGUCGGCAUAGCUGA	mature miRNA	standard	MIMAT0004428,MIMAT0018387,MIMAT0018434,MIMAT0015661	ame-miR-31a
358	dme-miR-190-5p	5.18163e-12	2.27751e-11	502.137	30.9044	846.581	9.05891	819.219	30.0245	816.408	52.5077	634.453	34.2099	763.518	44.5603	713.034	42.6937	1383.8	25.2366	509.702	528.556	468.152	856.543	844.365	838.836	836.306	784.551	836.8	838.654	756.439	854.131	663.009	596.537	643.811	788.021	790.45	712.084	710.958	756.727	671.416	1403.99	1391.9	1355.51	AGAUAUGUUUGAUAUUCUUGGUUG	mature miRNA	standard	MIMAT0014243,MIMAT0010100,MIMAT0014127,MIMAT0014402,MIMAT0005467,MIMAT0012227,MIMAT0012449,MIMAT0035560,MIMAT0024424	dme-miR-190-5p	dme-miR-190-5p
5	ame-bantam	5.31675e-12	2.32608e-11	7514.64	171.866	4665.71	155.289	5583.27	221.802	6844.63	139.051	8286.44	207.638	7198.21	161.968	9376.21	709.826	7403.05	260.069	7317.73	7591.75	7634.46	4777.93	4730.72	4488.48	5328.9	5736.32	5684.59	6691.56	6879.2	6963.14	8498.34	8083.34	8277.63	7373.26	7167.74	7053.65	8823.49	9128.43	10176.7	7414.43	7137.49	7657.25	UGAGAUCAUUGUGAAAGCUGAUU	mature miRNA	standard	MIMAT0001470,MIMAT0012634,MIMAT0012679,MIMAT0015696,MIMAT0010091	ame-bantam
389	dps-miR-210b	5.34361e-12	2.32706e-11	193.349	26.5542	26.8011	1.53189	47.2018	11.9137	26.4477	6.75356	104.136	9.74517	6.16978	3.90732	827.657	30.8846	13.3979	1.32423	212.816	204.131	163.099	28.1019	25.1126	27.1888	33.5564	52.5116	55.5373	29.6886	30.9701	18.6846	114.88	101.664	95.8656	2.91951	10.5049	5.08495	824.166	798.666	860.139	14.8374	12.2315	13.125	UUGUGCAGUGGCCAGCAGCUGC	mature miRNA	standard	MIMAT0012283,MIMAT0024947	dps-miR-210b
44	api-miR-2a	5.37825e-12	2.3314e-11	5384.25	97.3646	5180.08	116.439	7852.54	570.184	4756	126.31	3039.81	304.055	3403.21	57.2423	3920.88	282.407	5749.88	96.749	5300.6	5361.03	5491.13	5244.3	5250.27	5045.67	7360.14	7720.23	8477.24	4878.59	4763.12	4626.27	3326.46	3072.06	2720.92	3337.5	3429.92	3442.23	3922.11	4202.67	3637.86	5853.96	5662.67	5733.02	UAUCACAGCCAGCUUUGAUGAGCG	mature miRNA	standard	MIMAT0014727	api-miR-2a
2337	ame-miR-6006-5p	5.45375e-12	2.35333e-11	151.278	13.8828	364.755	4.12766	263.036	32.9752	427.371	18.6628	315.572	23.7325	514.505	9.83483	431.54	20.0431	193.961	18.0343	166.725	147.266	139.842	361.601	363.238	369.427	278.68	225.151	285.278	431.957	443.313	406.843	341.928	308.895	295.893	520.451	503.153	519.912	445.518	408.577	440.526	182.805	184.311	214.767	AUAACUGGGAAGAGAGAGG	mature miRNA	standard	MIMAT0023553	ame-miR-6006-5p
1026	hme-miR-998	6.15075e-12	2.64203e-11	467.093	46.2399	290.661	10.8514	761.285	109.508	316.848	29.4356	688.29	9.34046	387.323	33.4442	1050.6	18.5664	333.474	19.2309	502.214	484.36	414.704	296.174	278.159	297.648	635.816	837.624	810.415	295.758	304.308	350.477	686.859	679.748	698.263	405.369	407.869	348.732	1030.53	1067.16	1054.1	341.101	311.6	347.722	UAGCACCAUGGGAUUCAGCUCA	mature miRNA	standard	MIMAT0025001,MIMAT0024423,MIMAT0018853	hme-miR-998
1025	bmo-miR-998	7.42062e-12	3.17307e-11	594.424	100.07	328.832	0.746073	803.057	31.721	432.243	23.3363	866.978	80.4453	537.261	6.96897	1266.21	96.3359	442.767	3.81773	688.084	606.201	488.987	329.442	329.054	328	766.633	817.924	824.614	420.036	459.151	417.542	959.768	824.319	816.847	544.284	537.152	530.347	1190.54	1233.43	1374.66	441.922	439.443	446.937	UAGCACCAUGGGAUUCAGCU	mature miRNA	standard	MIMAT0013603	bmo-miR-998
489	dme-miR-278-5p	7.87692e-12	3.35301e-11	314.819	16.8862	2.84537	0.297359	371.115	25.7826	11.0934	3.05013	837.877	34.6661	8.22317	6.24748	487.511	27.8631	4.3602	2.89649	326.273	322.756	295.426	3.18358	2.72759	2.62494	341.39	387.414	384.541	7.9935	11.1954	14.0912	865.263	849.467	798.901	8.00076	14.5789	2.08987	513.341	491.209	457.984	3.36014	2.09625	7.62421	CCGGAUGAUGGUUCACAACGACC	mature miRNA	standard	MIMAT0020805,MIMAT0032063	dme-miR-278-5p	dme-miR-278-5p
258	aae-miR-87	9.05187e-12	3.81876e-11	1452.25	101.755	2700.9	55.2206	2766.37	208.648	2715.12	98.6597	2738.07	130.875	3215.78	62.8734	3260.46	106.268	2551.9	44.841	1543.67	1470.46	1342.62	2757.21	2698.64	2646.84	2565.52	2751.57	2982.03	2775.42	2601.27	2768.68	2658.07	2889.1	2667.04	3231.6	3146.51	3269.23	3149.67	3270.17	3361.54	2584.17	2570.83	2500.69	GUGAGCAAAUUUUCAGGUGUGU	mature miRNA	standard	MIMAT0014252,MIMAT0014439	aae-miR-87
2445	pxy-miR-8493	9.24694e-12	3.88371e-11	413.333	41.7332	77.8159	10.6132	175.954	22.1478	48.1709	2.37602	210.479	18.1341	17.5194	2.20869	346.042	193.521	23.5529	4.37005	386.06	392.562	461.376	86.4487	65.9665	81.0326	157.388	170.007	200.469	48.4779	50.3785	45.6563	199.365	231.405	200.668	19.9123	17.0872	15.5588	569.108	245.983	223.035	20.5705	28.5692	21.519	UACGAAAUUCAGCAGCAUCACU	mature miRNA	standard	MIMAT0033701	pxy-miR-8493
2619	ame-miR-9894	9.30167e-12	3.88942e-11	1219.09	14.641	2298.56	11.9027	1307.65	95.2574	2029.84	6.66861	1559.5	128.272	2050.76	40.3229	2022.02	42.6023	2050.94	72.0129	1235.95	1209.66	1211.65	2309.65	2285.98	2300.04	1385.25	1201.34	1336.37	2034.95	2032.28	2022.3	1682.18	1570.03	1426.29	2007.14	2058.47	2086.68	2021.43	1979.71	2064.91	2101.75	1968.53	2082.55	GAGGGCGAGGAGAGGAGGAA	mature miRNA	standard	MIMAT0037299	ame-miR-9894
151	bmo-miR-11-3p	9.6122e-12	4.00155e-11	5152.07	250.52	4497.66	105.282	2589.88	155.313	5907.97	232.295	4125.54	301.119	7117.86	75.2247	5219.1	363.134	4001.62	287.694	5431.67	4948.02	5076.51	4616.75	4459.26	4416.97	2428.29	2603.32	2738.04	6150.73	5687.79	5885.4	4421.11	4136.33	3819.16	7186.45	7037.41	7129.71	4814.56	5325.84	5516.9	4112.41	3675	4217.44	CAUCACAGUCAGAGUUCUAGCU	mature miRNA	standard	MIMAT0013602,MIMAT0024934,MIMAT0024422	bmo-miR-11-3p
733	mse-miR-317	1.06355e-11	4.38888e-11	2061.42	48.448	1595.6	23.4427	2225.55	178.294	3069.39	7.71697	942.07	111.985	1457.26	42.9389	1399.05	132.13	1477.06	80.1926	2104.54	2070.73	2008.99	1586.56	1578.03	1622.22	2027.89	2274.5	2374.25	3061.13	3076.42	3070.61	1059.16	931.053	836	1407.91	1477.8	1486.07	1322.92	1551.62	1322.61	1423.19	1569.22	1438.77	UGAACACAGCUGGUGGUAUCUCA	mature miRNA	standard	MIMAT0024464	mse-miR-317
408	dpu-miR-252a	1.0773e-11	4.42632e-11	1931.11	108.359	821.957	32.6417	1011.03	20.9314	348.153	33.1216	2016.24	69.625	528.683	34.9604	610.21	190.824	502.274	17.1203	1900.17	2051.58	1841.59	858.26	795.028	812.583	996.716	1035.06	1001.33	383.727	318.204	342.527	2087.95	1948.9	2011.87	566.681	497.88	521.489	829.056	522.999	478.575	486.778	520.653	499.391	CUAAGUACUCGUGCCGCAGGAG	mature miRNA	standard	MIMAT0012647	dpu-miR-252a
302	dme-miR-100-5p	1.135e-11	4.64319e-11	3571.9	28.5598	2970.68	6.56099	2219.76	123.838	2194.93	151.764	4539.06	163.988	3429.64	172.997	3659.96	242.535	3758.48	122.491	3601.34	3544.31	3570.03	2966.08	2978.2	2967.77	2093.06	2340.52	2225.71	2268.73	2020.38	2295.69	4603.47	4661.06	4352.64	3628.67	3315.33	3344.91	3798.86	3801.11	3379.91	3639.79	3751.21	3884.45	AACCCGUAAAUCCGAACUUGUG	mature miRNA	standard	MIMAT0008478,MIMAT0008488,MIMAT0008557,MIMAT0000357,MIMAT0008637,MIMAT0008796,MIMAT0008872,MIMAT0009048,MIMAT0009059	dme-miR-100-5p	dme-miR-100-5p
66	bmo-miR-2b-3p	1.17005e-11	4.76595e-11	6329.31	446.515	4554.51	219.538	6299.86	689.642	3730.85	134.826	2709.49	219.486	3124.38	91.4239	2647.38	144.944	4892.71	134.171	6717.3	6429.38	5841.25	4775.66	4551.24	4336.62	5530.36	6507.09	6862.13	3886.52	3654.56	3651.47	2738.35	2913.12	2477.01	3128.55	3213.65	3030.94	2806.54	2522.96	2612.64	5024.87	4896.65	4756.61	UAUCACAGCCAGCUUUGUUGAGU	mature miRNA	standard	MIMAT0007895	bmo-miR-2b-3p
407	api-miR-252a	1.40991e-11	5.66962e-11	770.961	17.4569	417.183	17.8569	579.138	117.222	213.352	31.6574	1104.96	47.3882	281.371	14.3504	392.305	23.2104	256.355	24.4511	773.324	787.117	752.444	421.787	432.287	397.475	670.316	620.186	446.913	243.02	217.012	180.024	1158.9	1085.94	1070.03	295.937	280.93	267.246	416.511	390.165	370.238	233.631	253.207	282.228	CUAAGUACUAGUGCCGCGGGAG	mature miRNA	standard	MIMAT0014719	api-miR-252a
60	mse-miR-2b	1.64653e-11	6.56527e-11	4612.7	188.043	4855.99	104.033	6685.82	391.852	4654.7	57.1636	2719.65	211.943	3526.83	145.236	4245.94	318.442	5135.09	143.935	4797.26	4619.47	4421.36	4911.93	4735.95	4920.08	6233.79	6894.43	6929.23	4607.61	4718.3	4638.19	2956.66	2653.96	2548.33	3552.35	3370.53	3657.62	3978.51	4598.21	4161.11	5281.31	5130.39	4993.56	UCACAGCCAGCUUUGAUGAGC	mature miRNA	standard	MIMAT0024480	mse-miR-2b
429	dme-miR-263a-5p	1.66308e-11	6.60341e-11	613.734	29.5163	1808.19	45.8318	833.496	81.1946	1340.86	81.1098	1271.03	95.0176	1538.92	156.027	1362.37	37.2764	1384.53	37.193	613.116	584.532	643.555	1860.92	1777.94	1785.7	740.803	867.655	892.03	1356.68	1253	1412.88	1379.32	1232.2	1201.58	1590.68	1662.49	1363.59	1322.02	1395.53	1369.55	1425.01	1376.7	1351.88	AAUGGCACUGGAAGAAUUCACGGG	mature miRNA	standard	MIMAT0000319,MIMAT0008919,MIMAT0024468,MIMAT0010093	dme-miR-263a-5p	dme-miR-263a-5p
2427	mja-miR-6492	1.72283e-11	6.78916e-11	386.999	10.1119	220.516	29.9008	115.542	21.8593	658.874	16.9395	323.859	6.00155	707.927	26.1904	786.509	54.2475	199.494	49.0996	381.501	398.669	380.827	255.042	203.397	203.109	90.9252	132.682	123.018	672.563	664.129	639.93	324.61	329.449	317.517	738.168	693.08	692.534	729.765	791.907	837.856	144.65	239.361	214.47	GUUGACCGAAGCGGAGGAG	mature miRNA	standard	MIMAT0025300	mja-miR-6492
340	bmo-miR-184-3p	1.72423e-11	6.78916e-11	2789.87	43.2228	2186.73	198.491	1682.31	58.5931	1793.29	39.3984	3361.62	335.547	3724.41	51.5859	2920.15	192.215	1873.04	7.55087	2829.7	2796	2743.91	2310.73	1957.79	2291.65	1620.06	1690.49	1736.39	1754.82	1791.5	1833.56	3646.67	2991.82	3446.36	3774.61	3727.08	3671.54	2698.91	3015.41	3046.12	1865.59	1880.69	1872.84	ACUGGACGGAGAACUGAUAAGGGC	mature miRNA	standard	MIMAT0007902	bmo-miR-184-3p
835	dme-miR-964-5p	1.75577e-11	6.88467e-11	265.8	10.6536	795.583	17.5233	61.7048	3.47569	243.066	11.536	465.858	40.5048	227.458	16.613	73.5247	1.80838	144.559	68.3952	254.821	276.095	266.483	815.23	789.948	781.57	61.7352	58.214	65.1652	247.297	251.889	230.012	428.113	508.649	460.813	238.299	235.743	208.332	73.7279	71.6233	75.2229	107.551	102.641	223.484	UUAGAAUAGGGGAGCUUAACUU	mature miRNA	standard	MIMAT0005478,MIMAT0012475	dme-miR-964-5p	dme-miR-964-5p
410	tca-miR-252a-5p	2.32527e-11	9.0801e-11	2770.34	374.029	1578.43	61.0674	1602.44	182.521	1279.18	58.7973	3153.36	88.7255	1714.68	17.3398	2768.34	286.412	836.403	89.0395	2847.58	3099.72	2363.72	1619.02	1508.2	1608.07	1421.74	1598.85	1786.72	1330.8	1215.18	1291.56	3239.31	3158.67	3062.1	1701.95	1734.43	1707.65	2513.18	3078.14	2713.7	740.942	917.201	851.066	CUAAGUACUAGUGCCGCAGG	mature miRNA	standard	MIMAT0018804	tca-miR-252a-5p
3	mse-bantam	2.42102e-11	9.37649e-11	5026.71	327.104	3653.74	36.3163	4914.01	308.618	3431.31	174.541	6112.27	179.477	4553.25	34.1864	6212.62	46.3263	4705.1	161.844	5261.01	5166.12	4653	3695.48	3629.43	3636.29	4564.15	5147.63	5030.24	3632.8	3334.27	3326.85	6295.24	5936.5	6105.08	4519.09	4553.19	4587.46	6225.52	6251.13	6161.21	4891.95	4614.68	4608.67	UGAGAUCAUUGUGAAAGCUAAU	mature miRNA	standard	MIMAT0024452	mse-bantam
357	bmo-miR-190-5p	2.55418e-11	9.85183e-11	614.072	11.4122	946.234	139.012	903.458	26.6662	1421.19	43.7325	765.958	23.0933	998.953	42.2044	938.944	38.4035	1739.24	65.9076	603.124	625.898	613.193	1032	785.846	1020.86	877.887	931.099	901.388	1418.15	1379.05	1466.36	762.054	790.754	745.065	967.41	982.553	1046.9	894.879	956.677	965.278	1755.1	1666.85	1795.77	AGAUAUGUUUGAUAUUCUUGGUU	mature miRNA	standard	MIMAT0009153,MIMAT0023084	bmo-miR-190-5p
2531	dme-miR-9372-5p	2.64907e-11	1.01351e-10	603.462	59.7541	80.4945	4.06326	97.4619	15.6548	36.9717	3.85034	19.1982	6.66037	33.3739	9.647	28.5776	7.46951	29.2683	3.72318	537.606	654.218	618.562	83.1435	82.5237	75.8163	85.6959	115.23	91.4604	33.1213	36.9719	40.822	26.0274	12.7206	18.8464	38.6858	22.2384	39.1974	21.5235	36.4027	27.8065	25.2791	29.8748	32.651	UAAAAGCACAUUUCGCCAGCACGU	mature miRNA	standard	MIMAT0035207	dme-miR-9372-5p	dme-miR-9372-5p
1922	tca-miR-3791-5p	2.73231e-11	1.03696e-10	22.2212	6.85304	397.481	37.9274	19.0339	3.20599	494.393	17.7453	28.367	6.15588	148.505	15.8793	10.3319	7.84163	603.437	91.0962	19.009	17.5642	30.0903	438.431	390.455	363.558	17.6357	22.7015	16.7645	499.064	509.336	474.78	34.9396	22.7364	27.425	147.413	164.902	133.199	3.75666	19.0108	8.22832	499.309	668.405	642.598	CGGUGGUUUUAUUACGGUGGUUGCG	mature miRNA	standard	MIMAT0018882	tca-miR-3791-5p
133	bmo-miR-9c-3p	3.37717e-11	1.27657e-10	1434.79	176.487	1098.22	17.747	874.571	93.787	1378.34	27.9484	2288.32	143.035	1195.11	18.45	2391.08	146.555	1153.82	44.0277	1585.75	1477.86	1240.75	1118.33	1084.75	1091.57	767.998	911.196	944.519	1346.16	1396.51	1392.35	2451.87	2226.46	2186.63	1193.42	1214.35	1177.56	2268.13	2351.86	2553.26	1187.97	1169.37	1104.13	UAAAGUUAUGGUACCGAAGUUA	mature miRNA	standard	MIMAT0012621,MIMAT0025003,MIMAT0024473	bmo-miR-9c-3p
61	pxy-miR-2b	3.65986e-11	1.37245e-10	5678.15	390.795	4755.9	153.663	6723.17	427.391	4737.97	69.1931	2840.61	338.504	3339.45	97.3035	3897.98	152.413	6069.11	237.076	6113.97	5561.6	5358.9	4858.65	4829.79	4579.25	6250.26	6837.41	7081.83	4664.49	4801.88	4747.54	3206.49	2776.76	2538.58	3425.4	3233.8	3359.13	3722.33	3976.38	3995.24	6339.37	5971.75	5896.22	UCACAGCCAGCUUUGAUGAGCAC	mature miRNA	standard	MIMAT0033803	pxy-miR-2b
2553	dme-miR-9383-5p	3.71102e-11	1.38613e-10	625.374	90.0846	79.791	11.4584	267.316	37.2778	13.9565	1.25537	19.4698	12.6412	14.7642	5.49138	9.60393	1.55198	86.8904	27.7199	535.767	624.427	715.929	89.7275	82.3888	67.2568	308.239	258.414	235.295	13.2706	13.1935	15.4054	11.412	34.0393	12.958	20.0917	15.0784	9.1224	8.47328	11.3734	8.96515	97.7736	107.517	55.3804	GGGUGCAGAUCAAGUGCGAGCU	mature miRNA	standard	MIMAT0035229	dme-miR-9383-5p	dme-miR-9383-5p
1329	bmo-miR-2755-5p	4.03575e-11	1.4956e-10	637.936	61.2876	142.543	69.9234	395.785	72.4981	36.5534	6.66416	38.7222	9.24229	66.4084	1.39891	50.0553	1.33536	47.7972	9.02057	599.132	708.591	606.085	222.957	108.624	96.0493	466.04	321.235	400.078	29.0788	38.7071	41.8744	37.429	48.543	30.1947	67.4748	64.8245	66.9261	49.5789	51.5635	49.0235	46.8399	57.2583	39.2935	CAAGGUGGCCUAGCAGAGUGUU	mature miRNA	standard	MIMAT0013615	bmo-miR-2755-5p
2383	ame-miR-6056	4.17267e-11	1.5403e-10	1250.14	51.9721	2016.67	47.1563	940.458	33.219	1931.5	63.4973	1376.3	38.5558	1861.26	16.7142	1946.06	196.846	1888.36	180.856	1307.63	1206.48	1236.31	1969.62	2063.93	2016.47	933.608	911.198	976.568	1984.91	1948.29	1861.29	1406.83	1389.09	1332.97	1862.63	1843.9	1877.25	1817.32	1848.21	2172.66	1717.05	1870.58	2077.45	GAGGGACGAGGAGGGAGGUU	mature miRNA	standard	MIMAT0023680	ame-miR-6056
2435	bmo-miR-6498-5p	4.19273e-11	1.54169e-10	765.071	343.176	120.61	15.2413	153.186	6.40145	24.7914	6.67845	13.5194	3.0546	11.4121	0.3204	13.2758	5.56316	21.3867	4.75958	1025.11	894	376.103	135.248	121.752	104.83	151.69	160.203	147.665	19.7417	22.2688	32.3637	10.959	16.9005	12.6985	11.0651	11.4745	11.6967	18.0278	14.6432	7.15644	16.4738	25.9765	21.7098	CGCGUCUGUUGUCGCAGCCGUGC	mature miRNA	standard	MIMAT0025323	bmo-miR-6498-5p
56	isc-miR-2b	4.37024e-11	1.60073e-10	4607.04	131.902	3135.06	86.9763	4756.96	244.402	1670.49	94.1893	2042.32	120.494	1550.97	115.185	1199.68	339.712	3419.93	81.7893	4756.08	4559.72	4505.33	3092.13	3235.16	3077.9	4550.41	5026.77	4693.7	1765.47	1668.89	1577.11	2181.12	1981.31	1964.54	1683.78	1490.75	1478.37	1591.48	987.331	1020.21	3371.29	3514.36	3374.14	UAUCACAGCCACCUUUGAUGAGC	mature miRNA	standard	MIMAT0012697	isc-miR-2b
1905	ame-miR-3775	4.74528e-11	1.73139e-10	222.149	16.5324	241.863	13.804	158.068	18.7204	258.202	12.9462	354.04	9.67488	394.37	13.8695	468.443	53.4588	359.383	4.58807	223.671	237.868	204.908	256.449	240.136	229.004	142.299	153.148	178.757	273.132	251.389	250.085	347.781	365.183	349.154	390.774	382.652	409.683	505.474	492.7	407.157	354.686	363.853	359.611	GAGGCGGAUGAGGAGGUUGAAUA	mature miRNA	standard	MIMAT0018552	ame-miR-3775
174	api-miR-13a	5.26903e-11	1.90775e-10	4375.55	9.3925	3340.81	77.9765	4846.97	305.902	2620.46	122.68	2297.52	87.7613	2110.84	50.1355	1756.17	296.344	3178.42	81.3921	4379.62	4382.21	4364.8	3310.33	3429.42	3282.68	5043.36	5003.04	4494.51	2663.47	2715.85	2482.07	2351.28	2345.04	2196.25	2152.42	2124.93	2055.17	1857.67	1988.43	1422.42	3218.34	3232.15	3084.78	UAUCACAGCCACUUUGAUGAGC	mature miRNA	standard	MIMAT0014713,MIMAT0008359	api-miR-13a
272	bmo-miR-92a	5.95715e-11	2.1405e-10	213.368	49.8713	555.065	9.26168	309.001	48.574	588.044	15.1169	210.948	5.15353	645.855	17.4286	266.339	7.17219	772.672	20.3802	251.866	231.208	157.031	563.977	555.73	545.489	257.197	316.284	353.523	597.588	570.615	595.93	216.622	206.558	209.664	635.978	635.608	665.978	274.506	261.065	263.446	751.841	773.606	792.569	UAUUGCACCAGUCCCGGCCUAU	mature miRNA	standard	MIMAT0016927,MIMAT0024993,MIMAT0024471	bmo-miR-92a
729	isc-miR-317	8.28428e-11	2.9654e-10	1087.44	7.00628	445.219	18.0071	771.292	67.02	441.017	14.9898	340.175	22.4374	279.359	26.6949	164.397	53.0052	444.537	17.5356	1081.48	1085.69	1095.16	456.287	454.93	424.441	695.712	794.677	823.486	450.665	423.748	448.638	360.741	343.539	316.246	306.667	278.087	253.322	224.861	125.94	142.39	426.533	445.515	461.563	UGAACACAGCUGGUGGUAUAUCAGU	mature miRNA	standard	MIMAT0012699	isc-miR-317
434	nvi-miR-263b	8.36209e-11	2.97074e-10	770.187	22.9145	1975.07	133.407	741.329	92.5181	1580.42	25.655	1299.57	139.083	2049.66	4.92123	1570.96	186.97	1523.36	88.25	777.336	744.55	788.674	2116.83	1956.4	1851.98	636.882	774.113	812.99	1600.58	1589.14	1551.54	1453.83	1261.14	1183.74	2052.42	2043.98	2052.58	1358.08	1708.54	1646.27	1424.63	1594.57	1550.88	UUGGCACUGGAAGAAUUCAC	mature miRNA	standard	MIMAT0015703	nvi-miR-263b
7	aae-bantam-3p	9.01668e-11	3.17939e-10	856.152	172.456	131.878	7.51497	480.953	36.1782	116.742	6.14483	880.843	166.378	172.572	0.938251	361.422	112.491	360.513	20.835	719.862	798.559	1050.03	140.152	125.476	130.006	496.61	439.583	506.665	123.2	116.06	110.967	708.661	893.134	1040.74	173.316	172.882	171.518	412.453	439.352	232.46	373.316	336.471	371.75	UGAGAUCAUUUUGAAAGCUGAU	mature miRNA	standard	MIMAT0014219	aae-bantam-3p
735	aga-miR-317	9.81198e-11	3.44208e-10	1790.45	48.2957	1076.48	39.8947	1314.78	51.6871	1412.92	46.4003	955.016	38.7747	997.283	34.3119	932.2	44.9737	1087.02	100.627	1806.65	1736.14	1828.57	1121.3	1063.28	1044.86	1255.48	1350.27	1338.58	1464.27	1374.01	1400.48	932.966	999.787	932.294	1007.31	959.075	1025.47	888.022	977.929	930.648	1049.21	1010.78	1201.08	UGAACACAUCUGGUGGUAUCUCAGU	mature miRNA	standard	MIMAT0001522	aga-miR-317
471	dme-miR-276a-5p	9.83452e-11	3.44208e-10	536.675	44.0625	233.712	39.9998	1196.61	26.0557	172.08	1.37528	227.814	39.4542	91.1818	5.05101	219.669	36.9913	184.544	61.4217	490.191	542.001	577.832	227.621	197.108	276.408	1181.85	1181.28	1226.69	172.275	173.348	170.618	272.989	210.331	200.123	96.8424	89.5687	87.1344	177.005	239.206	242.794	247.183	182.032	124.416	CAGCGAGGUAUAGAGUUCCUACG	mature miRNA	standard	MIMAT0008575,MIMAT0000336,MIMAT0020815,MIMAT0009007	dme-miR-276a-5p	dme-miR-276a-5p, dme-miR-276b-5p
2423	hme-miR-6312-5p	1.07942e-10	3.76404e-10	60.3326	5.97638	127.496	1.56762	8.11496	4.32779	209.155	12.2061	12.9024	5.00357	204.847	4.80362	27.9082	12.4182	509.931	169.778	67.1366	57.9289	55.9323	129.141	126.02	127.326	13.108	5.44022	5.79663	195.061	216.13	216.274	15.7413	7.12502	15.8407	202.275	201.877	210.389	23.0908	42.0133	18.6204	314.533	621.387	593.873	UGGAGACUCUACCCAGGCGGUAG	mature miRNA	standard	MIMAT0025019	hme-miR-6312-5p
1928	ame-miR-3796	1.21469e-10	4.20469e-10	563.63	45.2067	926.595	23.7835	649.316	58.3829	1057.28	34.4322	902.896	28.7087	1025.41	21.4317	1310.01	113.727	891.643	21.9031	599.417	578.648	512.826	949.99	927.355	902.441	583.784	668.38	695.784	1053.78	1024.74	1093.34	890.229	935.76	882.699	1030.9	1043.56	1001.77	1208.74	1288.24	1433.05	913.514	891.705	869.708	GAUCCUAAGGGGAGGAGAGGAUUU	mature miRNA	standard	MIMAT0018581	ame-miR-3796
2605	ame-miR-9880	1.47991e-10	5.10408e-10	8.96556	6.22574	141.52	7.60142	22.3219	7.58391	392.006	7.99006	23.8648	9.49706	2046.22	54.976	37.8961	7.61861	1187.85	183.163	11.6931	13.362	1.84156	135.503	138.995	150.063	17.8573	18.0298	31.0784	394.68	398.316	383.022	24.8342	32.84	13.9202	1989.42	2050.08	2099.16	44.0825	29.3863	40.2194	1097.66	1067.28	1398.62	AUCGGCUUUCAUCGGAUGGGG	mature miRNA	standard	MIMAT0037284	ame-miR-9880
433	api-miR-263b	1.66106e-10	5.70801e-10	427.392	36.044	1171.26	8.5027	725.017	31.8944	792.634	42.8324	819.606	61.9219	870.48	2.39437	802.241	78.3382	931.913	50.5265	453.475	442.439	386.263	1165.75	1181.05	1166.98	712.659	701.15	761.241	782.613	755.701	839.589	856.256	854.449	748.112	867.715	871.867	871.857	827.036	865.181	714.506	988.851	892.422	914.466	CUUGGCACUGGAAGAAUUCACAGA	mature miRNA	standard	MIMAT0014720	api-miR-263b
359	hme-miR-190	1.67915e-10	5.74926e-10	439.887	14.8691	869.286	35.7105	791.587	76.8605	911.518	29.0486	596.866	40.4039	779.352	40.8505	675.865	91.3737	1400.85	62.6687	434.848	456.621	428.192	905.689	834.311	867.858	705.548	853.462	815.75	922.188	878.644	933.723	610.238	628.889	551.471	781.023	819.342	737.692	708.01	746.823	572.763	1463.39	1338.05	1401.12	AGAUAUGUUUGAUAUUCUUGGU	mature miRNA	standard	MIMAT0024944	hme-miR-190
723	tur-miR-317-3p	1.70148e-10	5.80467e-10	2053.17	225.624	1671.95	24.8593	2385.77	308.966	3060.47	132.369	930.327	73.9364	1654.57	118.506	1316.71	95.8545	1605.35	77.6623	2269.33	2071.04	1819.14	1700.59	1659.19	1656.05	2097.84	2712.17	2347.3	2969.25	3212.29	2999.87	1015.25	880.291	895.439	1544.19	1639.74	1779.8	1311.7	1414.98	1223.46	1530.1	1600.75	1685.22	UGAACACAGCUGGUGGUAUCUCAG	mature miRNA	standard	MIMAT0023061	tur-miR-317-3p
469	dme-miR-276a-3p	1.72265e-10	5.85578e-10	8728.95	265.524	6452.38	83.5154	7223.59	687.269	10554.5	296.042	12422.6	553.107	8683.14	281.091	10505.5	469.77	7914.36	352.348	8613.65	8540.57	9032.64	6412.46	6548.37	6396.32	6591.24	7124.51	7955.02	10299.5	10484.8	10879.2	13018.4	12323.9	11925.5	8584.79	8464.43	9000.19	9979.26	10654.9	10882.5	7885.34	7577.42	8280.32	UAGGAACUUCAUACCGUGCUCU	mature miRNA	standard	MIMAT0006782,MIMAT0001480,MIMAT0014133,MIMAT0015232,MIMAT0014393,MIMAT0008455,MIMAT0008529,MIMAT0008576,MIMAT0000337,MIMAT0008654,MIMAT0008705,MIMAT0001239,MIMAT0012652,MIMAT0008791,MIMAT0008892,MIMAT0008943,MIMAT0009008,MIMAT0009117,MIMAT0010139,MIMAT002	dme-miR-276a-3p	dme-miR-276a-3p
360	nvi-miR-190	1.85568e-10	6.28537e-10	486.723	1.92769	900.017	25.1115	754.126	135.624	1093.83	1.34871	585.422	36.8546	800.552	16.4287	794.6	48.246	1502.01	75.5706	488.917	485.302	485.949	927.766	893.429	878.856	606.136	783.759	872.484	1093.77	1095.21	1092.51	608.32	605.038	542.908	786.416	796.665	818.576	767.06	766.431	850.308	1421.42	1571.28	1513.34	AGAUAUGUUUGAUAUUCUUGGUUGUA	mature miRNA	standard	MIMAT0015673	nvi-miR-190
1850	ame-miR-3721	2.5269e-10	8.34939e-10	328.248	9.79154	369.133	6.41541	180.311	5.47339	501.53	65.7808	434.795	31.06	651.792	32.8203	607.422	38.9602	519.941	98.2973	333.967	333.836	316.942	367.968	363.38	376.052	183.672	173.995	183.266	553.712	427.639	523.24	470.337	421.182	412.866	689.662	631.589	634.127	648.065	570.397	603.804	508.119	428.089	623.614	UCGUUGAAAAAGAGGAGAAGAU	mature miRNA	standard	MIMAT0018546	ame-miR-3721
1024	api-miR-998	2.74749e-10	9.0466e-10	520.639	32.7817	251.017	10.1182	587.936	35.0504	253.627	29.7292	722.817	62.8523	370.858	17.8517	732.942	33.1275	297.951	62.0919	557.253	494.012	510.654	262.579	243.779	246.693	607.077	609.249	547.483	283.008	223.561	254.311	759.42	758.79	650.243	386.834	351.589	374.152	720.312	770.527	707.989	233.082	303.939	356.832	UAGCACCAUGGAAUUCAGCUG	mature miRNA	standard	MIMAT0014747	api-miR-998
615	cqu-miR-305-5p	2.89973e-10	9.44911e-10	3572.11	347.849	1801.92	60.404	4148.22	613.167	5054.49	118.181	2050.22	201.299	4142.23	114.782	2439.34	224.922	3338.56	67.3075	3928.94	3553.42	3233.99	1868.58	1750.82	1786.36	3445.86	4422.05	4576.76	5120.61	4918.05	5124.82	2227.76	2091.38	1831.52	4161.6	4018.99	4246.09	2196.43	2481.21	2640.39	3260.85	3376.2	3378.62	AUUGUACUUCAUCAGGUGCUCU	mature miRNA	standard	MIMAT0014382,MIMAT0024974,MIMAT0018920	cqu-miR-305-5p
57	aae-miR-2b	3.05236e-10	9.87837e-10	5168.94	45.5203	4757.61	67.7438	7745.64	652.902	4152.29	588.413	2788.41	285.942	3075.47	143.27	3642.3	88.1055	5368.4	266.609	5217.23	5126.81	5162.79	4746.22	4696.28	4830.32	7342.37	7395.62	8498.91	4587.18	3482.76	4386.92	3081.11	2774.38	2509.74	3086.8	2926.86	3212.73	3625.17	3737.71	3564.02	5676.24	5217.14	5211.81	UAUCACAGCCAGCUUUGAUGAGCU	mature miRNA	standard	MIMAT0014306	aae-miR-2b
18	hme-let-7	3.08772e-10	9.95869e-10	1744.32	109.583	2129.76	103.405	1401.66	165.851	1942.79	37.8258	3004.78	76.3515	3098.4	85.8651	2049.46	133.66	2105.48	78.8803	1869.18	1699.71	1664.09	2248.53	2080.96	2059.78	1212.87	1468.22	1523.89	1961.37	1967.75	1899.27	3091.68	2974.21	2948.45	3035.64	3196.25	3063.3	1967.27	1977.42	2203.68	2193.17	2082.98	2040.3	UGAGGUAGUAGGUUGUAUAGUA	mature miRNA	standard	MIMAT0024931	hme-let-7
618	tur-miR-305-5p	3.421e-10	1.09218e-09	2746.62	207.288	1770.62	74.9141	3991.77	488.643	4280.02	301.623	1649.45	217.078	3561.93	269.823	2114.02	92.4189	2794.54	134.077	2972.54	2702.14	2565.18	1764.57	1698.91	1848.38	3453.3	4406.97	4115.05	4109.14	4628.29	4102.64	1900.05	1528.61	1519.68	3253.68	3676.75	3755.35	2013.13	2194.59	2134.32	2640.4	2884.12	2859.11	UUUGUACUUCAUCAGGUGCUCUG	mature miRNA	standard	MIMAT0023114	tur-miR-305-5p
461	tur-miR-276-3p	3.45316e-10	1.09873e-09	6682.14	271.384	5823.35	44.6384	6094.33	432.432	8836.92	224.151	9894.66	684.955	7823.1	219.514	9249.8	285.103	6977.26	337.192	6976.19	6441.3	6628.94	5815.12	5871.53	5783.4	5651.32	6515.34	6116.33	9085.24	8649.54	8775.97	10596.6	9859.42	9228.01	7924.45	7973.63	7571.22	9022.17	9569.58	9157.64	6703.87	6873.85	7354.04	UAGGAACUUCAUACCAUGCUCG	mature miRNA	standard	MIMAT0023035	tur-miR-276-3p
235	mse-miR-34	3.59421e-10	1.13962e-09	1371.97	89.1647	3246.17	90.5284	1715.15	84.0898	3686.76	182.586	656.132	5.57385	1631.33	488.222	1197.59	65.1562	1901.87	50.9439	1472.43	1341.24	1302.23	3146.85	3324.06	3267.6	1621.15	1741.08	1783.22	3475.95	3794.74	3789.6	661.592	656.353	650.451	1837.44	1982.69	1073.85	1145.96	1270.8	1176	1958.45	1887.51	1859.65	UGGCAGUGUGGUUAGCUGGUUGU	mature miRNA	standard	MIMAT0024475	mse-miR-34
600	dme-miR-289-5p	3.60578e-10	1.13962e-09	2967.93	9.70854	7138.48	91.7799	2532.89	229.385	3228.3	360.647	3405.41	596.1	1882.67	47.6795	2667.26	61.7231	3467.57	292.269	2956.87	2975.05	2971.86	7043.42	7145.44	7226.58	2323.32	2497.39	2777.95	2866	3231.63	3587.27	2782.23	3970.12	3463.86	1884.2	1834.24	1929.57	2632.79	2738.52	2630.47	3342.19	3258.9	3801.6	UAAAUAUUUAAGUGGAGCCUGCGACU	mature miRNA	standard	MIMAT0008466,MIMAT0008555,MIMAT0000364,MIMAT0008748,MIMAT0001253,MIMAT0008807,MIMAT0008873,MIMAT0009118	dme-miR-289-5p	dme-miR-289-5p
17	dme-let-7-5p	3.71339e-10	1.16972e-09	2312.59	257.703	2393.33	45.3745	1356.3	78.4516	2551.32	216.08	4005.32	211.769	4235.73	200.353	2555.38	212.138	2225.42	299.807	2400.67	2022.39	2514.7	2423.01	2341.1	2415.88	1265.72	1400.83	1402.37	2665.4	2302.11	2686.45	4232.52	3813.42	3970.03	4005.12	4335.08	4367	2433.95	2431.86	2800.33	2009.88	2098.59	2567.8	UGAGGUAGUAGGUUGUAUAGU	mature miRNA	standard	MIMAT0004418,MIMAT0004190,MIMAT0008467,MIMAT0008486,MIMAT0008596,MIMAT0000396,MIMAT0008686,MIMAT0008699,MIMAT0001198,MIMAT0008837,MIMAT0008876,MIMAT0008980,MIMAT0008996,MIMAT0009098,MIMAT0012680,MIMAT0018413,MIMAT0015678	dme-let-7-5p	dme-let-7-5p
282	hme-miR-92b	3.78522e-10	1.18838e-09	204.401	19.9924	563.163	34.2203	372.924	71.8435	410.705	15.4054	204.027	23.1551	404.276	39.0348	148.097	26.7477	663.647	69.6236	221.116	209.834	182.254	536.61	551.098	601.782	300.697	444.378	373.697	394.942	425.726	411.448	216.521	218.251	177.308	446.993	370.461	395.375	176.395	144.663	123.231	740.391	646.018	604.532	CAUUGCACCAAUCCCGGCCUGC	mature miRNA	standard	MIMAT0024994	hme-miR-92b
485	tur-miR-278-3p	3.81166e-10	1.19272e-09	2805.59	178.491	3926.93	123.598	3762.17	348.429	4199.22	48.8892	2088.92	104.818	3493.85	206.896	3182.52	80.9011	3870.73	153.194	3007.31	2668.12	2741.33	3786.83	3973.39	4020.56	3406.07	4102.39	3778.04	4254.65	4162.27	4180.73	2188.18	2099.28	1979.31	3256.55	3636.39	3588.62	3180.27	3264.52	3102.77	3757.11	3810.12	4044.96	UCGGUGGGAUUUUCGUCCGUC	mature miRNA	standard	MIMAT0023031	tur-miR-278-3p
560	ame-miR-282	3.92453e-10	1.22399e-09	61.8887	5.26672	223.727	2.42197	42.6189	5.56366	1217.71	62.5924	39.7292	14.2592	534.822	55.8741	24.5421	16.1629	770.939	40.9563	65.1901	64.661	55.8149	221.166	224.034	225.981	38.9027	49.0154	39.9387	1156.76	1281.83	1214.55	55.6304	28.0786	35.4787	554.032	471.877	578.557	38.1585	28.7876	6.6802	734.272	763.405	815.139	GAUUUAGCCUCUCCUAGGCUUUGUCUGU	mature miRNA	standard	MIMAT0001484,MIMAT0018418,MIMAT0015693	ame-miR-282
20	mse-let-7a	3.98834e-10	1.2398e-09	1795.49	115.481	2421.54	43.0407	1599.97	201.4	2314.71	50.0349	3307.11	115.243	3374.98	104.222	2485.8	147.229	1989.4	106.933	1914.81	1787.39	1684.27	2470.63	2403.73	2390.26	1374.75	1762.77	1662.4	2372.4	2283.25	2288.46	3427.06	3297.03	3197.24	3354.03	3488.08	3282.82	2344.03	2475.43	2637.94	2092.06	1878.65	1997.48	UGAGGUAGUAGGUUGUAUAG	mature miRNA	standard	MIMAT0024437,MIMAT0008354	mse-let-7a
2432	bmo-miR-6497-5p	4.02948e-10	1.24848e-09	10547.1	1191.82	17850.5	830.047	6286.19	680.655	12347.3	134.817	18919.9	2268.23	9688.84	125.966	12436.2	1269.72	15152.8	585.782	11335.9	11129.3	9176.07	17794.5	17049.9	18707.2	5560.42	6387.84	6910.3	12471.9	12204.2	12365.7	21537.8	17681.5	17540.4	9833.15	9632.47	9600.9	11013.6	13454.6	12840.3	14506.4	15648.5	15303.5	GCUCUGAGGACCGGGGCGUGUC	mature miRNA	standard	MIMAT0025321	bmo-miR-6497-5p
2499	pxy-miR-8531	4.10174e-10	1.26671e-09	76.1929	5.74004	169.74	2.19353	77.6488	18.842	87.165	14.7947	71.5156	17.3063	93.8083	7.64794	40.7697	11.8518	579.943	87.2144	73.666	72.1498	82.7629	170.632	167.241	171.347	56.9746	93.8555	82.1163	71.6162	101.068	88.811	91.237	58.8606	64.449	88.5351	102.58	90.3101	29.741	53.3013	39.2669	487.839	661.265	590.726	CGGUGCGGCGUUGUG	mature miRNA	standard	MIMAT0033774	pxy-miR-8531
1353	bmo-miR-2766-3p	4.31678e-10	1.32878e-09	10220	269.152	9180.19	178.504	11249.8	670.28	9992.24	18.5962	13077.4	830.406	10687.7	224.685	14562.3	273.886	10593.5	72.2576	10452.5	10282.4	9925.15	8977.3	9250.17	9313.1	10563	11284.3	11902.2	10011	9973.84	9991.86	13841.7	13196.8	12193.8	10943.4	10597.6	10522	14822.3	14276.4	14588.1	10671.9	10529.6	10579.1	UCAGUCUUGUCGAAUGGUG	mature miRNA	standard	MIMAT0013642	bmo-miR-2766-3p
418	api-miR-263a	4.57994e-10	1.40521e-09	478.467	57.9673	976.284	21.5224	720.702	39.8921	816.622	32.8562	1030.68	83.5504	998.652	24.0435	1107.79	33.7055	883.273	44.5429	517.46	506.085	411.855	969.069	1000.49	959.296	674.896	739.399	747.812	806.437	790.065	853.365	1107.97	1042.04	942.036	1024.71	993.927	977.322	1085.54	1146.57	1091.25	934.447	862.152	853.219	AAUGGCACUGAAAGAAUUCACGGG	mature miRNA	standard	MIMAT0014718	api-miR-263a
301	dvi-miR-100-5p	4.71849e-10	1.43951e-09	2682.96	121.434	2651.25	14.3061	2440.13	135.65	969.386	64.3168	3709.23	120.882	2166.2	144.278	2066.08	435.658	2899.7	79.7477	2774.91	2545.31	2728.68	2656.64	2662.08	2635.03	2337.36	2389.14	2593.88	1034.19	968.4	905.568	3821.98	3581.59	3724.14	2261.36	2237.05	2000.19	2357.25	2275.76	1565.23	2988.99	2874.57	2835.54	AACCCGUAAAUCCGAACUUG	mature miRNA	standard	MIMAT0008973	dvi-miR-100-5p
52	dme-miR-2a-3p	4.7222e-10	1.43951e-09	5551.19	92.6417	5248.19	66.3473	7594.03	576.826	5086.69	567.886	3176.45	229.784	3762.53	27.6676	4312.93	349.889	5746.46	187.346	5645.43	5547.89	5460.24	5284.17	5288.77	5171.62	6964.56	7720.21	8097.32	4634.79	4901.13	5724.14	3336.42	3279.79	2913.14	3730.94	3774.21	3782.44	3952.67	4334.71	4651.43	5701.47	5585.71	5952.21	UAUCACAGCCAGCUUUGAUGAGC	mature miRNA	standard	MIMAT0014308,MIMAT0009202,MIMAT0001485,MIMAT0007894,MIMAT0008414,MIMAT0008510,MIMAT0008607,MIMAT0000106,MIMAT0008672,MIMAT0008729,MIMAT0001200,MIMAT0012657,MIMAT0008819,MIMAT0008853,MIMAT0008909,MIMAT0009006,MIMAT0009106,MIMAT0024971,MIMAT0024972,MIMAT001	dme-miR-2a-3p	dme-miR-2a-3p
209	dme-miR-31a-5p	5.22676e-10	1.58311e-09	2685.13	50.4879	2457.83	66.8154	2497.37	28.1302	3178.49	118.029	2500.36	159.479	3649.45	104.184	2957.12	28.6183	3575.85	222.766	2646.62	2742.29	2666.48	2386.46	2518.89	2468.14	2474.69	2528.85	2488.57	3314.77	3111.56	3109.13	2652.3	2334.29	2514.5	3744.96	3538.35	3665.05	2952.53	2931.07	2987.75	3519.14	3386.92	3821.49	UGGCAAGAUGUCGGCAUAGCUGA	mature miRNA	standard	MIMAT0008477,MIMAT0008519,MIMAT0008585,MIMAT0000400,MIMAT0008677,MIMAT0008723,MIMAT0001220,MIMAT0008825,MIMAT0008886,MIMAT0008967,MIMAT0009044,MIMAT0009103	dme-miR-31a-5p	dme-miR-31a-5p
187	bmo-miR-13b-3p	6.64699e-10	1.98152e-09	3874.27	92.5864	2149.88	168.431	3069.14	44.31	2517.28	102.575	3249.84	236.02	2562.16	104.768	3881.93	291.893	3656.2	79.0932	3892.48	3956.4	3773.93	2303.88	2175.74	1970.01	3018.8	3086.34	3102.26	2479.85	2438.67	2633.31	3483.17	3011.22	3255.14	2577.84	2450.44	2658.2	3550.71	3993.48	4101.6	3742.07	3586.32	3640.22	UAUCACAGCCAUUUUUGACGAGU	mature miRNA	standard	MIMAT0007898,MIMAT0024941,MIMAT0015665	bmo-miR-13b-3p
614	dvi-miR-305-5p	6.74073e-10	2.00314e-09	3240.45	216.452	1900.67	33.4338	4465.41	729.591	4625.88	69.3276	1973.68	171.989	3887.65	185.582	2270.77	205.361	2827.2	200.694	3442.13	3267.46	3011.76	1862.53	1924.92	1914.56	3688.12	4572.67	5135.43	4684.15	4644.28	4549.21	2098.87	2044.6	1777.57	3997.79	3673.39	3991.77	2172.34	2133.15	2506.82	2933.96	2595.69	2951.96	AUUGUACUUCAUCAGGUGCUC	mature miRNA	standard	MIMAT0008940,MIMAT0008388	dvi-miR-305-5p
754	bmo-miR-745-5p	7.17193e-10	2.1246e-09	523.952	184.888	94.0345	3.2445	647.953	62.0071	262.958	7.06026	223.322	27.9293	102.791	5.76936	190.961	26.5214	99.1808	16.5151	625.692	635.626	310.539	95.8967	95.9187	90.2881	576.843	676.263	690.751	260.186	270.983	257.704	255.114	202.736	212.116	97.8377	101.409	109.126	161.224	212.168	199.49	81.1794	102.731	113.632	CGGCUCAUCGUGUGGCAGUUUGCU	mature miRNA	standard	MIMAT0013625	bmo-miR-745-5p
486	aae-miR-278-5p	8.70986e-10	2.54038e-09	11.305	5.75261	403.469	41.6507	9.93818	6.53586	608.291	11.5834	12.2354	7.24494	114.562	13.3001	7.81323	1.58402	194.059	130.833	8.26274	7.71226	17.9399	443.865	405.874	360.667	7.18818	5.22667	17.3997	615.314	594.921	614.638	4.51901	13.2951	18.8922	129.265	111.055	103.368	5.99694	8.90834	8.53439	117.242	119.809	345.125	ACGGACGAUAGUCUUCAGCGGCC	mature miRNA	standard	MIMAT0014237	aae-miR-278-5p
256	hme-miR-87	9.889e-10	2.8666e-09	1673.54	28.4651	3303.38	72.1827	2987.81	424.551	3578.33	26.1604	2947.63	76.5662	3828.43	75.5906	3953.51	205.337	3228.04	290.636	1674.21	1701.66	1644.74	3310.22	3228.03	3371.91	2501.78	3286.3	3175.35	3594.36	3548.14	3592.49	3035.34	2894.16	2913.38	3850.29	3744.32	3890.69	3731.86	3991.42	4137.25	3517.31	3230.76	2936.06	GUGAGCAAACUUUCAGGUGUGU	mature miRNA	standard	MIMAT0024989,MIMAT0024435	hme-miR-87
157	cqu-miR-11-5p	1.00275e-09	2.89786e-09	613.716	93.7905	408.346	23.426	384.34	17.4514	695.937	24.0695	341.914	21.73	333.338	28.9259	242.375	20.7959	286.943	28.0445	654.138	680.518	506.493	425.091	418.372	381.576	395.716	364.247	393.056	712.503	706.981	668.327	351.447	317.047	357.249	353.629	346.169	300.216	250.6	257.801	218.725	319.198	273.296	268.333	CGAGAACUCCGGCUGUGACC	mature miRNA	standard	MIMAT0014406	cqu-miR-11-5p
2191	dme-miR-4949-3p	1.08742e-09	3.12343e-09	294.23	14.6802	554.696	12.6442	224.083	35.5351	309.013	31.7626	450.025	26.2523	249.578	10.6548	429.886	13.8124	333.779	21.3605	310.831	282.962	288.897	569.295	547.57	547.224	208.352	199.129	264.769	345.412	294.712	286.915	479.538	441.26	429.276	245.046	261.749	241.938	445.491	419.228	424.939	336.026	353.928	311.384	AGUGGUGUGCGUGUGUGCCUCG	mature miRNA	standard	MIMAT0020161	dme-miR-4949-3p	dme-miR-4949-3p
462	aae-miR-276-3p	1.12092e-09	3.2099e-09	8997.1	523.775	6600.05	266.272	7675.03	720.027	11028.5	412.408	12709.9	936.163	9452.53	312.08	11218	129.123	8609.79	122.072	9428.39	9148.65	8414.26	6662.3	6829.68	6308.17	6987.85	7613.33	8423.93	11488	10907.1	10690.4	13446.7	13026.4	11656.5	9102.74	9552.41	9702.44	11139.3	11367	11147.7	8750.75	8539.46	8539.17	UAGGAACUUCAUACCGUGCUC	mature miRNA	standard	MIMAT0014223	aae-miR-276-3p
1886	ame-miR-3756	1.60458e-09	4.56726e-09	506.277	56.9325	391.417	17.047	398.863	52.5845	1082.26	6.99158	670.611	22.982	868.412	33.3504	1077.38	14.5095	304.935	93.731	561.702	509.18	447.948	407.389	373.467	393.394	421.573	436.277	338.74	1085.99	1074.2	1086.61	696.982	659.997	654.854	844.579	854.132	906.524	1066.97	1071.22	1093.95	228.953	276.176	409.676	CUGAUUUCUUUCAUAAGGAGGA	mature miRNA	standard	MIMAT0018527	ame-miR-3756
245	bmo-miR-79-3p	1.89566e-09	5.36348e-09	3399.59	894.354	1010.13	81.8689	2493.55	185.06	2179.2	56.6384	4449.83	208.009	2624.35	279.131	4468.23	213.407	2270.18	147.06	3995.58	3831.98	2371.2	1103.32	977.331	949.754	2334.74	2696.78	2449.14	2195.8	2116.12	2225.69	4652.42	4460.27	4236.8	2768.92	2302.59	2801.54	4221.81	4591.75	4591.12	2101.12	2340.85	2368.56	UUCAUAAAGCUAGAUUACCAAAGCAU	mature miRNA	standard	MIMAT0007899	bmo-miR-79-3p
2210	dme-miR-4959-5p	2.48431e-09	6.94577e-09	525.237	92.3381	94.5501	7.76314	160.527	11.711	10.1517	1.27008	10.9275	2.8526	9.75753	5.02103	25.6909	7.56119	9.20462	8.02482	582.051	574.968	418.693	85.6068	99.551	98.4923	148.905	160.35	172.325	11.54	9.04826	9.86681	14.0611	8.48177	10.2395	5.96136	15.4507	7.86055	16.9635	30.2699	29.8393	18.172	6.74271	2.69916	CUGGCCAUGAUUUGCAGCAGGU	mature miRNA	standard	MIMAT0020179	dme-miR-4959-5p	dme-miR-4959-5p
1128	dme-miR-2493-5p	2.53865e-09	7.07676e-09	1229.93	15.953	1743.13	45.3641	1107.92	104.349	934.747	68.4684	951.515	94.6843	1113.42	29.0757	1119.47	68.6424	775.143	2.97742	1246.87	1215.19	1227.75	1699.46	1790.02	1739.91	991.283	1192.43	1140.05	1011.03	878.626	914.581	1011.52	842.363	1000.66	1142.82	1112.77	1084.68	1180.23	1133.18	1045.01	773.918	772.974	778.538	GCUCACACACACACACAGCCA	mature miRNA	standard	MIMAT0012200	dme-miR-2493-5p	dme-miR-2493-5p
203	tca-miR-31-5p	3.46875e-09	9.55676e-09	1240.82	28.6006	517.882	72.5532	741.999	22.8231	375.15	20.0894	758.641	57.4333	686.197	44.1272	473.735	103.831	856.027	52.8329	1273.81	1222.89	1225.77	600.659	487.67	465.317	751.29	758.712	715.996	386	387.481	351.968	692.375	789.487	794.06	735.553	650.555	672.484	593.273	421.955	405.978	813.049	915.013	840.019	AGGCAAGAUGUCGGCAUAGCU	mature miRNA	standard	MIMAT0008362	tca-miR-31-5p
237	aae-miR-71-3p	3.51804e-09	9.66439e-09	2478.4	69.3912	3781.76	106.699	1066.6	382.225	2791.77	53.8088	967.488	61.767	3718.44	12.8838	1234.21	27.4131	2251.9	66.3627	2527	2509.28	2398.93	3831.7	3854.33	3659.25	1204.83	1360.48	634.492	2780.12	2850.45	2744.74	999.318	1006.85	896.299	3710.72	3733.32	3711.29	1240.62	1204.16	1257.86	2322.78	2241.69	2191.24	UCUCACUACCUUGUCUUUCAUG	mature miRNA	standard	MIMAT0014221,MIMAT0014401,MIMAT0024985,MIMAT0019109	aae-miR-71-3p
1926	ame-miR-3794	3.79757e-09	1.0375e-08	16.971	6.28346	349.004	40.6075	15.9575	9.11043	243.501	7.3493	24.291	18.7878	226.022	10.5462	34.7188	3.65958	622.257	61.0949	18.596	10.0346	22.2823	371.346	302.132	373.535	9.15103	12.4143	26.3072	243.845	250.672	235.986	21.6448	6.96651	44.2616	234.483	229.375	214.206	31.768	33.5746	38.8138	691.907	577.726	597.138	UGGAAUGGAAGAGGACGUUUCC	mature miRNA	standard	MIMAT0018578	ame-miR-3794
72	tca-miR-2c-5p	3.79867e-09	1.0375e-08	134.146	14.6224	1124.02	793.836	69.1016	9.96647	3230.65	78.2494	198.341	10.7917	2069.19	44.8765	211.633	24.6254	4412.16	619.721	123.289	128.375	150.773	1640.68	1521.42	209.969	79.0929	59.1601	69.0518	3145.68	3246.54	3299.74	209.985	196.36	188.676	2120.56	2049.45	2037.57	185.429	215.175	234.296	3702.83	4848.63	4685.02	CUUAUCAGAGUUGGCGGUU	mature miRNA	standard	MIMAT0019093	tca-miR-2c-5p
303	tca-miR-100-5p	3.96781e-09	1.08057e-08	2692.2	204.826	3653.61	87.0461	2883.76	206.9	3350.8	125.298	4261.77	376.835	4188.7	147.838	5386.25	434.169	3873.39	102.667	2913.93	2652.6	2510.07	3741.16	3567.08	3652.61	2650.38	2956.24	3044.68	3215.29	3462.46	3374.64	4694.08	4088.45	4002.77	4146.66	4066.43	4353	5190.33	5883.86	5084.57	3921.98	3942.73	3755.44	AACCCGUAGAUCCGAACUUGUGGG	mature miRNA	standard	MIMAT0008369	tca-miR-100-5p
2192	dme-miR-4949-5p	4.38381e-09	1.18702e-08	1173.19	65.4364	1758.35	22.474	1218.21	95.2192	982.02	39.5022	1109.93	41.1549	1314.19	109.765	1331.7	112.823	855.811	8.7478	1195.26	1224.73	1099.57	1770.09	1772.53	1732.44	1121.25	1221.8	1311.59	1022.53	979.921	943.609	1149.26	1067.17	1113.35	1199.66	1418.47	1324.43	1327.41	1446.61	1221.08	846.015	858.575	862.842	CGGCACACUCGCACACACACA	mature miRNA	standard	MIMAT0020160	dme-miR-4949-5p	dme-miR-4949-5p
42	tur-miR-2-3p	5.93916e-09	1.59446e-08	4901.19	1009.47	5072.92	145.252	7198.45	722.575	3796.13	30.6781	2928.75	123.728	2906.62	160.42	3166.56	167.676	5357.58	184.283	5833.94	3829.41	5040.2	5137.32	5174.85	4906.61	6502.25	7944.79	7148.3	3810.07	3760.96	3817.37	3064.8	2898.49	2822.97	2817.7	2810.35	3091.8	3350.17	3127.98	3021.54	5350.72	5176.83	5545.2	UAUCACAGCCAGCUUUGAUGAUU	mature miRNA	standard	MIMAT0023043	tur-miR-2-3p
2478	pxy-miR-8516	6.2678e-09	1.67318e-08	7005.79	626.472	9295.73	376.331	4875.68	797.915	5254.77	122.329	7607	516.785	3573.53	200.702	4492.01	427.38	5868.14	267.444	7720	6748.13	6549.23	9597.72	9415.34	8874.13	3954.48	5351	5321.56	5355.74	5118.74	5289.82	8032.39	7756.73	7031.88	3802.92	3487.42	3430.25	4974.31	4341.36	4160.36	6036.66	6007.99	5559.76	GCGGCGAGCGAACAGGU	mature miRNA	standard	MIMAT0033753	pxy-miR-8516
1355	mse-miR-2766	6.99755e-09	1.86273e-08	8244.98	367.806	9067.38	223.447	9353.61	1063.54	9344.25	219.734	12102.9	12.0824	10685.3	91.993	15252.8	1206.56	9432.69	204.412	8636.32	7906.41	8192.2	9322.59	8906.96	8972.58	8131.37	10068.3	9861.2	9583.42	9298.05	9151.3	12116.8	12095.3	12096.5	10765	10584.7	10706.4	13897.2	16209	15652.2	9281.98	9350.72	9665.36	UCAGUCUUGUCGAAUGGUGGGU	mature miRNA	standard	MIMAT0024482	mse-miR-2766
1135	dme-miR-2496-3p	8.0902e-09	2.13554e-08	494.447	24.7936	772.232	4.28892	737.619	19.846	404.65	22.5423	491.945	14.8623	507.288	13.0281	506.435	61.2552	409.095	49.7461	522.163	486.798	474.379	773.036	776.062	767.598	717.793	757.485	737.578	428.003	402.931	383.017	482.675	484.073	509.088	492.244	514.871	514.748	567.146	507.507	444.65	466.334	376.298	384.653	GCGGGGCACUCACACACGCAUA	mature miRNA	standard	MIMAT0012207	dme-miR-2496-3p	dme-miR-2496-3p
306	dpu-miR-100	8.74282e-09	2.29513e-08	3830.01	326.684	3782.55	141.511	3139.79	367.744	3849.01	74.9332	5019.82	141.331	4748.01	41.4009	6271.18	409.401	4733.14	85.0732	4042.07	3994.16	3453.81	3662.54	3938.59	3746.52	2717.04	3385.77	3316.56	3935.15	3812.98	3798.9	5155.85	5029.9	4873.73	4738.22	4712.39	4793.43	5798.59	6497.04	6517.89	4643.31	4743.64	4812.48	AACCCGUAGAUCCGAACUUGUGU	mature miRNA	standard	MIMAT0012637,MIMAT0012683	dpu-miR-100
366	hme-miR-193-5p	9.09849e-09	2.37516e-08	162.421	6.23175	473.274	53.1211	78.317	13.9823	202.519	20.1085	123.076	3.64313	298.906	13.3209	90.2307	48.7421	1271.05	83.532	163.357	168.132	155.775	529.365	466.729	423.729	74.5545	93.7956	66.6009	189.739	225.697	192.119	119.545	122.863	126.821	294.734	288.17	313.813	121.481	115.144	34.0672	1179.07	1342.18	1291.9	AGGGUCUUGGCGGUCUAGUGGG	mature miRNA	standard	MIMAT0020538	hme-miR-193-5p
356	tca-miR-190-5p	9.16192e-09	2.38513e-08	261.966	23.7139	519.287	26.0443	501.32	27.0627	322.056	17.9948	451.528	50.3728	451.898	27.2523	377.02	6.77493	501.582	35.4561	285.856	261.61	238.432	549.361	504.33	504.172	492.573	531.674	479.713	302.106	337.062	326.999	492.641	466.603	395.338	437.922	434.469	483.303	369.337	379.584	382.138	542.347	477.913	484.486	AGAUAUGUUUGAUAUUCUUGG	mature miRNA	standard	MIMAT0008375	tca-miR-190-5p
186	dme-miR-13b-3p	9.94712e-09	2.56408e-08	539.586	54.5252	132.464	8.96764	312.738	17.0274	78.7029	12.5408	466.903	52.2416	87.1919	11.1001	105.746	51.3933	334.703	6.24173	476.628	570.701	571.431	131.104	142.035	124.255	331.973	306.652	299.591	93.168	70.8841	72.0568	432.351	441.356	527.002	91.8893	95.171	74.5154	150.36	117.329	49.5499	336.23	327.839	340.039	UAUCACAGCCAUUUUGACGAGU	mature miRNA	standard	MIMAT0001502,MIMAT0014368,MIMAT0008426,MIMAT0008484,MIMAT0008605,MIMAT0000119,MIMAT0008636,MIMAT0008711,MIMAT0001218,MIMAT0008816,MIMAT0008845,MIMAT0008938,MIMAT0008990,MIMAT0009056,MIMAT0008360	dme-miR-13b-3p	dme-miR-13b-3p
280	bmo-miR-92b	1.12547e-08	2.8821e-08	250.851	64.5319	542.548	6.9585	385.116	41.5608	526.195	17.162	272.522	35.5782	598.115	11.3823	242.928	31.0753	745.252	21.7404	302.775	271.174	178.604	542.254	549.65	535.742	337.547	414.398	403.401	514.678	517.988	545.92	304.285	279.204	234.076	610.973	589.328	594.044	266.361	254.745	207.678	721.581	764.326	749.85	AAUUGCACCAAUCCCGGCCUGC	mature miRNA	standard	MIMAT0009155,MIMAT0024487	bmo-miR-92b
551	aae-miR-282-5p	1.16119e-08	2.9498e-08	15.3062	2.99632	95.4078	5.55524	25.8784	6.0815	622.565	28.9335	13.1064	7.20697	231.545	19.4734	4.6006	3.47777	275.214	29.0975	12.8664	14.4017	18.6506	101.796	91.7135	92.7134	30.7413	27.8342	19.0596	655.973	605.665	606.055	11.317	21.0395	6.96277	222.715	253.869	218.05	7.14444	6.01969	0.637675	291.619	241.618	292.403	AAUCUAGCCUCUCCUAGGCUUUGUCUG	mature miRNA	standard	MIMAT0014311	aae-miR-282-5p
539	aga-miR-281	1.26801e-08	3.19538e-08	123.265	11.8408	2.91306	1.59259	556.575	29.0739	0.518845	0.889433	225.479	20.5792	8.32506	3.26123	161.535	30.618	0.0112236	0	115.349	117.568	136.877	4.47325	2.976	1.28994	587.464	552.518	529.743	1.54587	0.0053306	0.0053306	235.621	239.019	201.797	10.4301	9.97663	4.56842	190.621	164.397	129.586	0.0112236	0.0112236	0.0112236	UGUCAUGGAAUUGCUCUCUUUAU	mature miRNA	standard	MIMAT0001513	aga-miR-281
70	hme-miR-2c	1.34683e-08	3.37601e-08	5730.28	501.213	4665.54	130.541	6267.18	1060.83	4360.81	118.555	2715.32	248.431	3334.07	59.1942	3294.63	104.252	4449.25	257.891	6216.84	5758.39	5215.6	4778.58	4695.38	4522.66	5045	6949.47	6807.07	4483.38	4246.72	4352.34	2947.88	2744.49	2453.6	3369.26	3265.73	3367.23	3297.57	3188.94	3397.38	4722.3	4415.63	4209.81	UAUCACAGCCAGCUUUGUUGACU	mature miRNA	standard	MIMAT0024973,MIMAT0033718	hme-miR-2c
867	dme-miR-970-3p	1.60309e-08	3.99715e-08	2727	104.591	3773.38	114.368	2373.19	377.531	4117.39	160.18	2615.15	196.891	3806.15	40.7755	2569.73	128.562	2333.41	92.4989	2780.45	2606.49	2794.07	3641.37	3836.23	3842.53	2085.48	2233.42	2800.68	4263.4	4142.71	3946.06	2805.7	2627.29	2412.48	3771.27	3796.19	3850.98	2562.1	2701.93	2445.15	2426.08	2241.09	2333.06	UCAUAAGACACACGCGGCUAU	mature miRNA	standard	MIMAT0014292,MIMAT0010105,MIMAT0014378,MIMAT0005486,MIMAT0012222,MIMAT0012488,MIMAT0035591,MIMAT0010092	dme-miR-970-3p	dme-miR-970-3p
307	api-miR-100	1.7592e-08	4.37484e-08	3702.65	82.0068	4033.44	73.8509	3552.63	205.197	3966.5	8.94393	4873.67	425.832	4528.37	285.812	6006.29	200.343	4454.9	229.173	3641.3	3795.79	3670.85	3988.69	3992.94	4118.68	3333.94	3583.01	3740.95	3976.81	3960.8	3961.89	5172.8	5062.08	4386.13	4323.04	4407.28	4854.8	5911.23	6236.46	5871.17	4621.14	4550.09	4193.47	GACCCGUAGAUCCGAACUUGUG	mature miRNA	standard	MIMAT0014687	api-miR-100
1147	dps-miR-2502	2.77677e-08	6.78049e-08	132.429	16.622	216.594	4.58321	96.6963	9.48541	160.379	9.12875	199.855	6.18458	100.988	3.22257	528.177	191.029	90.8744	20.0854	129.593	150.286	117.407	221.597	215.585	212.599	105.717	97.5654	86.8062	170.907	154.669	155.559	193.861	199.491	206.214	101.361	97.5955	104.008	685.789	583.015	315.726	76.146	82.7232	113.754	GCGGCAGCGCCAGCAACAGCU	mature miRNA	standard	MIMAT0012286	dps-miR-2502
2141	tca-miR-3897-3p	3.17223e-08	7.70632e-08	284.374	9.59476	373.305	35.1811	132.739	19.6463	435.706	35.388	364.303	141.805	553.079	24.5452	334.21	19.2381	1081.56	127.254	277.13	295.256	280.736	387.683	399.02	333.213	111.19	137.376	149.653	476.554	416.248	414.317	469.704	203.082	420.122	556.1	575.975	527.164	315.377	353.829	333.424	935.324	1167.14	1142.21	CGUGGUGGUGGGGGUGGGG	mature miRNA	standard	MIMAT0018899	tca-miR-3897-3p
484	bmo-miR-278-3p	3.36702e-08	8.15854e-08	3531.55	126.614	4403.91	116.417	4578.02	668.396	5077.61	181.623	2727.25	141.732	4111.31	60.0492	3895.66	127.729	4291.84	65.1723	3385.72	3613.51	3595.42	4502.22	4275.36	4434.16	4149.5	4236.37	5348.18	5214.77	5146.42	4871.64	2864.72	2735.44	2581.61	4172.65	4108.65	4052.64	3754.97	3927.65	4004.35	4364.58	4272.2	4238.75	UCGGUGGGAUCUUCGUCCGUUU	mature miRNA	standard	MIMAT0009164,MIMAT0024960,MIMAT0024451	bmo-miR-278-3p
204	bmo-miR-31-5p	3.56251e-08	8.5882e-08	3741.17	154.301	4835.51	127.136	4402.43	689.502	6220.35	163.53	4071.56	346.321	6791.87	20.4749	6259.36	295.406	6063	174.588	3913.76	3693.22	3616.54	4959.79	4841.06	4705.7	3608.26	4750.69	4848.34	6386.23	6215.55	6059.28	4471.16	3885.01	3858.5	6815.29	6782.97	6777.36	5996.56	6202.45	6579.09	6169.27	5861.5	6158.23	GGCAAGAAGUCGGCAUAGCUG	mature miRNA	standard	MIMAT0004213	bmo-miR-31-5p
2396	mse-miR-6094	5.13743e-08	1.21676e-07	4219.26	355.413	235.26	5.37638	4534.66	401.537	458.567	44.3282	9799.25	1240.12	148.026	19.0484	13073.1	765.608	206.251	166.043	4629.64	4016.8	4011.34	230.205	240.909	234.667	4090.4	4871.7	4641.88	411.681	464.226	499.794	11139	9567.3	8691.48	126.036	158.588	159.453	12374.2	13891.4	12953.8	14.5222	302.689	301.542	UAUUCGAGACCUCUGCUGAUCCU	mature miRNA	standard	MIMAT0024502	mse-miR-6094
468	isc-miR-276	6.57907e-08	1.54274e-07	8629.37	366.991	5814.91	217.978	6654.32	1019.95	10608.6	226.757	11170.8	908.22	8972.21	131.069	10852.3	662.337	8398.52	707.557	8864.14	8817.5	8206.46	5585.86	6019.8	5839.08	5555.72	7571.19	6836.06	10520.3	10866.2	10439.3	12083	11162.8	10266.6	9001.31	9086.28	8829.03	10135.9	10978.5	11442.5	7607.62	8971.44	8616.48	UAGGAACUUCAUACCAUGCUC	mature miRNA	standard	MIMAT0018919	isc-miR-276
2608	ame-miR-9883	7.41861e-08	1.72675e-07	438.054	36.2739	689.676	49.3148	409.928	134.352	410.826	15.6191	315.174	34.3096	269.517	1.93256	188.705	7.36739	695.635	148.262	402.687	436.302	475.172	684.217	643.318	741.493	562.694	356.941	310.147	428.214	406.279	397.985	277.353	344.3	323.868	271.08	267.356	270.115	195.027	180.614	190.474	585.255	637.495	864.156	UUCGGGCGGGCUCGGGCGAGA	mature miRNA	standard	MIMAT0037287	ame-miR-9883
492	isc-miR-278	8.18313e-08	1.88611e-07	3427.93	120.013	3908	252.803	4243.66	632.953	4933.86	132.283	2335.2	193.838	4102.78	179.059	3885.57	223.527	4481.76	221.024	3561.72	3392.33	3329.75	3637.59	4138.43	3947.99	3552.05	4794.12	4384.8	5040.01	4975.92	4785.66	2517.01	2357.35	2131.23	3939.87	4294.49	4073.98	3684.12	3846.55	4126.03	4227.62	4629.1	4588.55	UCGGUGGGAUUUUCGUCCGUUU	mature miRNA	standard	MIMAT0016930	isc-miR-278
1179	dps-miR-2526-3p	1.32138e-07	2.98734e-07	184.704	14.503	375.19	22.8565	110.977	23.2194	1306.91	81.6097	157.679	24.5465	378.775	23.3232	103.532	4.82102	292.566	234.483	168.098	194.881	191.132	400.921	357.241	367.406	91.8616	136.816	104.252	1399.15	1277.46	1244.11	174.316	169.234	129.488	405.514	368.19	362.621	106.849	105.746	98.0019	168.8	145.897	563	GCCGUCGGCGUGUUGCGGUG	mature miRNA	standard	MIMAT0012315	dps-miR-2526-3p
2233	dme-miR-4973-3p	1.50462e-07	3.37735e-07	799.754	41.6345	796.924	33.4072	843.94	63.4855	538.466	29.7517	1085.03	41.7932	622.366	53.076	653.012	127.603	477.198	25.812	829.678	817.378	752.206	829.187	799.106	762.48	835.623	785.023	911.174	570.685	512.031	532.682	1130.23	1077.07	1047.79	681.347	607.299	578.453	761.516	685.088	512.431	449.045	482.797	499.75	UGCAACACUCACACCACGGCAA	mature miRNA	standard	MIMAT0020202	dme-miR-4973-3p	dme-miR-4973-3p
304	dpe-miR-100	1.63022e-07	3.64197e-07	262.327	34.3074	167.617	14.7508	205.869	53.9565	59.8781	8.66214	526.581	52.2829	80.6952	10.1195	107.728	52.5506	299.566	32.5242	227.256	295.816	263.91	184.24	156.091	162.519	255.861	213.074	148.672	69.4079	52.4827	57.7435	471.807	575.954	531.983	85.3403	87.6582	69.0871	151.669	121.998	49.5158	283.651	278.064	336.983	AACCCGUAAUUCCGAACUUGUG	mature miRNA	standard	MIMAT0008718,MIMAT0001228	dpe-miR-100
2540	dme-miR-9377-3p	2.4825e-07	5.43046e-07	1343.43	72.6395	1411.11	63.1325	986.433	79.6461	2034.11	17.3495	1391.68	126.042	2082.56	63.6537	1913.96	171.206	1171.3	264.769	1364.17	1403.44	1262.67	1471.94	1415.48	1345.9	907.081	985.849	1066.37	2053.04	2030.31	2018.97	1490.11	1435.31	1249.62	2141.07	2014.78	2091.81	1769.6	1869.16	2103.11	979.572	1060.93	1473.4	CUUGAUGGGGAGAAGGAGAGG	mature miRNA	standard	MIMAT0035218	dme-miR-9377-3p	dme-miR-9377-3p
868	bmo-miR-970-3p	2.71699e-07	5.86199e-07	2988.28	579.277	3924.36	101.032	2244.64	244.011	5038.85	57.7749	2971.51	400.993	4803.94	63.7563	3724.91	388.978	2674.94	70.3842	3508.63	3092.09	2364.12	4027.63	3919.75	3825.72	1964.91	2355.29	2413.73	5010.78	5000.48	5105.3	3426.82	2816.76	2670.95	4870.39	4798.18	4743.27	3275.77	3952.49	3946.47	2654.3	2753.33	2617.18	UCAUAAGACACACGCGGCUCU	mature miRNA	standard	MIMAT0010125,MIMAT0024997,MIMAT0024453	bmo-miR-970-3p
403	dme-miR-252-5p	3.12672e-07	6.65483e-07	1882.51	670.158	1377.71	21.48	1696.68	155.572	1076.64	26.658	2989.01	90.8434	1163.41	85.8491	2191.09	46.1947	782.26	32.0143	2260.36	1108.74	2278.41	1361.88	1402.16	1369.09	1577.51	1639.87	1872.68	1101.8	1048.7	1079.42	3069.27	2890.39	3007.37	1064.28	1212.84	1213.12	2217.17	2137.76	2218.35	814.498	750.474	781.808	CUAAGUACUAGUGCCGCAGGAG	mature miRNA	standard	MIMAT0010124,MIMAT0014373,MIMAT0005516,MIMAT0012261,MIMAT0012465,MIMAT0035564,MIMAT0024948,MIMAT0024465,MIMAT0015701,MIMAT0033713	dme-miR-252-5p	dme-miR-252-5p
2219	dme-miR-4965-3p	3.38241e-07	7.13477e-07	784.895	17.4518	949.058	32.2656	965.444	93.5481	499.604	53.7626	676.695	60.8338	575.015	27.6914	629.919	97.8722	584.064	20.7156	793.534	796.342	764.808	962.383	912.264	972.527	863.288	1046.93	986.119	559.023	485.468	454.322	739.411	672.738	617.936	543.79	596.591	584.664	686.751	686.101	516.907	606.425	580.241	565.527	UCACACCACACACUCACUCACC	mature miRNA	standard	MIMAT0020189	dme-miR-4965-3p	dme-miR-4965-3p
150	tca-miR-11-3p	5.51261e-07	1.13495e-06	2187.07	121.614	1725.31	89.8465	964.181	184.929	791.741	36.4388	1606.08	61.163	1446.65	289.517	596.106	228.642	884.72	98.5013	2255.59	2258.97	2046.66	1808.74	1736.99	1630.19	1171.34	905.468	815.735	799.607	823.604	752.011	1630.55	1651.23	1536.48	1750.73	1174.31	1414.91	848.395	537.34	402.583	991.257	865.948	796.956	CAUCACAGGCAGAGUUCUAGCU	mature miRNA	standard	MIMAT0018855	tca-miR-11-3p
261	tca-miR-87a-3p	1.02291e-06	2.05671e-06	454.48	32.3379	431.177	15.1307	537.995	87.6478	390.941	57.9933	1022.38	69.1199	645.317	9.26798	570.827	119.789	483.894	44.3993	476.366	469.739	417.336	433.854	444.791	414.887	624.774	539.709	449.503	361.738	457.73	353.354	1101.04	994.77	971.332	650.922	650.411	634.62	692.066	567.873	452.542	433.831	518.494	499.358	GUGAGCAAAGUUUCAGGUGUG	mature miRNA	standard	MIMAT0012707,MIMAT0008366	tca-miR-87a-3p
490	dpu-miR-278	1.14498e-06	2.28755e-06	707.371	45.8855	332.465	14.772	437.491	27.7077	524.011	24.2345	421.368	26.4186	449.049	17.8585	276.355	44.8818	436.341	96.1292	688.406	759.699	674.008	337.166	344.315	315.915	439.372	408.89	464.21	514.588	551.541	505.902	451.36	411.201	401.544	465.287	429.922	451.937	325.796	265.089	238.179	325.922	481.722	501.378	UCGGUGGGACUUUCGUCCGUGU	mature miRNA	standard	MIMAT0012653	dpu-miR-278
134	bmo-miR-9c-5p	1.80456e-06	3.53799e-06	1851.49	137.534	2262.73	87.9119	1626.66	63.1368	2165.55	82.3555	2059.65	87.6887	2208.76	34.438	1903.6	8.46679	2200.37	160.542	1935.17	1926.55	1692.76	2356.48	2249.58	2182.14	1693.08	1619.48	1567.42	2162.74	2249.27	2084.63	2107.51	2112.99	1958.45	2246.07	2178.2	2202.02	1912.62	1895.82	1902.37	2114.3	2385.6	2101.22	UCUUUGGUAUCCUAGCUG	mature miRNA	standard	MIMAT0015302	bmo-miR-9c-5p
239	bmo-miR-71-3p	1.97834e-06	3.85469e-06	2657.02	1314.59	4017.05	124.209	1239.2	86.4682	3578.34	103.687	1135.25	16.7972	4713.1	116.653	1509.05	101.492	2995.41	93.3479	3406.06	3425.89	1139.1	4158.76	3965.36	3927.04	1167.79	1214.46	1335.34	3501.46	3537.29	3696.27	1121.92	1154.12	1129.72	4834.58	4601.96	4702.76	1397.6	1596.17	1533.38	3005.3	3083.41	2897.5	UUCUCACUACCUUGUCUUUCAU	mature miRNA	standard	MIMAT0015243	bmo-miR-71-3p
1176	pxy-miR-2525-3p	3.44694e-06	6.42477e-06	41.1146	2.64284	146.432	9.97815	5.70588	4.63751	44.2482	2.33198	26.273	7.96989	25.1978	4.14848	20.7915	5.65219	587.949	103.13	43.8449	38.5689	40.9301	157.91	141.564	139.822	0.370348	8.76802	7.97928	44.4144	41.8376	46.4927	18.8029	34.6629	25.3532	29.914	22.1131	23.5662	27.2535	18.3536	16.7673	482.58	688.684	592.583	UCUGGCGGCAACUGUUGUGGAC	mature miRNA	standard	MIMAT0033810	pxy-miR-2525-3p
264	tca-miR-87b-3p	3.54872e-06	6.58849e-06	520.094	15.573	626.433	32.1355	677.189	68.935	436.744	113.146	1137.5	43.0586	743.691	36.0207	663.668	134.464	665.77	28.483	536.969	517.038	506.276	652.037	636.891	590.371	710.454	723.183	597.929	366.556	567.27	376.405	1177.9	1092.2	1142.4	768.214	702.335	760.523	818.368	597.791	574.845	662.04	695.934	639.335	GUGAGCAAAGAUUCAGGUGUGUUG	mature miRNA	standard	MIMAT0018769	tca-miR-87b-3p
259	bmo-miR-87	3.87763e-06	7.15696e-06	1830.95	510.291	3137.09	228.304	2849.71	252.813	4051.89	124.814	3350.25	139.919	4307.81	225.476	4186.92	345.411	3666.25	207.349	2127.87	2123.26	1241.72	3399.77	2986.5	3024.98	2569.88	2917.64	3061.63	4195.89	3974.88	3984.89	3416.16	3445.04	3189.55	4456.56	4048.38	4418.49	3795.23	4317.65	4447.9	3428.69	3810.83	3759.24	UGAGCAAACUUUCAGGUGUGU	mature miRNA	standard	MIMAT0007900	bmo-miR-87
1172	dps-miR-2522b-3p	6.95881e-06	1.22005e-05	836.22	27.1859	66.0545	15.6239	191.501	12.1921	4.20783	3.55161	13.7587	1.96373	1.01928	0.895669	2.88515	2.24009	104.513	69.7096	824.147	867.352	817.162	83.8713	54.6911	59.601	195.337	177.852	201.313	3.20025	8.15436	1.26888	12.7698	12.486	16.0203	0.0133094	1.73022	1.3143	0.299445	4.11788	4.23813	170.775	110.96	31.8035	AGAGCAGAGCAUUCUUCGUCA	mature miRNA	standard	MIMAT0012333	dps-miR-2522b-3p
2385	ame-miR-6058	7.00462e-06	1.22581e-05	19.0574	2.2489	4.8632	0.859649	30.6215	7.52917	9.23879	2.7973	492.602	22.0842	1.77153	1.66401	573.128	47.2573	6.83296	2.72865	17.1861	21.5523	18.4338	3.89284	5.1673	5.52946	30.9096	22.9524	38.0024	10.7428	10.9623	6.01123	476.826	483.14	517.841	0.014773	1.97589	3.32392	542.998	548.792	627.593	5.55874	4.97451	9.96562	AUGACAAUGGUGAUGACAACG	mature miRNA	standard	MIMAT0023682	ame-miR-6058
764	isc-miR-750	2.80231e-05	4.58958e-05	1322.17	83.0515	22.6105	3.19288	1209.68	117.845	4.32102	3.80614	1411.97	158.198	6.63282	1.91542	463.372	273.425	40.1137	5.78948	1343.1	1392.75	1230.65	26.2045	21.5253	20.1017	1318.63	1225.82	1084.6	5.75656	0.00587404	7.20062	1229.91	1490.01	1515.98	4.71487	8.5457	6.63788	778.521	322.295	289.3	45.4082	41.0012	33.9317	CCAGAUCUAACUCUUCCAGCUCA	mature miRNA	standard	MIMAT0012704	isc-miR-750
2206	dme-miR-4957-3p	2.9852e-05	4.85544e-05	495.389	26.8335	61.0158	3.02413	170.086	12.2076	13.9155	3.37104	7.89965	6.6775	8.77046	3.34885	14.2609	2.93148	8.64653	7.2625	500.543	519.271	466.352	63.7035	61.6027	57.7413	171.292	157.319	181.645	12.4703	17.7682	11.5081	11.1097	12.3659	0.223312	11.0241	10.365	4.92232	12.9182	12.2413	17.6232	16.9284	5.6466	3.36458	CCAGCUGCCAGCAGCGAGCGG	mature miRNA	standard	MIMAT0020176	dme-miR-4957-3p	dme-miR-4957-3p
1279	dps-miR-2575-3p	3.92006e-05	6.3324e-05	27.4117	5.79443	24.2651	1.56132	52.2011	5.6671	47.7676	12.7512	247.346	34.7267	25.9839	3.37503	1288.99	36.8556	2.78514	3.36269	24.4537	23.6934	34.0882	25.4239	22.4897	24.8818	56.2567	45.7258	54.6207	46.538	35.6757	61.089	280.785	249.793	211.461	24.562	29.8372	23.5526	1260.43	1330.6	1275.96	6.52655	0.0149432	1.81392	CAGCGUCAUCAGUGGCAACAG	mature miRNA	standard	MIMAT0012421	dps-miR-2575-3p
1897	ame-miR-3767	5.55242e-05	8.84829e-05	407.657	24.212	6.17873	1.33117	534.115	42.6884	5.20655	4.57214	1079.01	59.8914	9.34314	4.76699	1305.97	10.2265	12.0681	15.2694	425.561	417.3	380.109	4.99795	7.62138	5.91685	498.93	521.81	581.604	7.01882	0.00609008	8.59474	1014.47	1132.79	1089.76	11.2025	3.92666	12.9002	1314.77	1308.39	1294.75	2.4702	4.05836	29.6758	UACACAUUAUUUACUACUACU	mature miRNA	standard	MIMAT0018541	ame-miR-3767
1830	ame-miR-3478	6.00799e-05	9.47838e-05	669.865	31.9465	61.5392	5.50641	177.71	7.02658	2.18007	3.76673	5.90138	5.84217	11.9852	2.82139	11.6073	5.48593	47.5164	22.3029	703.887	665.201	640.507	66.0852	55.4164	63.1159	181.154	182.35	169.626	0.00535199	0.00535199	6.52952	3.25379	1.85175	12.5986	12.5823	8.91306	14.4603	17.9223	8.88139	8.01829	49.2627	68.8948	24.3916	CACACCGGACGAGAUUUCAU	mature miRNA	standard	MIMAT0037302	ame-miR-3478
305	aae-miR-100	0.000153445	0.000231269	3792.4	162.773	3401.19	833.096	3191.98	289.811	3708.79	75.3795	4896.27	276.951	4418.54	161.448	5315.91	276.688	4518.42	126.974	3979.71	3712.22	3685.28	2439.23	3886.52	3877.84	2943.27	3122.44	3510.24	3795.79	3662.92	3667.67	4936.97	5150.62	4601.23	4303.6	4603.12	4348.89	5374.72	5558.46	5014.54	4665.01	4443.02	4447.21	AACCCGUAGAUCCGAACUUGUG	mature miRNA	standard	MIMAT0014291,MIMAT0001498,MIMAT0004420,MIMAT0013596,MIMAT0014387,MIMAT0024438,MIMAT0015677	aae-miR-100
349	aga-miR-184	0.00023855	0.000348962	1620.73	818.624	2578.98	55.9304	2184.79	63.3598	1890.09	51.509	3756.28	151.376	4049.96	384.411	3532.65	315.977	1681.63	101.289	2210.52	686.101	1965.57	2616.44	2605.8	2514.69	2135.32	2162.85	2256.2	1853.06	1868.31	1948.92	3912.3	3746.5	3610.02	3606.08	4271.16	4272.63	3167.93	3706.2	3723.82	1798.15	1632.14	1614.61	UGGACGGAGAACUGAUAAGGG	mature miRNA	standard	MIMAT0001504	aga-miR-184
532	dme-miR-281-3p	0.000649953	0.000922231	113.302	22.8099	2.10621	1.82193	571.27	32.058	1.6824	1.44083	185.341	17.0738	6.32481	4.09412	114.22	18.551	3.51026	4.51203	94.6934	106.465	138.749	0.00390519	3.22563	3.0891	552.19	608.282	553.339	0.107912	2.9352	2.00408	170.408	181.659	203.955	3.87393	11.0512	4.0493	128.172	121.321	93.1679	0.013203	1.91418	8.60339	UGUCAUGGAAUUGCUCUCUUUGU	mature miRNA	standard	MIMAT0008429,MIMAT0008502,MIMAT0008588,MIMAT0000345,MIMAT0008642,MIMAT0008728,MIMAT0001245,MIMAT0008783,MIMAT0008906,MIMAT0008927,MIMAT0008995,MIMAT0009061	dme-miR-281-3p	dme-miR-281-3p
1207	dps-miR-2543b-3p	0.000953915	0.00132371	21.3773	1.68436	159.967	11.6514	17.3778	8.0108	144.764	12.9009	22.1471	3.12203	223.845	44.9981	6.35086	7.61751	385.653	148.116	23.3207	20.4712	20.34	171.716	159.771	148.415	21.9594	22.0461	8.12787	138.074	136.582	159.636	25.5395	21.507	19.3947	248.114	251.498	171.922	4.23502	14.8026	0.0149338	333.729	270.488	552.74	UAUGCCACGGCGGAUAGGAGCA	mature miRNA	standard	MIMAT0012347	dps-miR-2543b-3p
1162	dps-miR-2514	0.00110634	0.00152626	0.876176	0.775293	17.938	0.486665	4.37452	3.9939	13.6728	9.82657	10.9947	4.01123	3.72009	5.37714	1388.98	6.95872	10.004	4.96908	1.49138	0.00535026	1.13179	17.4428	17.9556	18.4157	0.0976289	5.01886	8.00707	4.61246	24.1185	12.2873	8.08771	9.32534	15.571	1.2506	0.0212868	9.88837	1381.12	1394.35	1391.46	10.3947	4.85117	14.7663	UUACAGCUUCAAUACAGUGGUCC	mature miRNA	standard	MIMAT0012299	dps-miR-2514
2284	rmi-miR-5328	0.00144584	0.00198188	50.651	6.15904	26.1071	1.32059	39.0219	2.25907	6.73929	6.24855	112.968	12.882	4.84619	4.78037	455.597	50.869	17.308	3.42441	43.607	53.3241	55.0218	27.4871	25.9788	24.8553	37.3451	41.5908	38.1297	1.96303	13.8109	4.44396	98.7311	123.819	116.353	0.0118707	4.956	9.57071	504.597	403.045	459.147	13.6959	20.5073	17.7208	UUAGAGGAGUCGAAGCAGCGUUGGCC	mature miRNA	standard	MIMAT0021401	rmi-miR-5328
2238	dme-miR-4976-3p	0.00456541	0.00587781	705.534	1141.68	12.7262	1.61993	87.7565	40.5307	3.9405	5.85563	3.70461	2.83685	3.69492	3.38476	63.5863	10.7316	1.03899	1.53605	39.1727	2023.8	53.6243	14.1487	13.067	10.963	60.4145	68.5331	134.322	1.06808	0.07575	10.6777	6.92545	1.5771	2.61127	4.39378	0.0152827	6.67569	74.6421	62.9057	53.2112	0.298785	2.80499	0.0132011	UCGGUGGAUGUCAGCCAGCG	mature miRNA	standard	MIMAT0020207	dme-miR-4976-3p	dme-miR-4976-3p
2433	pxy-miR-6497	0.00562114	0.00711109	1200.71	69.561	1330.32	119.416	176.033	148.536	558.9	61.8258	1376.35	179.101	241.607	22.8529	453.18	54.546	497.607	125.903	1121.73	1227.58	1252.84	1463.78	1293.59	1233.58	4.98489	272.51	250.604	630.2	520.141	526.359	1178.14	1526.57	1424.33	265.96	238.234	220.629	516.164	421.834	421.541	356.298	597.848	538.675	GGGUUUGGAGGGGAAGCGGAU	mature miRNA	standard	MIMAT0033761	pxy-miR-6497
2194	dme-miR-4950-5p	0.00980325	0.0121576	300.627	513.89	1.69091	0.127558	3.04849	2.94931	0.0910062	0.100889	3.83438	1.78839	0.0483686	3.80211e-10	6.17612	4.20919	2.82236	2.107	3.60639	894.016	4.25956	1.612	1.62266	1.83808	3.24529	0.0057113	5.89447	0.0661267	0.00488433	0.202008	3.29622	5.83005	2.37687	0.0483686	0.0483686	0.0483686	3.91716	11.0325	3.57865	0.642047	4.84747	2.97755	AAAUGCCAACCAUUCAUCAUGA	mature miRNA	standard	MIMAT0020162	dme-miR-4950-5p	dme-miR-4950-5p
244	dme-miR-79-3p	0.00996477	0.0123094	2117.56	1505.5	1056.69	33.2963	2823.7	163.333	1741.29	136.886	4080.81	152.82	2569.53	76.5338	4237.46	180.882	1776.6	50.2177	3052.8	380.871	2919	1086.52	1062.78	1020.77	2680.49	2789.02	3001.59	1621.34	1712.12	1890.41	4193.43	4142.15	3906.85	2487.88	2581.06	2639.64	4083.7	4191.92	4436.76	1791.76	1720.55	1817.49	UAAAGCUAGAUUACCAAAGCAU	mature miRNA	standard	MIMAT0014295,MIMAT0001524,MIMAT0008430,MIMAT0008525,MIMAT0008583,MIMAT0000352,MIMAT0008690,MIMAT0008747,MIMAT0001224,MIMAT0008769,MIMAT0008975,MIMAT0008981,MIMAT0009124,MIMAT0024987	dme-miR-79-3p	dme-miR-79-3p
Following transcripts are statistically significant but have low signals (signal < 500)
448	dgr-miR-274	1.11022e-16	1.41778e-15	48.8186	6.75939	15.0231	1.78789	43.137	1.90527	29.3351	2.05785	15.8553	3.31518	0.0323973	6.58545e-10	14.7161	6.48551	9.94056	0.822573	51.8839	41.0697	53.5022	16.9652	14.6586	13.4455	45.3284	42.2095	41.873	31.7026	28.3274	27.9752	17.9383	17.5952	12.0324	0.0323973	0.0323973	0.0323973	20.6889	15.6419	7.81739	9.02133	10.6073	10.1931	GUUUGUGACCGACACUAACGGGUAGU	mature miRNA	standard	MIMAT0008623,MIMAT0008655	dgr-miR-274
2034	tca-miR-3847-3p	1.44329e-15	1.4988e-14	2.81635	1.62501	10.885	2.9194	23.9059	8.1294	31.506	3.69455	8.64768	1.19278	65.1012	11.0989	84.788	5.3853	0.0134711	0	2.61804	1.29959	4.53142	10.7676	13.8614	8.02612	24.8708	31.5098	15.3371	33.3552	33.9109	27.252	7.4549	8.64768	9.84046	61.9297	77.4406	55.9333	89.7877	79.086	85.4904	0.0134711	0.0134711	0.0134711	CUCGAAUUUCGAUCAGGUU	mature miRNA	standard	MIMAT0018743	tca-miR-3847-3p
570	ame-miR-283	6.02851e-14	3.92893e-13	144.24	8.86138	7.67762	1.82174	201.613	10.8495	12.0388	2.18618	378.231	78.5869	11.6562	1.66304	114.268	30.6013	26.3841	5.8973	142.563	136.337	153.82	8.5085	8.9358	5.58858	212.607	201.317	190.915	14.1919	9.82096	12.1036	308.865	362.246	463.581	10.3274	13.5212	11.12	138.068	124.986	79.7493	20.0172	31.6593	27.4758	AAAUAUCAGCUGGUAAUUCU	mature miRNA	standard	MIMAT0004426,MIMAT0018392,MIMAT0015669	ame-miR-283
966	aae-miR-989	1.12133e-13	6.9714e-13	38.4631	2.51022	194.704	8.10457	63.5062	2.40333	130.523	12.2047	104.189	8.09615	170.429	13.928	89.0543	2.13468	92.2306	9.21693	36.0431	38.2914	41.0547	186.938	194.064	203.11	61.4337	62.9443	66.1407	116.681	139.737	135.151	113.411	98.2514	100.904	180.029	176.804	154.455	90.1104	86.5974	90.455	98.7302	96.2794	81.6823	UGUGAUGUGACGUAGUGGUAC	mature miRNA	standard	MIMAT0014239,MIMAT0005529,MIMAT0014389	aae-miR-989
2081	tca-miR-3867-3p	2.02838e-13	1.19057e-12	53.7704	2.74878	7.96485	2.46048	6.20895	1.03638	10.4317	4.42815	19.539	13.5132	0.0365594	0	136.987	35.1439	1.40695	0.554389	56.7961	53.0881	51.427	10.7268	6.00696	7.16085	5.11779	6.32898	7.18009	15.0464	6.21734	10.0313	11.1157	12.3755	35.1257	0.0365594	0.0365594	0.0365594	177.512	118.567	114.882	0.768456	1.68632	1.76608	UACACCGUUCCCGUUAUUUGCAGCGG	mature miRNA	standard	MIMAT0018827	tca-miR-3867-3p
12	bmo-bantam-5p	2.56684e-13	1.48546e-12	222.728	14.9839	66.9294	3.07008	191.925	18.781	64.4497	5.24933	282.68	14.9709	90.5365	3.27428	183.343	17.6376	126.672	15.6259	231.445	205.426	231.313	66.5248	64.0816	70.1817	204.506	170.337	200.932	63.8995	59.4972	69.9525	290.271	292.335	265.434	88.9123	88.3918	94.3053	203.277	169.761	176.991	112.371	124.295	143.35	CUGGUUUUCAUAAUGAUUUGACA	mature miRNA	standard	MIMAT0015278	bmo-bantam-5p
1831	dme-miR-3641-3p	3.92131e-13	2.20574e-12	145.529	13.0825	57.2511	2.84552	233.79	38.515	76.8489	3.1489	255.539	10.3702	83.7055	2.92577	177.327	5.26621	97.7474	10.4243	142.152	159.968	134.465	60.0861	57.2721	54.3952	278.244	212.684	210.441	73.2136	78.7289	78.6043	265.85	255.657	245.111	81.5045	82.5865	87.0257	172.541	176.472	182.969	89.2631	94.5952	109.384	UCUAAACUGGUCACUUCCACUC	mature miRNA	standard	MIMAT0018056	dme-miR-3641-3p	dme-miR-3641-3p
263	api-miR-87b	4.26992e-13	2.37357e-12	117.294	10.8299	80.3163	5.26283	247.269	10.7131	83.3486	4.81814	320.582	11.3357	96.9604	5.78735	124.995	18.7281	104.94	1.7445	122.804	104.818	124.262	80.7047	74.87	85.3742	253.754	253.15	234.904	77.9226	84.9973	87.126	308.01	323.715	330.023	101.293	99.2002	90.3879	146.562	115.583	112.839	103.173	104.986	106.661	GUGAGCAAAGUUUCAGGCGUGU	mature miRNA	standard	MIMAT0014738	api-miR-87b
176	bmo-miR-13a-3p	4.91829e-13	2.68658e-12	417.87	27.2249	372.195	9.77894	410.541	21.0854	424.849	27.307	124.216	25.2041	141.717	21.4879	71.3192	6.50492	353.7	19.9319	421.396	389.053	443.159	360.958	376.854	378.773	419.406	425.746	386.47	398.374	423.255	452.918	122.267	100.043	150.338	138.887	164.48	121.784	75.2802	63.8118	74.8657	334.74	351.879	374.479	UAUCACAGCCACUUUGAUGUG	mature miRNA	standard	MIMAT0007897,MIMAT0024940	bmo-miR-13a-3p
547	dvi-miR-282-3p	6.87228e-13	3.6281e-12	68.0275	4.35464	66.3223	4.48793	165.196	14.8502	169.562	14.9567	103.947	9.32815	162.845	15.5254	350.269	33.6386	110.668	7.38728	70.7625	70.3142	63.0059	70.3996	67.0537	61.5136	150.558	164.781	180.25	184.197	170.186	154.304	112.827	104.787	94.2274	146.29	177.08	165.164	337.891	324.573	388.343	107.103	119.162	105.74	ACAUAGCCUAUGAGAGGUUAGG	mature miRNA	standard	MIMAT0032059	dvi-miR-282-3p
443	dvi-miR-263b-5p	9.40137e-13	4.82842e-12	105.994	15.0396	442.529	7.42426	245.411	27.43	381.185	32.1018	157.549	4.8433	236.765	7.2508	101.764	7.68081	293.08	28.5963	109.456	89.5248	119	451.012	437.214	439.362	220.689	240.625	274.919	415.241	376.832	351.482	155.428	163.091	154.128	245.102	231.931	233.262	109.068	102.47	93.7548	310.784	308.367	260.089	CUUGGCACUGGGAGAAUUCACAG	mature miRNA	standard	MIMAT0014309,MIMAT0008921,MIMAT0024950,MIMAT0024484	dvi-miR-263b-5p
546	dme-miR-282-3p	1.02418e-12	5.17567e-12	78.2626	8.56906	54.765	4.54862	234.115	19.4657	146.822	25.3873	97.8767	7.2773	159.484	2.90355	434.78	23.6978	162.327	19.2061	73.2433	88.157	73.3877	59.7479	53.7114	50.8356	215.641	254.44	232.265	117.748	164.608	158.109	89.8481	104.039	99.7425	161.024	156.135	161.293	423.985	418.401	461.953	142.239	180.509	164.233	ACAUAGCCUAUAAGAGGUUAGG	mature miRNA	standard	MIMAT0020809	dme-miR-282-3p	dme-miR-282-3p
1360	bmo-miR-2768-3p	1.14164e-12	5.67817e-12	29.4172	1.28132	219.181	5.74593	42.7568	4.31689	234.437	19.0456	36.17	13.6475	181.813	18.7144	38.2752	7.42392	343.414	13.7774	28.4403	28.9433	30.868	213.556	225.04	218.946	38.7576	42.1795	47.3332	220.662	226.477	256.171	50.8986	23.9523	33.6593	163.147	181.718	200.575	46.2953	36.8869	31.6435	357.218	343.36	329.663	AUUGGUUAAGAUAUUGCAUCGU	mature miRNA	standard	MIMAT0013647,MIMAT0024958,MIMAT0024460	bmo-miR-2768-3p
377	tur-miR-210-3p	1.24223e-12	6.08241e-12	42.9676	9.19291	48.782	4.66217	60.0493	12.1172	396.327	17.6653	36.0129	4.41656	47.2911	6.09738	370.902	22.6213	49.5633	12.5415	34.657	52.8422	41.4036	54.0797	46.9622	45.3043	50.362	73.6362	56.1498	384.246	388.134	416.601	35.1791	32.0727	40.787	53.974	42.0309	45.8683	362.928	396.43	353.347	37.2751	49.0712	62.3437	UUGUGCGUGUUUCAAGCGGCUG	mature miRNA	standard	MIMAT0023071	tur-miR-210-3p
503	dpu-miR-279b	2.7528e-12	1.28147e-11	209.408	10.8336	49.6409	3.29582	345.269	7.62798	61.9569	1.56665	262.736	36.188	76.1205	3.5088	134.573	36.7285	123.747	13.0591	212.395	218.435	197.395	46.4618	49.4187	53.0422	336.503	350.396	348.907	63.7176	61.4358	60.7171	259.359	300.494	228.354	76.0802	72.632	79.6492	176.385	119.815	107.519	110.2	136.256	124.787	UGACUAGAACCCACACUCGUCCGG	mature miRNA	standard	MIMAT0018923	dpu-miR-279b
478	tca-miR-277-5p	3.65441e-12	1.65235e-11	11.0936	6.32382	2.91274	0.994712	8.6345	1.13767	19.4246	10.2083	0.018497	0	42.743	6.47476	33.8619	11.2258	16.2309	8.67197	5.21889	10.2751	17.7868	3.24931	1.79341	3.69551	7.40351	8.85278	9.64722	14.7136	31.1377	12.4224	0.018497	0.018497	0.018497	45.2119	47.6202	35.397	26.5523	28.2461	46.7874	6.22106	21.4698	21.0019	CGUGCCAGAUGCGCGUUUACAC	mature miRNA	standard	MIMAT0019124	tca-miR-277-5p
216	bmo-miR-33-3p	3.90665e-12	1.75578e-11	260.074	48.9643	46.2212	2.04228	345.469	53.3962	25.4441	4.78184	222.738	23.6358	9.89541	2.92967	38.7403	15.4757	173.858	1.89078	302.04	271.903	206.279	46.0433	48.3465	44.2736	401.163	340.531	294.714	24.174	30.7327	21.4254	207.659	249.978	210.576	7.54849	13.1788	8.9589	52.7331	41.3693	22.1185	173.989	175.681	171.906	CAAUAUGACUACAAGGCAAAUC	mature miRNA	standard	MIMAT0013600	bmo-miR-33-3p
847	aae-miR-965	4.42935e-12	1.9744e-11	156.804	12.7724	101.89	1.12661	234.78	5.40353	69.3622	8.41223	186.121	17.9906	43.0347	3.87471	61.8503	10.3829	98.8037	11.3162	171.327	147.321	151.762	102.4	100.598	102.671	235.596	239.73	229.015	59.7743	75.5052	72.807	188.672	166.991	202.7	41.9138	47.3462	39.8439	73.8223	56.4191	55.3094	104.527	106.115	85.769	UAAGCGUAUAGCUUUUCCCAUU	mature miRNA	standard	MIMAT0014268,MIMAT0010108,MIMAT0014372	aae-miR-965
449	dvi-miR-274	5.04108e-12	2.22608e-11	134.85	11.5209	35.1809	2.9034	217.446	15.611	88.0082	11.6242	76.5405	14.6367	28.4	2.70016	72.2826	7.1826	35.471	6.40868	144.917	122.285	137.348	38.5333	33.4727	33.5369	228.541	199.595	224.202	100.675	77.8287	85.5213	69.0845	93.4039	67.1332	30.1701	29.7377	25.2921	76.3258	76.5323	63.9897	42.7306	30.5984	33.0839	UUUGUGACCGACACUAACGGGU	mature miRNA	standard	MIMAT0008920	dvi-miR-274
95	dme-miR-7-5p	8.49587e-12	3.60027e-11	126.114	5.94836	119.366	2.91639	217.549	1.1837	95.9745	14.8988	295.365	31.3094	179.242	10.0828	321.347	26.7231	172.918	6.20962	126.443	131.891	120.008	116.003	120.91	121.187	217.691	218.655	216.301	84.0387	112.672	91.2127	269.863	330.309	285.922	168.122	187.788	181.817	303.29	308.706	352.045	166.569	173.208	178.978	UGGAAGACUAGUGAUUUUGUUGU	mature miRNA	standard	MIMAT0014290,MIMAT0001523,MIMAT0001489,MIMAT0004192,MIMAT0014423,MIMAT0008410,MIMAT0008537,MIMAT0008622,MIMAT0000112,MIMAT0008692,MIMAT0008742,MIMAT0001209,MIMAT0012666,MIMAT0008771,MIMAT0008901,MIMAT0009009,MIMAT0009119,MIMAT0012702,MIMAT0018436,MIMAT001	dme-miR-7-5p	dme-miR-7-5p
642	nvi-miR-307	9.94238e-12	4.12085e-11	15.3021	2.75803	4.90888	4.50335	0.00301767	0	11.7969	1.53885	0.0205281	0	21.1825	12.2408	24.6939	10.1112	3.32191	1.32088	13.8887	13.5374	18.4804	0.489295	9.49156	4.74578	0.00301767	0.00301767	0.00301767	10.0718	13.0285	12.2902	0.0205281	0.0205281	0.0205281	13.6005	14.6427	35.3041	35.8523	22.0901	16.1392	2.5727	4.84706	2.54598	UCACAACCUUUUUGAGUGAG	mature miRNA	standard	MIMAT0015694	nvi-miR-307
2591	ame-miR-9866	1.2061e-11	4.8917e-11	54.0067	5.82126	143.518	18.7626	33.0439	8.80592	77.9667	3.38018	50.0218	12.9806	52.8208	6.3076	7.47069	2.44255	390.728	74.248	48.3748	60.0004	53.6449	164.821	129.448	136.285	31.3853	25.1852	42.5612	74.1476	80.5739	79.1784	35.6313	53.5865	60.8477	58.7801	53.4676	46.2148	7.93923	9.64502	4.82781	335.489	361.565	475.13	UUCGAGUCGGCGGGGUAUGAGU	mature miRNA	standard	MIMAT0037270	ame-miR-9866
1047	dme-miR-1002-5p	1.2248e-11	4.9463e-11	72.1129	4.11249	16.0559	3.12681	57.271	13.0957	89.6515	0.305411	179.195	23.1884	58.0927	8.6887	248.873	33.1154	51.4654	11.2381	73.5744	67.4693	75.295	14.0265	19.6567	14.4845	45.9879	54.1938	71.6312	89.9209	89.714	89.3197	197.861	186.485	153.237	67.7862	51.0054	55.4866	240.433	220.794	285.391	45.9267	44.0717	64.3978	UUAAGUAGUGGAUACAAAGGGCGA	mature miRNA	standard	MIMAT0005483	dme-miR-1002-5p	dme-miR-1002-5p
921	dps-miR-981-5p	1.56402e-11	6.26269e-11	88.5196	10.479	28.7406	0.995068	50.5942	8.39652	75.1162	2.8181	127.405	18.7916	15.679	2.58124	213.548	25.6252	19.022	5.99947	88.5071	99.0048	78.0469	29.857	28.4179	27.9469	54.919	40.9169	55.9466	78.235	74.3608	72.7527	141.878	134.169	106.167	15.566	13.1562	18.3149	242.116	192.589	205.94	21.9335	12.1224	23.0102	CGGGUUUCGUUAACAGCGGGCU	mature miRNA	standard	MIMAT0012219	dps-miR-981-5p
1924	ame-miR-3792	2.35318e-11	9.15127e-11	26.4942	4.11861	115.62	2.66015	25.1991	6.35598	97.4222	2.30276	41.9615	7.57783	176.526	13.5405	56.9749	10.6375	110.135	3.05817	28.1094	29.5604	21.8128	113.466	118.594	114.801	21.4582	21.6013	32.5379	100.013	96.6467	95.6074	34.73	49.8437	41.3108	191.949	171.042	166.589	52.4559	49.3431	69.1259	109.395	107.515	113.495	GACUGAGGAAAGAGAGAAGGA	mature miRNA	standard	MIMAT0018575	ame-miR-3792
739	bmo-miR-375-3p	2.63081e-11	1.01061e-10	63.4621	17.1375	56.5787	3.0651	42.8923	9.45294	61.945	7.98546	37.3339	5.25655	6.59726	0.430514	143.713	31.7026	8.5673	2.70627	70.5152	75.9475	43.9236	59.9446	53.9482	55.8434	32.6184	51.2219	44.8367	53.7492	62.3838	69.7021	35.4046	33.3146	43.2825	6.703	6.96505	6.12373	111.931	175.335	143.873	11.6487	6.57654	7.47665	UUUGUUCGCCCCGGCUCGUGUCG	mature miRNA	standard	MIMAT0013649	bmo-miR-375-3p
1094	bmo-miR-1175-5p	2.67034e-11	1.01753e-10	114.4	9.72615	11.8084	8.27758	205.542	5.70791	12.8153	4.75704	342.046	30.5833	8.93266	3.70266	434.618	24.4263	24.1929	3.6525	122.873	116.548	103.78	6.43546	21.3408	7.64896	199.158	210.153	207.316	15.5474	7.32233	15.576	375.788	316.151	334.199	7.77191	5.94944	13.0766	412.995	429.745	461.113	20.4994	24.2764	27.803	AAGUGGAGGUGUGAUCUCUUCA	mature miRNA	standard	MIMAT0013612,MIMAT0024935	bmo-miR-1175-5p
352	dme-miR-190-3p	3.54694e-11	1.3354e-10	328.755	27.7144	134.976	11.1956	223.885	15.3688	72.5086	3.83801	93.0494	10.2148	43.4964	7.65588	50.7657	13.501	92.6205	9.81286	296.766	345.53	343.969	147.897	128.161	128.871	228.56	206.722	236.374	71.6525	76.7023	69.1708	87.9303	104.812	86.4064	48.9825	46.7566	34.7501	49.7963	64.7253	37.7756	102.091	93.2721	82.4981	CCCAGGAAUCAAACAUAUUAUU	mature miRNA	standard	MIMAT0020848	dme-miR-190-3p	dme-miR-190-3p
353	dps-miR-190-3p	3.8752e-11	1.44176e-10	300.189	27.9108	113.697	8.89067	171.563	16.755	67.3287	14.1439	121.931	4.85485	39.4385	1.31973	39.1788	6.94949	89.4488	20.5467	268.006	314.787	317.774	118.72	118.939	103.432	181.322	181.151	152.216	83.6431	59.8264	58.5165	116.342	124.352	125.099	38.0747	39.5316	40.7092	33.1659	46.7873	37.5831	109.984	89.4719	68.8905	CCCAGGAAUCAAACAUAUUAUUA	mature miRNA	standard	MIMAT0012228,MIMAT0012450,MIMAT0035561	dps-miR-190-3p
1404	mse-miR-2788	5.2252e-11	1.89916e-10	51.5017	3.43546	25.5511	2.33855	38.3382	12.495	65.4398	13.2951	0.0175224	2.6885e-10	7.33564	9.80862	185.292	16.5998	4.96722	2.94127	53.1423	53.8092	47.5535	27.0968	22.8607	26.6958	23.9526	46.4881	44.5738	50.2104	71.3781	74.7307	0.0175224	0.0175224	0.0175224	1.11427	18.6427	2.24998	184.349	202.344	169.184	2.40499	8.17896	4.31771	UGGGGUUUCAAAGCGGCAUGU	mature miRNA	standard	MIMAT0024492	mse-miR-2788
2600	ame-miR-9875	5.79123e-11	2.08882e-10	85.8513	13.0064	286.462	1.56475	86.1842	24.3744	390.773	15.3629	100.191	7.91794	343.392	23.8471	122.658	10.8172	364.174	71.7424	89.8632	96.3791	71.3115	287.153	284.67	287.561	65.7445	79.6476	113.16	381.546	408.507	382.264	99.9334	108.234	92.4044	321.888	339.249	369.039	135.042	117.877	115.055	313.224	333.08	446.218	GUGGGAUGAGGAAGGGAGGAG	mature miRNA	standard	MIMAT0037279	ame-miR-9875
574	dan-miR-283	8.32863e-11	2.97002e-10	38.1976	0.553719	7.5409	1.40342	149.799	19.5348	2.66345	1.59058	177.908	35.2466	8.28665	1.15041	99.1688	12.2006	12.1565	2.91201	38.3035	37.5986	38.6908	7.73871	6.04907	8.83492	168.401	129.449	151.548	3.76406	0.83979	3.3865	152.1	218.066	163.559	9.59459	7.83373	7.43165	107.195	105.182	85.1288	14.5708	12.9762	8.92251	UAAAUAUCAGCUGGUAAUUCU	mature miRNA	standard	MIMAT0001515,MIMAT0004206,MIMAT0008437,MIMAT0008480,MIMAT0008618,MIMAT0008640,MIMAT0008713,MIMAT0001247,MIMAT0008838,MIMAT0008893,MIMAT0009014,MIMAT0009064,MIMAT0024969	dan-miR-283
96	dvi-miR-7-5p	8.82799e-11	3.12451e-10	126.611	12.2836	165.402	7.47916	256.671	7.60461	139.988	13.4092	313.084	38.4261	195.203	14.9025	332.94	20.1469	269.368	7.36649	123.221	116.378	140.233	162.057	173.97	160.18	256.446	264.386	249.182	128.019	137.467	154.479	337.331	333.143	268.78	187.086	186.12	212.401	314.162	330.435	354.222	277.517	267.407	263.181	UGGAAGACUAGUGAUUUUGUUGUU	mature miRNA	standard	MIMAT0014734,MIMAT0008931,MIMAT0024426,MIMAT0023036	dvi-miR-7-5p
1100	aga-miR-1890	1.19268e-10	4.14368e-10	10.2037	1.30244	23.2787	5.79495	66.5607	9.30606	64.2314	5.81552	20.6649	6.59493	71.8486	7.30045	126.646	18.0579	62.1629	7.11605	9.58234	9.32824	11.7004	25.9316	16.6322	27.2723	65.8202	76.2149	57.647	61.1792	60.5775	70.9376	27.9506	18.9411	15.1031	65.9949	69.5222	80.0287	113.705	118.958	147.276	70.2962	57.0838	59.1086	UGAAAUCUUUGAUUAGGUCU	mature miRNA	standard	MIMAT0007861	aga-miR-1890
1127	dme-miR-2493-3p	1.8988e-10	6.40846e-10	476.788	16.1903	72.8452	6.90702	249.338	2.22064	34.604	5.14984	29.6257	13.9303	29.8456	3.4708	32.7127	7.033	30.8519	5.41506	494.145	474.124	462.096	75.4779	65.009	78.0488	247.879	248.242	251.894	40.4477	32.6353	30.7288	38.3829	13.5622	36.9319	33.4146	29.6401	26.4822	31.8852	40.1228	26.1301	35.7149	31.8244	25.0165	CCGUGUGUAUUUGUGCGAGGCGU	mature miRNA	standard	MIMAT0012201	dme-miR-2493-3p	dme-miR-2493-3p
752	bmo-miR-745-3p	1.96729e-10	6.61599e-10	84.4723	21.0911	23.1913	3.49249	69.1016	9.07817	43.4223	4.3233	102.119	10.1823	30.8849	7.67546	113.687	2.82414	11.6923	2.40118	104.246	86.8974	62.2735	23.3431	19.6254	26.6055	69.5835	77.9292	59.7921	38.8433	47.4339	43.9896	112.037	102.629	91.6914	22.4837	37.5303	32.6407	112.523	111.63	116.907	13.4537	12.666	8.95724	CAGCUGCCUAGCGAAGGGCAACG	mature miRNA	standard	MIMAT0013626	bmo-miR-745-3p
73	dme-miR-2c-5p	2.27813e-10	7.63416e-10	109.438	4.6331	51.0029	6.38271	147.606	9.9366	168.971	11.9118	146.267	10.4824	233.487	16.6809	280.832	5.19309	81.896	24.9437	104.431	113.573	110.311	55.0042	54.3624	43.6421	156.277	136.763	149.777	156.317	179.967	170.629	140.229	158.371	140.2	225.944	252.607	221.91	275.178	285.39	281.927	64.1433	71.1302	110.415	UCAUCAAAAAGGGCUGAAGAAAGAU	mature miRNA	standard	MIMAT0020845	dme-miR-2c-5p	dme-miR-2c-5p
1871	ame-miR-3742	2.3953e-10	7.99845e-10	56.7205	9.21325	48.3613	6.49341	56.8942	2.78053	50.6925	8.23657	11.3418	1.21798	25.197	7.37687	10.2547	1.54449	14.863	1.80242	66.6122	55.1657	48.3835	40.9978	50.8187	53.2673	59.2851	57.5547	53.8429	60.0907	47.2571	44.7298	11.2505	10.172	12.6029	32.3206	17.5906	25.68	11.0726	11.2182	8.47323	16.1455	12.8022	15.6413	AAAUAUAUUUUAAACGACGGAC	mature miRNA	standard	MIMAT0018611	ame-miR-3742
2084	tca-miR-3868-5p	2.42136e-10	8.05699e-10	7.59887	2.05465	27.0429	4.30348	14.2512	7.49644	8.81185	1.38517	11.1843	8.03712	6.79737	3.27433	0.0152038	1.34425e-10	44.7834	37.5259	6.67898	6.1649	9.95273	25.4438	23.7678	31.917	8.02674	22.5729	12.154	10.4106	7.97176	8.05318	11.9564	2.78905	18.8076	8.79213	3.01846	8.58154	0.0152038	0.0152038	0.0152038	87.9822	26.1159	20.2522	ACCAGCACCAGUAUGUAUU	mature miRNA	standard	MIMAT0018828	tca-miR-3868-5p
166	dme-miR-12-5p	2.43786e-10	8.08343e-10	59.4988	2.07752	3.80277	1.55674	36.3525	6.67567	18.3071	2.18061	236.109	34.337	5.12045	3.8999	29.9736	4.4992	6.01757	0.547288	57.4002	59.5417	61.5545	5.00451	4.35962	2.04419	34.222	43.8334	31.0021	20.7022	17.7823	16.4367	200.283	268.732	239.311	9.62037	2.72114	3.01984	35.0344	26.4263	28.4602	5.63544	6.64453	5.77274	UGAGUAUUACAUCAGGUACUGGU	mature miRNA	standard	MIMAT0014253,MIMAT0005527,MIMAT0001472,MIMAT0014395,MIMAT0008418,MIMAT0008531,MIMAT0008560,MIMAT0000117,MIMAT0008630,MIMAT0008762,MIMAT0001216,MIMAT0012638,MIMAT0008766,MIMAT0008852,MIMAT0008911,MIMAT0009017,MIMAT0012684,MIMAT0018420,MIMAT0015670	dme-miR-12-5p	dme-miR-12-5p
1973	tca-miR-3817-3p	2.78852e-10	9.14984e-10	203.856	32.8596	103.06	8.7468	294.595	65.4539	63.2628	3.73126	383.437	11.0797	80.9728	5.80552	142.583	31.3204	136.633	15.3326	239.325	197.793	174.45	103.92	111.345	93.9149	223.288	308.554	351.944	59.4068	66.8554	63.5261	395.186	373.178	381.947	87.5606	78.7537	76.6042	178.556	121.372	127.82	143.031	147.731	119.138	UAAUAUUGCUCACUACACCUCCA	mature miRNA	standard	MIMAT0018659	tca-miR-3817-3p
2227	dme-miR-4969-3p	2.80833e-10	9.18296e-10	160.755	8.78517	182.999	1.02061	201.195	8.0713	50.4292	2.11774	287.918	14.9186	91.3186	1.0483	42.6331	15.6098	181.238	16.2311	154.629	156.815	170.82	184.172	182.51	182.315	192.07	207.398	204.118	48.3767	52.6066	50.3044	294.564	270.831	298.358	91.4598	92.2891	90.2069	53.1011	50.1066	24.6915	183.825	196.021	163.869	CCACCUGUCAAUCAAUACCACC	mature miRNA	standard	MIMAT0020196	dme-miR-4969-3p	dme-miR-4969-3p
838	ame-miR-965-3p	3.03449e-10	9.85427e-10	216.598	17.6053	55.5027	6.42493	118.073	9.15517	38.4927	2.50998	130.665	45.3133	22.0503	2.06286	27.5457	6.55327	94.9907	10.8153	207.477	205.425	236.892	60.9856	48.433	57.0894	121.664	124.888	107.666	37.9483	41.2302	36.2996	81.0053	141.223	169.768	21.8071	20.1198	24.2239	29.8828	32.61	20.1443	82.6289	99.636	102.707	UAAGCGUAUAGCUUUUUCCCUU	mature miRNA	standard	MIMAT0022969	ame-miR-965-3p
2549	dme-miR-9381-5p	3.18532e-10	1.02385e-09	117.861	2.6893	247.239	7.57964	107.031	8.63954	174.666	15.4661	177.672	7.48904	208.153	3.09119	174.526	12.4161	150.269	14.7249	120.926	115.893	116.766	250.744	252.431	238.541	101.758	117.002	102.335	191.908	162.015	170.076	175.522	186.001	171.493	204.807	210.902	208.752	175.962	161.455	186.162	142.105	141.435	167.268	GCCAGGGAAGGGUCGAGUGC	mature miRNA	standard	MIMAT0035225	dme-miR-9381-5p	dme-miR-9381-5p
453	dan-miR-274	3.41399e-10	1.09218e-09	112.786	4.94295	32.3717	2.67602	195.013	3.48493	79.9399	13.4818	61.8834	16.3255	16.0317	2.72902	65.0618	9.81725	25.4328	8.59636	115.688	115.59	107.078	32.2223	35.1192	29.7734	197.423	191.018	196.6	64.5	89.3817	85.9381	68.0814	74.2024	43.3665	17.8896	17.3071	12.8985	75.7962	62.8502	56.539	35.2375	19.1896	21.8713	UUUUGUGACCGACACUAACGGGUAUU	mature miRNA	standard	MIMAT0008448	dan-miR-274
2572	dvi-miR-9544a-3p	4.76887e-10	1.44906e-09	296.752	34.6431	317.771	23.7955	153.215	13.3584	187.556	24.5937	183.364	24.3023	39.4989	7.96903	51.1663	11.2336	81.4891	23.6862	324.636	307.65	257.971	338.491	323.04	291.783	138.214	157.605	163.826	214.873	180.623	167.174	209.698	178.591	161.802	41.2298	46.4603	30.8067	55.8636	59.2887	38.3465	54.262	92.8557	97.3497	UAAAAGAGCCGCCGCGCA	mature miRNA	standard	MIMAT0035629	dvi-miR-9544a-3p
97	tca-miR-7-5p	5.41003e-10	1.63338e-09	160.991	19.564	256.083	13.498	327.725	19.9439	240.17	14.2993	344.578	49.8351	268.422	7.20223	451.155	21.4441	406.769	12.2413	183.424	147.465	152.084	244.414	270.866	252.968	305.615	344.358	333.203	236.931	227.767	255.81	401.279	324.733	307.723	269.149	275.234	260.885	426.487	465.352	461.625	403.831	396.263	420.211	UGGAAGACUAGUGAUUUUGUUGUUC	mature miRNA	standard	MIMAT0008355	tca-miR-7-5p
243	api-miR-71	6.39758e-10	1.92539e-09	49.1861	2.06612	132.285	8.18527	88.3708	4.83265	100.731	10.6148	72.1499	0.721218	115.291	3.00281	56.0401	10.0534	102.271	5.3535	48.5797	51.4876	47.491	134.106	139.406	123.342	91.9728	82.8788	90.2609	95.9	93.3916	112.902	71.8691	71.6113	72.9692	112.453	114.984	118.435	66.466	46.406	55.2484	97.3992	108.002	101.411	UGAAAGACAUGGGUAGUGAGAUG	mature miRNA	standard	MIMAT0014735,MIMAT0012667,MIMAT0012703,MIMAT0024481,MIMAT0023040	api-miR-71
959	dme-miR-989-3p	6.47678e-10	1.94303e-09	33.2067	6.04835	172.71	5.28998	46.273	3.47056	92.8572	6.28237	82.7621	14.815	118.256	11.8205	77.5369	11.6034	93.6348	5.49241	36.6874	26.2227	36.7101	177.536	167.054	173.539	49.7677	46.2242	42.8272	94.4845	98.1659	85.9213	94.3591	66.0725	87.8547	127.845	105.049	121.872	89.2461	66.0422	77.3222	90.6968	99.9713	90.2363	UGUGAUGUGACGUAGUGGAAC	mature miRNA	standard	MIMAT0005506,MIMAT0035603	dme-miR-989-3p	dme-miR-989-3p
491	api-miR-278	6.60639e-10	1.97565e-09	149.785	15.2314	61.945	3.21728	113.026	14.372	69.8301	6.44347	134.282	5.56394	71.5755	4.11195	53.8518	7.34556	116.711	7.80436	136.634	146.248	166.474	58.5032	62.455	64.8769	124.88	117.156	97.0405	69.9013	63.3514	76.2377	130.96	131.18	140.705	71.6279	75.661	67.4376	57.5674	58.5972	45.3907	110.446	125.453	114.234	UCGGUGGGACUUUCGUUCGUUU	mature miRNA	standard	MIMAT0014723	api-miR-278
195	dan-miR-14	7.32044e-10	2.16182e-09	30.4433	7.2261	223.998	10.0342	32.4406	4.66816	32.065	1.55267	21.9046	11.6654	61.0682	7.43512	4.6769	1.45642	120.878	9.74048	30.7397	23.0735	37.5166	215.469	235.054	221.472	32.7772	36.9313	27.6133	32.5823	30.3197	33.293	23.4851	9.52953	32.6993	64.5399	66.1324	52.5322	5.54473	5.49051	2.99546	126.812	126.185	109.636	UCAGUCUUUUUCUCUCUCCUA	mature miRNA	standard	MIMAT0001503,MIMAT0004423,MIMAT0004196,MIMAT0008460,MIMAT0008498,MIMAT0008602,MIMAT0008632,MIMAT0008703,MIMAT0001219,MIMAT0008813,MIMAT0008848,MIMAT0008971,MIMAT0009043,MIMAT0009076,MIMAT0018389,MIMAT0015655	dan-miR-14
337	dpu-miR-137	7.41098e-10	2.18174e-09	10.4042	2.33027	10.9991	1.16319	2.36643	0.555932	14.6017	4.68683	78.5241	12.2462	15.9091	6.62925	39.6761	9.18666	13.1767	1.71628	11.7281	7.71351	11.7709	9.87256	10.9289	12.1958	2.53717	1.74515	2.81697	19.9547	11.2358	12.6146	75.3721	92.0382	68.1621	23.3245	13.8465	10.5564	49.629	37.8775	31.5217	14.6193	11.2786	13.6322	UAUUGCUUGAGAAUACACGUUG	mature miRNA	standard	MIMAT0012641	dpu-miR-137
1183	dps-miR-2530	7.89129e-10	2.31592e-09	30.1474	6.33884	7.94007	2.11614	18.9169	5.83961	19.0394	2.40164	151.097	26.6211	9.90154	2.87793	90.9591	21.1592	4.70575	2.64606	24.8978	37.1894	28.3549	10.1564	7.72288	5.94091	19.8062	12.6836	24.2608	17.8305	21.8053	17.4825	177.155	152.189	123.947	12.9755	9.45813	7.27105	74.0269	84.1712	114.679	3.02258	3.33899	7.75569	UAUUUCUGGAAGUUACAGUGGGC	mature miRNA	standard	MIMAT0012319	dps-miR-2530
1712	bmo-miR-3332	7.92108e-10	2.31747e-09	178.638	33.4502	233.404	23.004	115.009	25.131	66.0892	6.73222	165.557	13.3511	28.0746	5.56426	28.5482	11.3441	193.273	10.252	210.692	181.273	143.947	257.243	231.631	211.337	93.0632	109.539	142.424	73.368	60.0861	64.8135	175.304	150.34	171.028	28.7175	22.2168	33.2894	39.1399	29.927	16.5778	205.028	188.605	186.185	UCCUCGCCAUGCCACCGCCGCUUCA	mature miRNA	standard	MIMAT0015519	bmo-miR-3332
717	aae-miR-316	8.89007e-10	2.58496e-09	98.7941	10.9979	421.42	34.338	348.76	10.1477	140.107	4.77778	114.837	18.0671	189.513	23.7604	40.8247	17.3808	400.699	19.9474	88.5284	97.4525	110.401	438.468	443.899	381.895	355.177	337.061	354.043	140.062	135.352	144.907	95.17	130.698	118.641	212.157	191.608	164.775	47.1534	54.1543	21.1663	398.205	421.776	382.116	UGUCUUUUUCCGCUUACUGCCG	mature miRNA	standard	MIMAT0014317,MIMAT0014442	aae-miR-316
958	tca-miR-989-3p	1.03078e-09	2.96979e-09	114.544	14.0922	310.414	8.8755	85.5289	17.9253	264.771	18.8028	136.608	22.0071	374.798	15.81	203.758	33.5895	173.662	14.7394	127.568	116.48	99.584	311.572	318.654	301.017	69.6907	104.988	81.9075	255.921	252.027	286.366	161.661	127.767	120.396	378.776	357.379	388.239	167.416	233.663	210.194	158.209	187.565	175.214	UGUGAUGUGACGUAGUGG	mature miRNA	standard	MIMAT0018823	tca-miR-989-3p
1785	bmo-miR-3393	1.23026e-09	3.51237e-09	221.011	13.3192	201.119	11.7659	269.635	26.6226	222.47	7.59955	332.113	19.3178	198.045	3.69107	338.186	10.3097	147.311	17.8144	236.1	216.041	210.891	203.578	211.461	188.318	239.294	289.09	280.519	216.108	220.417	230.885	328.047	353.141	315.153	197.154	194.882	202.1	349.463	329.244	335.852	162.243	127.593	152.098	UAGGAGGAGAUUUAUCUGGAUAA	mature miRNA	standard	MIMAT0015597	bmo-miR-3393
1468	bmo-miR-2834	1.82366e-09	5.17524e-09	33.8533	3.85548	58.527	7.52855	38.1324	6.27377	72.0355	11.2321	45.6845	3.16299	94.7579	6.189	107.527	13.4023	112.679	10.0111	38.3051	31.6074	31.6473	64.5592	60.932	50.0898	30.9054	42.1796	41.3121	66.8803	84.9199	64.3064	47.1441	42.0553	47.8542	88.0066	100.163	96.1042	123.002	99.8604	99.7177	112.916	122.57	102.551	UAAUAUCGGGACUAGACGAC	mature miRNA	standard	MIMAT0013748	bmo-miR-2834
851	dme-miR-966-5p	2.02447e-09	5.71083e-09	240.141	9.7108	119.34	5.54747	99.7791	12.4143	84.7544	16.6311	56.4064	2.25892	77.4694	3.25448	69.4904	11.0503	48.4156	10.8028	234.6	251.354	234.469	120.232	113.4	124.387	90.9518	113.974	94.4115	103.344	71.2867	79.6326	55.1464	55.0585	59.0142	81.1163	74.8606	76.4312	56.96	73.6698	77.8414	60.6807	44.2511	40.3149	UGUGGGUUGUGGGCUGUGUGG	mature miRNA	standard	MIMAT0005481	dme-miR-966-5p	dme-miR-966-5p
788	pxy-miR-929	2.19223e-09	6.16565e-09	4.10418	1.07098	10.2369	1.03961	11.0739	2.7908	40.0823	10.3008	2.82307	0.829568	36.0829	9.99014	61.4218	6.50604	14.1335	5.70965	2.89062	4.91697	4.50494	9.30764	10.0434	11.3597	8.12146	11.4317	13.6686	28.1951	46.3835	45.6682	2.37373	2.31512	3.78038	26.9198	46.7333	34.5957	55.2178	60.8548	68.1928	7.55137	17.7515	17.0975	CUCCCUAAUGGAGUCAGGUUG	mature miRNA	standard	MIMAT0033750	pxy-miR-929
474	dgr-miR-276b-5p	2.29815e-09	6.44436e-09	311.997	22.5334	110.296	5.7131	328.197	29.8076	243.059	13.1138	271.383	21.1114	113.541	4.37064	297.791	21.5479	232.394	57.1143	295.217	303.167	337.609	114.535	103.799	112.553	294.198	340.561	349.834	228.074	248.664	252.439	295.707	257.824	260.618	112.568	118.316	109.739	277.886	294.814	320.672	279.372	248.99	168.82	UAGCGAGGUAUAGAGUUCCUACG	mature miRNA	standard	MIMAT0008573	dgr-miR-276b-5p
609	dme-miR-305-3p	3.06079e-09	8.50719e-09	10.3922	1.84897	38.9359	4.45459	42.4556	7.01516	35.4955	4.09302	22.679	6.01867	77.72	10.2018	74.8098	3.95033	58.2834	14.8471	10.4083	8.53517	12.233	37.8198	43.8423	35.1454	48.2474	34.6553	44.4642	31.3749	39.5603	35.5514	21.6648	29.1404	17.2319	82.9748	84.2232	65.9621	70.3783	76.0893	77.9617	58.2842	43.4359	73.1302	CGGCACAUGUUGAAGUACACUCA	mature miRNA	standard	MIMAT0020827,MIMAT0032066	dme-miR-305-3p	dme-miR-305-3p
451	der-miR-274	3.14678e-09	8.72056e-09	87.6122	11.6772	22.2202	3.57492	146.076	11.3034	60.5524	1.57003	50.1527	10.909	13.6895	3.47986	46.3286	12.8416	20.3308	5.96358	93.7439	94.9464	74.1465	25.2309	18.2691	23.1607	144.672	158.016	135.54	61.3192	61.5916	58.7463	57.5991	55.2284	37.6307	16.446	14.8432	9.77934	58.8397	46.9658	33.1803	14.4141	20.2382	26.3402	UUUUGUGACCGACACUAACGGGUAAU	mature miRNA	standard	MIMAT0008521,MIMAT0008758,MIMAT0001237,MIMAT0008828,MIMAT0009052	der-miR-274
2126	tca-miR-3889-5p	3.35732e-09	9.2768e-09	27.291	3.19979	21.0321	1.45417	22.4849	3.56006	59.9966	12.464	28.9881	6.7947	76.3764	6.95127	80.1343	5.89292	28.5054	3.14046	27.104	24.1888	30.5801	21.7319	19.3603	22.0041	21.7642	19.3403	26.3501	62.6837	46.4082	70.8978	22.8717	27.7907	36.3019	69.7442	75.777	83.6079	82.4516	73.435	84.5164	30.6342	29.9834	24.8986	ACUUGUUCUCUCUGUAUUGUGUG	mature miRNA	standard	MIMAT0018876	tca-miR-3889-5p
2104	tca-miR-3878-5p	4.17237e-09	1.13302e-08	38.3087	5.70645	22.7308	5.75988	31.2166	4.01619	11.7746	2.30034	125.883	32.5539	15.8939	1.82375	24.4973	7.453	55.7658	8.23503	34.0053	36.1391	44.7818	20.8288	29.2011	18.1625	28.4591	29.3663	35.8244	10.438	14.4308	10.455	95.8833	121.267	160.498	14.2011	17.8251	15.6554	32.841	18.4994	22.1515	64.5867	48.2798	54.4308	UGGACGGAGAACUAAUUGU	mature miRNA	standard	MIMAT0018848	tca-miR-3878-5p
1839	dme-miR-3645-3p	5.49391e-09	1.48336e-08	27.1659	3.87461	12.7376	1.01475	11.3298	3.6441	15.0482	5.55025	107.363	14.5667	6.68855	3.34125	199.045	22.8737	13.4049	5.10192	25.3216	31.6181	24.5579	13.4164	13.2253	11.5711	15.0029	11.2711	7.71537	9.40034	20.4954	15.2489	122.716	105.636	93.7367	2.85967	8.1923	9.01368	206.791	217.04	173.304	8.67136	12.7345	18.8089	UUUGGAAGCCAGCACUCAAGU	mature miRNA	standard	MIMAT0018064	dme-miR-3645-3p	dme-miR-3645-3p
1520	bmo-miR-2999	5.7528e-09	1.54883e-08	80.6982	6.83734	116.199	9.57124	46.0358	5.52063	74.952	4.99713	36.6567	7.01511	77.5399	5.52406	66.8614	14.5972	147.034	4.58524	78.8373	74.984	88.2734	121.1	122.327	105.17	52.1358	41.3828	44.5887	79.7622	75.307	69.7869	43.2862	37.3729	29.311	75.0086	73.735	83.876	82.7721	54.0878	63.7242	142.089	151.145	147.867	CUGCGACGGACUAGACGCGCA	mature miRNA	standard	MIMAT0014660	bmo-miR-2999
1846	ame-miR-3718b	5.99978e-09	1.60617e-08	44.5114	4.35938	181.923	4.05865	59.1163	14.0489	126.46	2.27028	65.1179	14.3955	228.253	6.92879	52.9854	7.84918	59.5442	19.8207	40.5291	49.169	43.836	181.091	178.344	186.333	74.65	47.3	55.3989	124.392	126.098	128.889	80.4582	51.9036	62.9919	235.931	222.466	226.363	58.3419	56.639	43.9755	45.1504	51.3309	82.1513	UCGGGACAGGACAGGGGACAGA	mature miRNA	standard	MIMAT0018526	ame-miR-3718b
1333	pxy-miR-2756	7.4705e-09	1.98304e-08	72.7281	12.1048	26.2497	1.53966	21.9993	4.39624	88.0066	8.02305	65.9705	2.868	48.9229	2.92814	48.2028	5.38144	37.61	7.7	58.7703	79.0668	80.3473	26.7825	24.5144	27.4522	26.4828	21.8193	17.6958	79.2704	89.7049	95.0446	64.0041	69.2614	64.646	46.1191	51.9612	48.6883	54.3809	44.5364	45.6911	41.2202	42.8416	28.7682	UGUAGCUGCUUAGGGGCG	mature miRNA	standard	MIMAT0033749	pxy-miR-2756
1389	bmo-miR-2780c	7.53339e-09	1.99413e-08	69.4262	14.2979	42.5745	5.15318	111.36	8.66271	134.367	5.8744	80.3195	15.0791	123.688	5.31829	159.983	9.25202	101.851	4.96665	68.4214	84.2	55.6571	46.9939	36.9142	43.8155	103.458	110	120.623	128.185	139.876	135.039	89.6544	62.9232	88.381	118.504	129.131	123.428	168.104	149.911	161.935	107.145	97.2933	101.116	AAGGGCGUUAAAUGAAGACUUAG	mature miRNA	standard	MIMAT0013760	bmo-miR-2780c
711	bmo-miR-316-3p	8.74337e-09	2.29513e-08	22.5689	11.0209	116.964	9.30966	38.6269	11.5068	170.31	11.8871	15.6283	3.44461	146.834	10.4141	38.3689	5.61276	160.44	35.2506	10.3748	31.8184	25.5137	127.462	113.717	109.712	46.9807	25.5019	43.3979	172.52	180.936	157.473	16.8617	18.2864	11.7367	157.881	145.426	137.196	44.6211	33.7645	36.721	169.51	190.269	121.54	ACGGCAAAGUGAAAAGGUCUCC	mature miRNA	standard	MIMAT0013598	bmo-miR-316-3p
16	bmo-let-7-3p	8.82489e-09	2.31012e-08	301.358	10.5601	165.345	11.3462	307.471	25.0702	378.02	11.56	160.094	26.3912	261.655	9.77879	280.42	6.20901	164.02	26.6396	301.923	290.527	311.625	169.56	152.494	173.98	291.954	294.064	336.394	375.501	390.632	367.927	183.055	165.966	131.261	252.66	260.241	272.064	284.82	273.318	283.122	181.164	133.329	177.566	CUGUAUAGCCUGCUAACUUUCC	mature miRNA	standard	MIMAT0015221	bmo-let-7-3p
1581	bmo-miR-3208	9.35566e-09	2.42887e-08	181.547	10.3443	297.49	9.95307	162.242	9.12939	260.38	8.80808	286.335	31.1852	254.768	30.1235	298.426	17.9498	357.792	30.8808	173.828	177.511	193.3	300.299	305.737	286.435	152.281	170.21	164.235	258.451	269.992	252.696	319.842	258.158	281.006	222.818	282.652	258.835	287.685	319.148	288.445	339.023	393.433	340.92	CGUCGAGGAAAGAGAGAGAGAU	mature miRNA	standard	MIMAT0015387	bmo-miR-3208
447	dme-miR-274-5p	9.75966e-09	2.52682e-08	100.505	7.3959	26.1404	6.09036	169.384	3.62833	84.9042	10.1673	43.2626	12.0114	19.6868	3.28815	51.4426	18.9005	35.0399	2.01927	106.421	102.881	92.2131	33.1401	23.2284	22.0528	169.458	165.72	172.976	78.6694	79.4064	96.6367	56.8706	34.1365	38.7808	21.7391	21.427	15.8942	67.8664	55.6774	30.7838	32.8686	35.3896	36.8615	UUUGUGACCGACACUAACGGGUA	mature miRNA	standard	MIMAT0000332	dme-miR-274-5p	dme-miR-274-5p
412	dpu-miR-252b	9.95784e-09	2.56408e-08	389.446	22.2304	106.796	5.92355	153.456	19.8978	39.5308	0.531542	334.263	39.8839	56.0412	14.0539	77.6528	45.3853	61.5954	14.7661	366.493	410.876	390.971	113.176	105.74	101.471	175.572	137.004	147.793	38.9735	40.0322	39.5868	300.414	324.143	378.232	72.0505	45.7366	50.3366	129.223	59.9426	43.7926	46.781	61.6924	76.3127	CUAAGUAGUAGUGCCGCAGGUA	mature miRNA	standard	MIMAT0012648	dpu-miR-252b
397	bmo-miR-252-3p	1.0351e-08	2.65807e-08	75.5058	8.83219	24.3299	2.44374	48.1233	6.48184	33.6099	2.76734	70.3598	8.70469	18.5023	2.1603	29.195	3.75496	24.6276	6.95696	73.6642	85.1136	67.7396	23.6218	22.3184	27.0495	46.6028	42.5369	55.2302	36.1693	33.987	30.6733	80.4048	65.6451	65.0295	19.8417	16.0101	19.6551	31.9306	30.7406	24.914	18.11	31.9533	23.8196	CCUGCUGCCUAAGUGCUUAUCA	mature miRNA	standard	MIMAT0015293	bmo-miR-252-3p
781	tca-miR-929-3p	1.12844e-08	2.8821e-08	3.86909	2.50952	4.97933	1.22928	6.65321	3.47367	25.1998	0.907161	0.475405	0.666457	43.6089	17.0322	50.7106	6.46937	0.0135789	0	1.58113	3.47305	6.55308	3.60123	5.37383	5.96292	9.79509	7.24164	2.92291	25.6939	25.7526	24.1528	1.24038	0.020251	0.165589	25.1097	58.6405	47.0764	56.4123	52.0397	43.68	0.0135789	0.0135789	0.0135789	CUCCCUAACGGAGUCAGGUUG	mature miRNA	standard	MIMAT0019133	tca-miR-929-3p
2214	dme-miR-4962-3p	1.1549e-08	2.94172e-08	62.652	7.23073	30.0733	5.27526	44.1311	2.72009	104.341	15.6683	70.6127	14.9458	124.714	12.3654	133.291	26.7504	10.3356	5.20312	67.2072	66.4342	54.3146	24.8769	29.919	35.424	44.3702	41.2994	46.7238	119.195	105.86	87.969	74.3264	83.3515	54.1603	135.144	127.945	111.054	152.133	145.066	102.673	4.93429	10.7575	15.3148	GACGAUGUAGAGAGUGAGGGAGA	mature miRNA	standard	MIMAT0020184	dme-miR-4962-3p	dme-miR-4962-3p
2418	hme-miR-6308-3p	1.18611e-08	3.00502e-08	181.031	7.95966	390.199	21.7173	163.583	18.6827	190.883	13.7792	250.287	27.6673	179.888	16.2064	306.303	30.8208	223.809	17.9659	189.985	178.353	174.757	414.92	381.487	374.191	142.071	175.74	172.939	185.355	180.727	206.568	282.048	237.391	231.422	166.39	175.411	197.862	276.722	303.957	338.229	228.466	203.973	238.988	CGACGGGCUGUGUGUGCGUGCUA	mature miRNA	standard	MIMAT0025015	hme-miR-6308-3p
2123	tca-miR-3888-3p	1.20294e-08	3.03952e-08	26.2124	7.01279	22.518	2.81762	51.1203	17.5	67.476	9.5496	16.7855	2.34269	75.3003	6.48423	124.323	12.9286	61.1187	13.1581	29.2456	18.1935	31.198	21.3127	20.5034	25.7378	37.8572	70.9548	44.5489	59.855	78.1883	64.3848	18.6506	14.1561	17.5498	74.8587	69.0482	81.9941	124.21	111.452	137.309	47.3324	62.4812	73.5425	CGUGACGUAGUUAAGGUUA	mature miRNA	standard	MIMAT0018875	tca-miR-3888-3p
757	pxy-miR-745	1.28456e-08	3.22848e-08	79.1058	0.828555	22.1	1.38582	60.0719	17.8473	40.365	3.97151	100.965	4.99165	34.2158	6.11848	80.5528	17.7852	24.9599	4.88644	78.2576	79.1467	79.9132	23.6798	21.5306	21.0896	58.3577	78.7144	43.1436	36.7183	44.5965	39.7803	105.775	101.31	95.8097	40.8452	33.0162	28.7859	100.151	65.4395	76.0677	22.4117	30.5937	21.8742	UAGCUGCCUAGCGAAGGGCAACA	mature miRNA	standard	MIMAT0033801	pxy-miR-745
968	bmo-miR-989b	1.54301e-08	3.85754e-08	102.276	23.8668	316.787	16.1535	138.994	6.81469	285.921	12.6342	160.327	9.43144	280.577	12.9189	173.1	12.4445	213.118	34.3063	118.691	113.24	74.8976	330.611	320.719	299.03	136.889	133.481	146.613	281.609	276.008	300.147	149.701	167.706	163.573	265.788	286.286	289.659	168.936	163.271	187.092	231.514	234.303	173.537	GUGUGAUGUGACGUGAACAAG	mature miRNA	standard	MIMAT0015627	bmo-miR-989b
965	dps-miR-989	1.9575e-08	4.85521e-08	48.747	7.30387	143.95	5.60315	37.1793	5.76447	81.5057	2.21956	77.4439	14.7448	107.078	5.97844	69.1594	12.4216	84.869	4.73758	40.3132	52.947	52.9807	142.237	150.209	139.403	35.224	43.6671	32.6468	83.8329	81.272	79.4123	86.7162	60.4413	85.1742	103.627	103.627	113.982	82.3713	57.7181	67.3888	79.3986	87.6353	87.573	UGUGAUGUGACGUAGUGGAACA	mature miRNA	standard	MIMAT0012218,MIMAT0012497	dps-miR-989
1352	aae-miR-2765	2.22901e-08	5.51419e-08	38.1612	9.12322	327.623	15.1923	56.5507	8.39623	108.976	3.7963	42.2233	10.5037	325.276	1.87146	11.7651	9.2099	293.186	39.7548	44.0138	27.6491	42.8206	342.704	327.844	312.322	64.4201	47.7118	57.5202	105.259	112.847	108.823	54.2105	37.8292	34.6302	324.165	324.227	327.437	11.122	21.2796	2.89354	333.264	292.533	253.762	UGGUAACUCCACCACCGUUGGC	mature miRNA	standard	MIMAT0014285,MIMAT0023551,MIMAT0013640,MIMAT0024956,MIMAT0024470,MIMAT0018630	aae-miR-2765
483	dme-miR-278-3p	2.26193e-08	5.58099e-08	133.749	12.865	48.6041	1.77268	103.526	8.96114	101.857	12.9148	106.533	1.20821	86.6326	6.19747	52.3921	6.23963	79.716	15.4112	119.36	137.749	144.139	49.8939	49.3356	46.5827	108.123	93.1995	109.256	108.98	109.642	86.9494	106.017	107.913	105.669	93.4031	85.2548	81.24	57.2879	54.5221	45.3664	70.7249	70.9122	97.511	UCGGUGGGACUUUCGUCCGUUU	mature miRNA	standard	MIMAT0014238,MIMAT0001511,MIMAT0001482,MIMAT0014377,MIMAT0008470,MIMAT0008530,MIMAT0008597,MIMAT0000339,MIMAT0008676,MIMAT0008726,MIMAT0001242,MIMAT0008781,MIMAT0008891,MIMAT0008937,MIMAT0009029,MIMAT0009086	dme-miR-278-3p	dme-miR-278-3p
386	bmo-miR-210	2.32907e-08	5.7317e-08	135.61	18.6363	245.326	16.9785	67.935	2.6559	239.971	12.9874	150.276	35.5215	105.719	9.33021	338.035	16.4827	236.836	80.9002	155.279	118.216	133.333	230.551	263.873	241.555	69.6661	64.8771	69.2617	249.533	245.195	225.185	180.784	158.765	111.279	116.157	102.811	98.1886	357.067	328.573	328.463	190.085	190.172	330.252	UUGUGCGUGUGACAGCGGCU	mature miRNA	standard	MIMAT0007903	bmo-miR-210
508	bmo-miR-279b-5p	2.54913e-08	6.25696e-08	5.86657	1.91122	15.2206	3.81038	19.2975	3.21443	7.39586	0.904443	28.0353	2.9046	37.91	6.9685	34.0159	6.10515	25.8187	7.01962	4.20623	7.9558	5.43768	18.4021	16.262	10.9978	19.0276	22.6383	16.2265	6.98643	6.76853	8.43262	31.1115	25.3398	27.6546	36.5081	45.4729	31.7491	40.7568	32.4324	28.8585	22.8646	20.759	33.8326	AUGGGUAUAGGUCUAGUAU	mature miRNA	standard	MIMAT0013608	bmo-miR-279b-5p
251	tur-miR-87-3p	2.75423e-08	6.74287e-08	267.935	17.1158	120.428	12.2235	217.883	7.58867	151.032	3.57382	352.378	26.435	199.742	27.9229	238.047	27.9077	232.292	36.2005	248.367	280.122	275.316	134.446	114.848	111.991	209.329	223.805	220.516	151.885	154.101	147.108	322.769	360.758	373.607	231.229	177.991	190.006	251.75	256.454	205.936	190.535	254.822	251.519	UUGAGCAAAGUUUCAGGUGUGU	mature miRNA	standard	MIMAT0023067	tur-miR-87-3p
964	mse-miR-989	2.8017e-08	6.82373e-08	49.4187	6.90244	175.375	9.24516	47.036	14.7727	112.011	14.6232	108.782	17.3237	144.03	8.46138	98.1581	3.70607	44.2648	8.38721	41.5868	54.6154	52.0538	166.545	184.986	174.593	49.2404	60.5826	31.285	100.808	106.672	128.554	89.4792	122.979	113.888	143.274	135.973	152.845	96.4038	95.6548	102.416	53.2907	42.7926	36.7112	GUGUGAUGUGACGUAGUGGAAG	mature miRNA	standard	MIMAT0024431	mse-miR-989
24	dme-miR-iab-4-5p	3.43921e-08	8.31216e-08	40.5752	4.42206	4.19456	0.758097	14.0949	2.50657	84.5099	15.5899	36.1491	1.68872	36.8512	7.15359	22.5597	11.5476	13.9412	4.16073	39.8526	36.5589	45.314	3.8285	3.68896	5.06622	14.5068	11.4079	16.3699	71.7645	79.8729	101.892	38.0862	35.3743	34.9868	31.3759	44.9451	34.2325	32.7284	10.0058	24.9448	16.6309	9.14879	16.044	ACGUAUACUGAAUGUAUCCUGA	mature miRNA	standard	MIMAT0014278,MIMAT0001531,MIMAT0001493,MIMAT0009162,MIMAT0014357,MIMAT0008440,MIMAT0008523,MIMAT0008578,MIMAT0000412,MIMAT0008680,MIMAT0008740,MIMAT0001205,MIMAT0012677,MIMAT0008832,MIMAT0008855,MIMAT0008963,MIMAT0009004,MIMAT0009089,MIMAT0024459,MIMAT001	dme-miR-iab-4-5p	dme-miR-iab-4-5p
684	dps-miR-311-5p	3.60717e-08	8.67373e-08	51.5752	5.37578	27.4409	1.34604	25.6646	3.35342	41.054	1.66048	24.1626	3.72976	17.5662	3.43833	34.3148	1.16209	15.6244	3.06202	45.9532	52.1073	56.6652	28.6011	27.7565	25.9651	21.8902	28.3005	26.8032	39.5758	42.8506	40.7356	28.4688	22.0693	21.9497	14.7078	16.6092	21.3817	34.9944	34.9771	32.973	13.4011	19.1169	14.3551	AAGCUGGGGGAUGGGCAAUACU	mature miRNA	standard	MIMAT0012241	dps-miR-311-5p
799	dme-miR-954-5p	3.73766e-08	8.96468e-08	152.424	5.74643	255.223	11.7079	114.735	15.5721	194.75	10.8655	184.545	10.4303	181.123	8.9449	219.004	18.8342	177.495	14.7138	158.846	147.767	150.658	263.083	241.767	260.819	100.285	112.691	131.228	196.663	183.055	204.531	183.509	195.455	174.672	172.03	181.427	189.912	201.953	215.839	239.22	171.636	166.613	194.235	UCUGGGUGUUGCGUUGUGUGU	mature miRNA	standard	MIMAT0005465	dme-miR-954-5p	dme-miR-954-5p
1870	ame-miR-3741	4.41639e-08	1.05658e-07	153.433	17.4336	105.739	4.57212	60.1414	5.77778	72.1625	7.09882	117.351	15.3016	78.8653	2.87024	97.3578	12.3973	62.4643	7.44877	169.909	155.213	135.179	110.058	106.207	100.95	61.018	53.9754	65.4308	66.8566	69.4044	80.2264	116.054	102.739	133.26	81.2267	75.6706	79.6987	108.266	99.9321	83.8754	54.0065	65.3394	68.0471	ACGAGAGGGGGAGAGAGAAGUA	mature miRNA	standard	MIMAT0018610	ame-miR-3741
373	ame-miR-193	4.7019e-08	1.12205e-07	11.5366	4.46956	44.4334	3.79366	3.33314	1.5672	88.9813	8.29216	10.0938	3.92598	72.2313	3.53997	14.2617	12.312	91.2709	12.2719	16.3311	7.48507	10.7935	43.4091	41.2571	48.6341	1.54465	4.46629	3.9885	85.3909	83.0895	98.4637	14.584	7.30815	8.38933	75.8121	68.7336	72.1483	28.4782	7.22722	7.0797	84.6785	83.7042	105.43	UACUGGCCUGCUAAGUCCCAA	mature miRNA	standard	MIMAT0018508	ame-miR-193
1834	dme-miR-3642-5p	4.78992e-08	1.14017e-07	163.46	9.67827	39.1471	1.24849	49.5969	10.2248	26.9044	4.89132	21.8204	6.3763	24.8618	9.71865	27.9999	5.9556	10.6132	3.53302	152.548	166.824	171.006	38.3743	40.5874	38.4795	56.1288	54.8484	37.8134	21.6043	27.8643	31.2446	22.1776	28.0106	15.2731	14.9055	34.324	25.3559	25.0491	34.8547	24.0958	7.3618	10.105	14.3728	GUGAGUGGGUCGCACGGAGCGU	mature miRNA	standard	MIMAT0018057	dme-miR-3642-5p	dme-miR-3642-5p
515	bmo-miR-279c-5p	5.0427e-08	1.19732e-07	26.8985	4.13615	21.9373	3.93632	66.1162	11.148	51.4654	2.86174	47.4866	3.79211	55.4271	5.8764	66.8994	10.0562	34.6941	2.93142	28.116	22.2902	30.2892	19.0276	20.3682	26.4162	53.2443	72.6748	72.4294	49.1673	50.5581	54.6708	49.4429	43.1158	49.901	56.1335	49.2294	60.9183	56.1926	76.1451	68.3606	32.2012	33.9575	37.9236	GGGCGAGUUUGCUUCUGGUUCA	mature miRNA	standard	MIMAT0013610	bmo-miR-279c-5p
205	dpu-miR-31	5.60088e-08	1.32321e-07	265.141	13.7384	76.7793	12.7156	208.037	15.0899	69.8685	8.56642	152.275	5.31949	95.8688	9.78735	79.7143	32.1972	174.694	19.6495	253.476	280.285	261.663	90.1804	75.2741	64.8832	203.166	224.961	195.985	75.4572	74.1422	60.006	149.16	158.417	149.247	104.015	85.0117	98.5799	116.609	57.3021	65.2314	152.344	182.489	189.251	AGGCAAGAUGUCGGCAUAGCUGA	mature miRNA	standard	MIMAT0012659	dpu-miR-31
746	dps-miR-375-5p	5.73673e-08	1.35192e-07	41.3427	4.66363	22.4162	1.8623	28.2137	7.71752	30.6309	4.48938	25.6408	3.95367	4.53079	1.64454	8.79521	3.56086	24.1457	0.236613	40.375	37.2389	46.4143	23.6295	23.3471	20.272	37.125	23.7183	23.7977	25.6058	34.2461	32.0408	26.2859	29.2322	21.4042	3.08845	4.18227	6.32166	12.053	4.99376	9.33891	24.2098	23.8836	24.3436	ACUUGGGCCAGGGGAAUUCAAACU	mature miRNA	standard	MIMAT0012253	dps-miR-375-5p
1718	bmo-miR-3338-3p	6.25263e-08	1.46983e-07	50.7181	9.86436	30.5114	5.16768	97.9691	26.3411	38.3165	0.42527	64.4096	22.519	19.0303	0.367246	87.332	3.62724	23.505	3.11429	50.3009	60.7845	41.069	36.3482	28.6669	26.519	67.8382	116.633	109.436	38.712	37.8667	38.3707	45.0517	89.1238	59.0531	19.4537	18.8389	18.7983	83.2054	88.7749	90.0158	24.4732	20.0216	26.0202	AUGUACUUACUUUGUUUGUUCU	mature miRNA	standard	MIMAT0015526,MIMAT0024982,MIMAT0024432	bmo-miR-3338-3p
372	pxy-miR-193	7.16557e-08	1.6761e-07	100.111	5.81611	173.218	7.7622	42.507	11.8301	145.595	16.1117	126.61	23.6697	150.309	8.20054	173.572	19.6444	123.144	16.943	106.82	97.0238	96.4896	172.507	181.312	165.836	29.0652	47.1205	51.3351	127.149	156.911	152.727	143.345	99.5288	136.956	149.588	142.494	158.847	161.591	196.243	162.881	112.176	142.658	114.598	AGGGUCUUAGCGGUCGAGUGG	mature miRNA	standard	MIMAT0033782	pxy-miR-193
413	isc-miR-252b	7.38723e-08	1.72369e-07	175.802	16.4854	65.9977	4.25637	90.6209	13.0854	20.5081	3.20323	152.365	10.2872	32.7563	0.713133	35.0355	24.9351	36.1816	7.61379	167.33	194.801	165.275	65.8107	70.3445	61.8379	83.6742	105.715	82.4738	21.797	22.8661	16.8612	140.942	155.257	160.897	32.2301	32.4709	33.5679	63.7563	18.9144	22.4359	44.1375	28.9636	35.4436	UUAAGUAGUAGUGCCGCAGGUA	mature miRNA	standard	MIMAT0012691	isc-miR-252b
2180	dme-miR-4941-5p	7.50597e-08	1.74279e-07	67.8884	2.07606	36.5013	3.68524	23.6171	1.3575	20.3204	3.33315	26.9438	9.45796	6.64399	1.6361	7.8992	1.09304	10.2078	5.85764	65.8059	69.9579	67.9015	35.3148	40.6337	33.5555	24.053	24.7031	22.0952	18.4344	24.1689	18.3577	17.9668	26.046	36.8187	5.26541	8.45197	6.21458	6.76616	8.94729	7.98413	16.7539	5.46062	8.40882	CCUCGAGCUGCUCACCGCCUU	mature miRNA	standard	MIMAT0020148	dme-miR-4941-5p	dme-miR-4941-5p
1319	bmo-miR-2739	7.62344e-08	1.76572e-07	51.1868	2.85707	66.7221	6.15232	26.2259	6.90461	48.5271	2.66113	20.2204	4.20922	52.1954	3.99276	44.4407	5.40727	25.5944	2.95745	49.6784	54.4819	49.4001	73.3396	61.1756	65.6511	22.1627	22.3169	34.1982	45.5399	49.3972	50.6443	21.775	23.4312	15.455	47.6133	54.0443	54.9286	50.4386	39.9391	42.9445	22.2463	27.8507	26.6863	GAGAUGUGGAUAUUAUGGUGUGGAGG	mature miRNA	standard	MIMAT0012617	bmo-miR-2739
2459	pxy-miR-8503	7.89141e-08	1.82332e-07	62.5249	5.07152	49.0773	7.28328	52.3071	4.81451	19.4229	4.06673	103.616	23.7488	10.3265	0.526628	20.211	10.3035	37.0861	13.9515	57.7337	67.8366	62.0043	57.2975	46.506	43.4285	46.8369	55.9005	54.184	15.9455	23.8946	18.4287	97.1112	129.94	83.7983	9.96642	10.0822	10.9309	32.0596	15.2197	13.3536	52.4941	33.4553	25.309	AGCGGCGAGAGAACAGGAA	mature miRNA	standard	MIMAT0033715	pxy-miR-8503
2592	ame-miR-9867	8.52167e-08	1.95936e-07	18.9073	6.30108	12.8922	4.70785	89.9072	57.0082	7.05059	1.00267	0.0827979	0.113418	9.34493	6.05597	9.13942	5.56832	6.05735	2.0567	17.917	25.6448	13.16	15.5016	7.45747	15.7175	90.1055	32.8001	146.816	7.8178	7.41789	5.91606	0.0173161	0.0173161	0.213762	16.0877	4.36856	7.57851	14.3379	3.26328	9.81711	4.16417	8.24568	5.76219	AGACGGUAUGGACGGUAGAGACGA	mature miRNA	standard	MIMAT0037271	ame-miR-9867
1875	ame-miR-3746	8.69667e-08	1.99475e-07	61.1555	12.882	98.9521	1.82057	53.185	6.29937	61.9542	8.58194	23.3494	6.95951	68.7913	4.266	12.7985	9.00678	161.427	15.6023	56.0173	51.6356	75.8137	99.7876	96.8638	100.205	60.3556	50.6578	48.5417	55.2099	59.0385	71.614	16.7886	30.6487	22.6107	68.3843	64.7434	73.2462	23.1307	6.60419	8.66075	164.569	175.22	144.493	CGCGGAGAGGAAGGUAUGCGU	mature miRNA	standard	MIMAT0018514	ame-miR-3746
308	ngi-miR-100	1.00806e-07	2.30658e-07	10.1849	4.36871	13.6391	3.96792	7.30915	1.06882	0.00530199	0	20.4094	11.8897	11.675	6.28856	1.08754	1.85568	0.011769	2.32831e-10	5.40682	13.975	11.1728	11.7907	18.194	10.9326	8.45371	7.13673	6.33703	0.00530199	0.00530199	0.00530199	10.2134	33.4696	17.5451	11.8283	17.8854	5.31113	0.016161	3.2303	0.016161	0.011769	0.011769	0.011769	UACCCGUAGAUCCGACUGUGGG	mature miRNA	standard	MIMAT0018402	ngi-miR-100
1865	ame-miR-3736	1.02711e-07	2.34449e-07	86.4341	11.5556	136.144	8.37729	124.074	10.1883	1.24975	0.6292	2.04145	2.03013	12.1358	3.39316	6.68983	5.16763	5.06199	1.54003	99.5055	82.2191	77.5776	144.751	135.662	128.018	119.171	135.787	117.265	0.523359	1.62551	1.60038	4.2843	0.329562	1.51049	12.4369	15.3684	8.60218	11.7469	6.90427	1.41831	4.30357	4.04825	6.83414	CGAUUACCCUGAGUAUGCUCC	mature miRNA	standard	MIMAT0018605	ame-miR-3736
450	pxy-miR-274	1.03078e-07	2.3472e-07	117.063	14.539	2.98538	1.07991	131.965	21.4929	133.309	9.17306	46.2719	16.0399	0.0326048	0	132.3	4.7435	1.05172	1.80306	129.496	120.616	101.077	4.22107	2.22258	2.51248	107.224	146.035	142.634	122.728	139.01	138.19	50.384	59.8555	28.5763	0.0326048	0.0326048	0.0326048	137.72	130.277	128.904	0.010727	3.13372	0.010727	UUUGUGACCGUCACUAACGGGCA	mature miRNA	standard	MIMAT0033814	pxy-miR-274
279	aae-miR-92a-5p	1.04019e-07	2.36294e-07	26.6465	8.97919	37.0549	5.38431	145.729	71.7643	28.5488	4.46239	36.531	7.97909	24.0836	10.3093	22.1742	5.97464	3.39117	0.8994	22.0668	20.8806	36.9921	43.2097	34.7388	33.2162	173.164	64.2947	199.729	33.0743	24.1523	28.4198	45.706	32.6726	31.2146	35.5539	21.1063	15.5906	27.5125	15.7205	23.2897	3.77749	2.36315	4.03286	CGGUACGGACAGGGGCAACAUU	mature miRNA	standard	MIMAT0015369	aae-miR-92a-5p
1556	api-miR-3045a	1.2695e-07	2.87694e-07	14.5326	3.40469	19.7521	1.67656	43.736	4.22761	20.0138	2.0723	55.2688	4.75511	37.3781	3.63635	57.5892	19.148	31.0106	5.33174	15.2759	10.8177	17.5042	21.2763	20.0237	17.9564	41.8157	40.8094	48.5829	18.3908	19.3024	22.3481	55.1318	60.0909	50.5836	41.5673	35.5301	35.0368	42.615	79.1645	50.9882	24.8992	34.7108	33.4219	CAGAAUAAGGGCACACUAGAUUAACG	mature miRNA	standard	MIMAT0014784	api-miR-3045a
1101	aae-miR-1890	1.35315e-07	3.05185e-07	22.7402	2.5329	18.7135	2.12041	60.6459	6.21558	49.9936	3.98619	16.1895	8.30813	46.6345	3.69289	84.6508	3.6504	53.7507	16.1607	19.97	23.3128	24.9378	20.7483	16.5167	18.8754	54.3212	60.8702	66.7463	45.6704	53.5234	50.7871	11.3022	25.7823	11.484	46.6233	50.3329	42.9472	82.1303	82.9851	88.8369	71.7587	40.5097	48.9837	UGAAAUCUUUGAUUAGGUCUGG	mature miRNA	standard	MIMAT0014247,MIMAT0014427	aae-miR-1890
330	dme-miR-137-3p	1.43211e-07	3.22226e-07	15.2819	2.94938	14.9504	1.83958	18.6051	8.9103	19.6276	7.37807	110.763	11.0977	20.7066	4.43316	97.3356	17.7463	18.2476	4.96051	12.2877	15.3736	18.1843	15.8115	16.2016	12.8382	28.4734	16.1922	11.1498	24.6338	23.0944	11.1547	119.277	98.2121	114.8	23.8553	15.637	22.6276	113.316	100.454	78.2367	18.5052	13.1633	23.0743	UAUUGCUUGAGAAUACACGUAG	mature miRNA	standard	MIMAT0014274,MIMAT0010107,MIMAT0014126,MIMAT0014413,MIMAT0005507,MIMAT0012238,MIMAT0012494,MIMAT0035559,MIMAT0024458	dme-miR-137-3p	dme-miR-137-3p
1222	dps-miR-2550-5p	1.61436e-07	3.61508e-07	33.7407	5.76689	115.239	13.5503	37.3162	8.10862	59.8831	6.33027	47.466	21.337	70.3133	7.9519	39.0933	4.55859	222.517	17.3219	28.1827	33.3434	39.6959	128.736	101.636	115.345	29.6743	36.4519	45.8223	60.5029	65.8807	53.2658	66.3026	51.8009	24.2943	61.8446	71.4748	77.6206	37.9361	35.2249	44.119	236.043	202.994	228.516	GUAAGGGAAGAGGGUGGUAUUU	mature miRNA	standard	MIMAT0012360	dps-miR-2550-5p
803	dme-miR-955-5p	1.74442e-07	3.88792e-07	167.96	8.88385	351.604	5.28685	156.039	8.64514	210.038	9.87952	243.629	45.9334	253.854	0.255537	223.524	11.2752	171.548	24.9761	165.749	177.741	160.391	346.281	356.853	351.679	150.89	151.207	166.019	206.568	202.362	221.185	244.823	288.955	197.111	253.666	253.752	254.145	217.005	217.023	236.543	146.8	171.098	196.746	CAUCGUGCAGAGGUUUGAGUGUC	mature miRNA	standard	MIMAT0005466,MIMAT0012447	dme-miR-955-5p	dme-miR-955-5p
1488	bmo-miR-2854	1.96224e-07	4.35502e-07	151.316	6.312	96.446	8.18121	101.801	22.6896	92.3899	13.0016	53.6934	4.72249	68.2808	15.0572	17.4078	10.0911	56.2256	7.44681	146.015	149.634	158.299	103.884	97.7706	87.6833	127.955	90.0683	87.3808	105.666	79.6812	91.8226	58.3301	53.8606	48.8896	79.815	73.7804	51.2469	28.9588	12.9595	10.3052	61.0764	59.9489	47.6514	UCUUUCAAAACUGCAGGACGG	mature miRNA	standard	MIMAT0013789	bmo-miR-2854
2455	pxy-miR-8499c	1.96321e-07	4.35502e-07	110.076	15.3369	107.47	10.2295	59.1854	1.94022	158.045	21.8515	161.885	3.99817	65.0844	12.1444	110.368	14.2075	81.2515	15.1271	118.649	92.3692	119.209	119.24	100.726	102.444	60.9991	57.1395	59.4176	182.59	140.709	150.836	157.288	163.816	164.551	67.9715	75.525	51.7566	101.13	103.246	126.728	69.9072	98.4263	75.4211	UCGUUCCUGGGGGGGUG	mature miRNA	standard	MIMAT0033711	pxy-miR-8499c
1847	ame-miR-3718c	1.98427e-07	4.39143e-07	12.1933	1.05869	12.9441	2.27817	171.964	99.9364	34.7382	3.96873	14.3448	3.06277	28.4454	6.2142	24.0408	10.1095	33.0771	3.07428	13.4156	11.6004	11.5638	14.9436	10.464	13.4248	281.728	147.924	86.2405	39.2025	31.6096	33.4026	11.4361	17.5413	14.0569	34.3391	29.0432	21.9539	35.6966	17.6589	18.7667	29.7806	33.5848	35.8659	UAUUGGGUCAGGAUAGGGCAG	mature miRNA	standard	MIMAT0037268	ame-miR-3718c
522	bmo-miR-279e	2.18489e-07	4.82412e-07	15.3448	2.87687	36.6865	3.23657	42.4383	5.10616	34.0553	8.82968	28.6367	8.93107	69.4401	1.02591	63.6255	9.86496	46.2159	0.791979	14.4803	18.5548	12.9993	32.9492	38.5523	38.5579	47.1362	43.1749	37.0039	29.3037	44.2433	28.619	22.3721	24.6747	38.8634	68.2699	70.1846	69.8659	52.5577	66.8259	71.493	45.4146	46.2349	46.9982	UGACUAGCGAUACACUCCGGCU	mature miRNA	standard	MIMAT0015406	bmo-miR-279e
890	dvi-miR-975-3p	2.3311e-07	5.13494e-07	52.1636	3.21338	70.554	3.33439	56.9067	11.7791	116.105	12.6686	54.711	14.8569	172.565	5.3106	132.306	14.9599	56.2745	15.2257	55.7474	49.5393	51.2039	70.9238	67.0501	73.688	55.6689	45.7953	69.2558	110.651	130.588	107.077	37.9594	59.8826	66.2909	166.983	173.158	177.555	122.93	124.43	149.559	51.1229	44.2928	73.4077	ACAAGAUGUAUGGGGUGUCU	mature miRNA	standard	MIMAT0035648	dvi-miR-975-3p
2402	mse-miR-6100	2.39626e-07	5.2662e-07	0.00392567	0	5.22948	2.42483	2.12834	1.36744	1.55349	1.24004	0.856285	1.45095	27.5679	15.604	22.5615	12.7529	0.0132104	0	0.00392567	0.00392567	0.00392567	5.16112	2.83955	7.68777	0.6331	3.31539	2.43653	0.384241	1.42233	2.8539	0.0185812	0.0185812	2.53169	26.301	12.636	43.7667	37.2837	15.4821	14.9188	0.0132104	0.0132104	0.0132104	CUCGCAAGGGUAAGGUGGGAUG	mature miRNA	standard	MIMAT0024508	mse-miR-6100
1150	dps-miR-2505	2.43961e-07	5.34902e-07	93.1225	5.34461	43.7514	1.16068	90.441	15.5936	98.3029	11.338	88.4362	0.956067	127.191	14.8488	95.089	4.3656	80.6087	14.7631	87.7179	98.4051	93.2445	43.0707	45.0916	43.0919	85.2187	78.1289	107.976	111.305	90.4725	93.1317	87.4801	89.3923	88.4362	133.106	138.171	110.297	99.0936	90.4351	95.7383	75.2276	69.2909	97.3076	UCGUGCACAUACAAACAUACAC	mature miRNA	standard	MIMAT0012289	dps-miR-2505
387	dan-miR-210	2.53394e-07	5.5302e-07	52.7728	10.3332	117.864	1.54037	53.2529	9.25695	109.331	0.534089	51.8612	7.17651	53.5935	8.32244	142.279	13.1817	89.7082	22.461	58.9438	40.8435	58.5311	119.362	116.285	117.944	53.4719	43.8883	62.3984	108.719	109.569	109.704	55.8373	56.1695	43.5767	63.2031	48.7254	48.8519	128.881	142.721	155.233	82.8336	71.4878	114.803	UUGUGCGUGUGACAGCGGCUA	mature miRNA	standard	MIMAT0001477,MIMAT0008433,MIMAT0008546,MIMAT0008613,MIMAT0008667,MIMAT0008704,MIMAT0001233,MIMAT0008776,MIMAT0008849,MIMAT0008928,MIMAT0009020,MIMAT0009095,MIMAT0018399,MIMAT0015695,MIMAT0008376	dan-miR-210
1231	dps-miR-2555-3p	2.60097e-07	5.6634e-07	15.6342	2.66199	11.5989	2.35011	51.9242	4.64619	44.8112	2.44638	23.9734	8.6716	65.847	8.89292	47.9851	4.28995	34.9069	12.3531	14.1893	14.0071	18.7062	9.29441	13.9921	11.5102	46.5625	54.7672	54.4428	46.9577	42.1476	45.3283	15.3022	23.9725	32.6454	75.9162	62.5569	59.068	43.1866	49.3192	51.4494	46.9483	22.2642	35.5082	UCAUUGUCUGUAAACAACACAG	mature miRNA	standard	MIMAT0012373	dps-miR-2555-3p
365	tca-miR-193-3p	2.63666e-07	5.72323e-07	0.00383088	0	7.06854	1.93508	0.00215561	3.36062e-11	0.00571988	0	1.66227	2.55149	25.8709	18.5681	0.291387	0.469689	0.0133929	2.32831e-10	0.00383088	0.00383088	0.00383088	6.161	9.2906	5.75403	0.00215561	0.00215561	0.00215561	0.00571988	0.00571988	0.00571988	0.362576	4.60192	0.0223124	9.53634	46.0656	22.0107	0.0202118	0.833737	0.0202118	0.0133929	0.0133929	0.0133929	UACUGGCCUGUUAAGUCCCAAGU	mature miRNA	standard	MIMAT0018897	tca-miR-193-3p
1084	dvi-miR-1017-3p	2.64056e-07	5.72323e-07	13.6361	3.38432	6.50174	4.89045	27.9204	6.72799	0.00490526	4.75264e-11	80.5909	10.3933	5.01667	3.73478	0.0148765	0	3.21655	5.03661	10.7083	12.8584	17.3416	4.39866	3.01465	12.0919	35.6242	24.9368	23.2001	0.00490526	0.00490526	0.00490526	74.3863	74.7967	92.5898	8.71316	5.09211	1.24474	0.0148765	0.0148765	0.0148765	9.02189	0.615434	0.0123135	GAAAGCUCUACCCAAACUCACU	mature miRNA	standard	MIMAT0035558	dvi-miR-1017-3p
2612	ame-miR-9887	2.69699e-07	5.83217e-07	163.708	20.4286	94.8803	9.3644	234.12	28.4436	248.764	8.83787	250.076	35.3409	176.375	8.82914	237.378	5.86793	117.096	33.3571	159.123	186.04	145.962	97.6784	84.4358	102.527	266.886	219.695	215.78	256.705	250.344	239.243	286.503	247.791	215.932	181.438	181.507	166.18	231.489	243.225	237.42	87.3416	110.789	153.156	AAGGGCUGGGAAGGGCGGAG	mature miRNA	standard	MIMAT0037291	ame-miR-9887
1227	dps-miR-2553-3p	2.76037e-07	5.94202e-07	18.996	3.2207	45.3321	4.03658	27.0313	4.15573	37.097	10.2577	34.8574	5.78697	55.9623	11.6874	54.7558	2.5703	83.1196	12.3808	22.5097	16.1839	18.2946	49.8631	42.1197	44.0135	31.6959	23.7237	25.6742	32.4315	48.8581	30.0013	41.5279	31.1789	31.8655	46.7364	52.0454	69.105	55.1194	52.0231	57.1249	69.5569	85.9863	93.8156	UAUUGCAGACUUCUCAGACUACA	mature miRNA	standard	MIMAT0012367	dps-miR-2553-3p
1672	bmo-miR-3292	2.84617e-07	6.1128e-07	56.4926	1.92409	110.284	3.82227	22.3203	4.61801	54.0659	9.47233	53.337	11.9541	55.2838	7.74799	66.055	13.8967	53.3096	2.12643	57.2732	54.3009	57.9037	105.928	111.848	113.076	17.5938	22.5454	26.8216	46.8015	64.7795	50.6166	40.5941	64.3033	55.1137	49.3645	64.0532	52.4337	51.4526	79.1178	67.5945	51.8407	52.34	55.748	UGAGAUUGUCUAGUGUCUUAAGAA	mature miRNA	standard	MIMAT0015479	bmo-miR-3292
466	tca-miR-276-5p	2.88537e-07	6.18294e-07	298.899	27.783	83.0493	3.10256	309.638	28.7378	196.059	22.7639	180.312	40.6171	77.321	4.39593	240.699	31.8877	196.011	89.6792	323.447	304.512	268.738	86.5243	82.0665	80.5572	331.995	319.698	277.223	170.121	205.341	212.717	225.397	168.96	146.577	78.1887	81.2183	72.5559	204.037	261.993	256.066	299.061	153.316	135.657	AGCGAGGUAUAGAGUUCCUACGUG	mature miRNA	standard	MIMAT0008380	tca-miR-276-5p
1637	bmo-miR-3262	2.89934e-07	6.18511e-07	17.0727	0.306654	44.9136	2.92946	43.8762	5.39469	50.5003	13.0685	26.051	5.75851	77.3837	14.2	55.6075	8.62196	37.2965	3.98526	17.4239	16.8583	16.9358	42.9849	48.2846	43.4714	47.992	37.7688	45.8676	36.2715	53.2627	61.9668	31.1483	19.8046	27.2	60.993	85.9661	85.192	48.5365	53.0734	65.2125	34.8985	41.8969	35.0942	GGGCUCGGAAUAGUGUCAAGA	mature miRNA	standard	MIMAT0015446	bmo-miR-3262
1537	api-miR-3026	2.89948e-07	6.18511e-07	49.8847	2.51105	99.3311	1.4642	63.9976	14.4255	94.2846	2.50041	68.7035	14.4758	110.526	11.017	121.386	11.0184	53.1864	2.34314	49.7815	52.4458	47.4269	98.6297	98.3496	101.014	76.7463	66.9075	48.3389	95.213	91.4528	96.188	62.838	85.1915	58.081	121.371	110.863	99.3445	134.005	113.67	116.483	51.3148	52.4302	55.8143	UCGGCGUAACAUGAUGUGUGCG	mature miRNA	standard	MIMAT0014762	api-miR-3026
464	aae-miR-276-5p	3.2004e-07	6.79636e-07	259.47	26.3109	114.648	4.77999	392.501	11.2288	237.018	11.2563	278.285	46.6519	111.861	3.33778	257.734	20.4734	224.994	75.7735	259.648	233.071	285.692	118.771	109.409	115.764	381.261	403.719	392.524	245.231	224.187	241.636	331.292	243.471	260.091	111.261	108.865	115.459	250.287	280.889	242.027	276.09	260.956	137.935	AGCGAGGUAUAGAGUUCCUAC	mature miRNA	standard	MIMAT0014222	aae-miR-276-5p
2281	rmi-miR-5325	3.24075e-07	6.86661e-07	7.29169	1.45534	8.65831	0.731499	23.5299	3.76861	20.594	2.5928	44.2757	6.26634	22.9961	7.1312	54.1848	5.58363	8.81446	5.40106	6.67197	8.95432	6.24877	9.29741	8.81705	7.86048	25.854	19.1817	25.5539	22.386	17.6209	21.775	48.0147	47.771	37.0413	30.3491	16.1096	22.5296	56.6449	58.116	47.7936	7.62657	4.10622	14.7106	UUGAAGGAAAACAAGGGAGACAGGAA	mature miRNA	standard	MIMAT0021398	rmi-miR-5325
2386	ame-miR-6059	3.33222e-07	7.04462e-07	72.3513	11.0831	63.8861	4.69132	31.3796	9.75177	83.9799	11.4203	138.988	10.0969	77.7252	3.3382	116.223	4.72386	66.5904	15.8972	63.0638	84.6201	69.37	66.0964	58.4979	67.064	21.6427	31.3498	41.1462	72.5867	83.9258	95.4271	127.565	142.68	146.72	80.8329	78.1463	74.1965	111.237	120.632	116.8	64.8481	51.6361	83.2869	UAGAGGGAGAGACGGAACCA	mature miRNA	standard	MIMAT0023683	ame-miR-6059
1048	dvi-miR-1002-5p	3.44209e-07	7.24448e-07	20.3423	8.69045	6.17185	1.6098	49.379	11.1814	38.0391	2.15457	54.2597	14.8773	27.6621	2.32308	29.8367	6.86629	12.005	2.43866	26.9153	10.4892	23.6224	7.5274	4.39257	6.59557	50.4124	60.0079	37.7168	37.2142	36.4188	40.4842	70.5943	50.6989	41.4859	28.8183	24.9878	29.1802	34.4125	21.9414	33.1561	14.5091	9.63757	11.8682	UUAAGUAGUUAAUACAAGGGCGA	mature miRNA	standard	MIMAT0035550	dvi-miR-1002-5p
967	bmo-miR-989a	3.55348e-07	7.46232e-07	86.0419	36.8263	266.363	14.6743	78.9622	3.30306	205.125	7.17335	161.475	14.4357	248.333	22.16	143.675	10.6418	173.702	16.0206	80.0732	125.488	52.5645	277.696	271.606	249.787	79.3506	82.054	75.4822	197.502	211.742	206.131	178.081	154.431	151.914	223.717	254.592	266.69	132.176	153.177	145.671	191.986	166.999	162.122	GUGUGAUGUGACGUAGUGGAA	mature miRNA	standard	MIMAT0012633	bmo-miR-989a
241	tca-miR-71-5p	3.77455e-07	7.90898e-07	66.2593	6.7294	157.397	5.30803	75.8037	10.857	126.131	17.434	87.9671	8.93342	114.945	10.9331	88.7215	5.18054	131.222	18.8317	71.8142	58.7763	68.1874	163.508	153.935	154.747	70.883	88.2497	68.2783	107.917	127.813	142.664	81.1806	84.6325	98.0881	102.418	122.569	119.846	84.8907	94.6158	86.6579	147.179	136.036	110.45	UGAAAGACAUGGGUAGUGAGAU	mature miRNA	standard	MIMAT0008365	tca-miR-71-5p
470	dvi-miR-276a-5p	4.13643e-07	8.64807e-07	339.595	29.0118	124.582	3.5541	443.867	47.7295	240.716	18.9529	285.935	24.8519	120.042	7.68014	287.238	17.9967	237.455	90.0879	361.492	306.69	350.603	123.899	121.42	128.429	430.242	404.431	496.928	262.55	231.082	228.515	314.197	276.112	267.495	124.931	111.19	124.005	289.807	268.094	303.812	313.246	261.265	137.853	AGCGAGGUAUAGAGUUCCU	mature miRNA	standard	MIMAT0014392,MIMAT0032069,MIMAT0032068	dvi-miR-276a-5p
1212	dps-miR-2545a-5p	4.20161e-07	8.76495e-07	118.09	9.66813	13.7476	2.00118	69.2426	10.1496	10.0744	4.05953	3.29141	1.89016	4.99881	1.43977	9.08203	5.35241	6.04315	3.0856	110.654	129.019	114.597	14.5282	15.2408	11.4737	72.0752	57.9777	77.675	11.2512	5.55652	13.4156	1.12822	4.62432	4.12168	3.95911	6.64214	4.39518	9.1981	14.3755	3.67254	8.181	7.44265	2.50579	AAUUCUUCUACUGCGCGAGGG	mature miRNA	standard	MIMAT0012350	dps-miR-2545a-5p
882	dvi-miR-973-3p	4.5027e-07	9.37236e-07	69.8619	11.6027	100.772	0.358039	54.0782	3.44541	100.688	10.3241	120.843	19.7291	120.391	8.43136	142.656	24.9459	120.618	12.033	61.0824	65.4873	83.0159	100.374	101.068	100.874	57.873	51.1461	53.2154	89.0945	108.888	104.083	143.623	109.183	109.725	125.577	110.662	124.933	114.971	163.389	149.607	129.892	107.021	124.942	AUCUGUUCAUUCCUCGACACU	mature miRNA	standard	MIMAT0035593	dvi-miR-973-3p
465	bmo-miR-276-5p	4.67522e-07	9.71008e-07	231.588	17.4986	121.33	19.4085	431.018	5.48556	217.483	22.2194	237.25	30.9626	104.709	7.37522	259.265	16.3535	232.688	79.6456	251.44	218.404	224.919	143.683	108.762	111.544	433.969	434.397	424.689	228.386	191.918	232.144	259.675	250.154	201.923	105.178	97.1105	111.838	262.677	273.644	241.475	259.68	295.33	143.054	AGCGAGGUAUAGAGUUCCUACG	mature miRNA	standard	MIMAT0004202,MIMAT0024954,MIMAT0010138	bmo-miR-276-5p
776	ame-miR-928	4.78571e-07	9.91776e-07	155.14	4.94086	74.2472	4.30088	50.6265	14.8827	54.4508	2.05131	40.8736	11.5638	22.211	3.3743	28.9555	12.7091	131.98	44.58	156.147	159.499	149.773	72.731	79.1008	70.9098	46.1215	38.5167	67.2412	52.8307	53.7643	56.7573	53.504	38.3104	30.8064	23.6127	18.3617	24.6585	41.5528	29.1763	16.1374	95.1265	119.281	181.531	CUGGCUGUGGAAGCUGGCGAA	mature miRNA	standard	MIMAT0004439	ame-miR-928
160	ame-miR-11	4.86854e-07	1.00673e-06	384.979	20.3541	87.3641	3.91621	90.2013	31.0693	88.78	10.0361	189.47	47.6744	67.0033	14.7628	50.933	22.9679	121.312	12.0003	379.023	368.268	407.647	91.5324	83.7615	86.7982	111.393	104.675	54.5358	100.161	84.9811	81.1979	144.668	184.168	239.574	82.6548	65.0268	53.3284	77.4533	37.851	37.4948	119.689	134.041	110.206	CAUCACAGGCAGAGUUCUAGUU	mature miRNA	standard	MIMAT0018506	ame-miR-11
452	dwi-miR-274	5.37617e-07	1.10927e-06	90.3492	17.1963	23.173	3.6631	128.564	14.9576	70.3381	20.1439	37.025	8.01866	12.6243	5.57016	33.6844	9.213	23.2705	8.78753	109.322	85.9352	75.7901	19.3252	23.5756	26.6181	123.619	116.706	145.368	87.4359	48.1317	75.4467	33.3254	31.524	46.2255	16.1561	6.2031	15.5136	44.2901	29.1008	27.6622	32.4109	22.516	14.8845	UUUUGUGACCGACACUAACGGGUAGU	mature miRNA	standard	MIMAT0009023	dwi-miR-274
374	dpu-miR-193	5.96049e-07	1.22449e-06	6.4894	2.83726	39.19	1.41193	6.39262	4.27624	85.432	5.20595	14.6641	6.36641	61.4102	1.84436	11.697	1.45145	87.986	7.04773	3.2478	7.69907	8.52134	37.7692	40.5929	39.208	9.74185	1.57584	7.86017	89.3023	87.4803	79.5135	17.4117	7.38526	19.1953	61.8214	59.3949	63.0142	10.1051	12.0388	12.947	87.5767	81.1518	95.2294	UACUGGCCUGCUAAGUCCCAAA	mature miRNA	standard	MIMAT0012643	dpu-miR-193
523	tca-miR-279e-3p	6.27124e-07	1.28554e-06	27.5455	4.26563	35.7146	2.4509	107.63	26.9261	36.7611	4.70913	87.6101	18.8469	53.9569	6.30845	52.4415	6.7805	89.4085	24.8773	27.5893	23.2582	31.7891	35.2064	38.3798	33.5577	136.866	102.175	83.8486	40.2037	38.685	31.3946	73.8052	109.082	79.9429	49.9295	61.2272	50.7141	53.2852	58.7607	45.2786	106.117	101.29	60.8183	UGACUAGAUCGAACACUCGCUUGC	mature miRNA	standard	MIMAT0018817	tca-miR-279e-3p
613	bmo-miR-305-3p	6.31705e-07	1.29212e-06	156.345	5.04799	121.084	7.97512	171.938	22.0391	230.637	11.7695	124.733	30.1251	256.489	23.3992	110.558	4.15303	164.024	13.5424	159.296	159.224	150.517	127.509	123.586	112.159	146.492	184.995	184.327	242.022	231.372	218.517	153.659	127.003	93.5374	229.685	266.94	272.84	115.174	109.38	107.122	171.432	148.393	172.245	GGCGCUUGUUGGAGUACACUU	mature miRNA	standard	MIMAT0015236	bmo-miR-305-3p
242	ame-miR-71	6.84744e-07	1.39759e-06	138.042	11.1412	150.811	4.94186	105.569	11.2378	155.459	8.90884	122.769	4.69025	128.052	11.3713	88.2694	11.4048	162.463	6.53791	146.55	125.432	142.145	145.842	155.725	150.867	96.0816	102.646	117.979	149.673	150.986	165.718	117.668	123.742	126.895	135.408	114.955	133.793	91.2784	75.6618	97.8679	154.914	166.232	166.244	UGAAAGACAUGGGUAGUGA	mature miRNA	standard	MIMAT0004432,MIMAT0004214,MIMAT0015662	ame-miR-71
2190	dme-miR-4948-5p	7.37822e-07	1.50268e-06	184.991	4.94707	316.776	3.28377	128.653	18.9517	148.123	13.2219	213.732	37.6602	124.827	2.49054	174.559	13.0021	271.307	70.2579	190.624	181.353	182.995	313.747	320.266	316.314	138.906	106.784	140.269	163.387	140.193	140.789	256.461	199.364	185.37	127.679	123.715	123.085	181.57	182.552	159.556	253.819	211.444	348.657	CGGCGGGCGUGGCGUGCGUGAU	mature miRNA	standard	MIMAT0020158	dme-miR-4948-5p	dme-miR-4948-5p
549	bmo-miR-282-3p	7.97267e-07	1.62025e-06	8.06434	5.8009	9.04433	2.88526	0.00386789	5.82077e-11	93.2852	8.32986	6.84817	6.4149	51.8941	3.63243	17.6039	4.7394	38.5007	6.61708	3.02463	6.76303	14.4054	7.52614	7.23515	12.3717	0.00386789	0.00386789	0.00386789	99.6811	83.8658	96.3087	7.75508	12.7614	0.0280727	55.9004	50.9664	48.8155	22.208	17.8638	12.7399	45.8757	36.5431	33.0833	ACAUAGCCUGAUAGAGGUUACG	mature miRNA	standard	MIMAT0015234	bmo-miR-282-3p
680	der-miR-310b	8.35569e-07	1.69445e-06	52.9599	9.71198	50.333	6.29576	59.7569	10.4855	32.7056	6.72075	50.1017	4.18705	32.3022	4.46631	28.2136	5.71583	103.138	12.6945	46.1377	48.6629	64.0792	54.9755	52.8566	43.1669	70.0872	49.1228	60.0607	25.0367	35.5109	37.5693	46.9136	48.548	54.8435	37.2105	31.2188	28.4772	33.7143	28.622	22.3045	88.8961	107.253	113.264	UAUUGCACACUUCCCGCUCUUU	mature miRNA	standard	MIMAT0008485	der-miR-310b
376	dme-miR-210-3p	8.44986e-07	1.70988e-06	93.0689	12.6865	159.409	3.45825	45.7497	11.6594	124.36	6.54255	103.565	17.1529	59.4227	1.26546	111.734	7.71921	114.125	33.6717	106.541	81.3503	91.3154	156.854	163.344	158.03	33.6123	46.7732	56.8637	129.318	116.944	126.816	103.948	120.523	86.2237	59.4874	60.6545	58.1261	120.64	107.591	106.971	92.292	97.1807	152.904	CUUGUGCGUGUGACAGCGGCUAU	mature miRNA	standard	MIMAT0000355,MIMAT0010143,MIMAT0024420	dme-miR-210-3p	dme-miR-210-3p
293	dps-miR-92c-3p	8.61424e-07	1.73941e-06	39.6613	4.77273	43.3823	4.36023	12.0623	3.69502	38.3328	6.48713	5.88608	1.06939	13.1699	3.35343	16.4503	5.55202	7.46268	4.13864	36.351	45.1323	37.5007	43.3456	39.0405	47.7607	16.2472	9.2503	10.6893	45.7038	35.8023	33.4923	7.08122	5.0196	5.55741	17.0068	11.7033	10.7996	15.3068	11.5591	22.485	3.16623	11.423	7.79877	UAUUGCACUAGCCCCGGUCCAA	mature miRNA	standard	MIMAT0012244	dps-miR-92c-3p
2285	rmi-miR-5329	9.26529e-07	1.86689e-06	29.7523	7.42409	97.0607	9.95489	101.482	31.2104	65.6812	1.79864	43.5713	8.36989	63.116	7.19986	47.032	0.655391	31.9007	4.88984	34.4173	33.6484	21.1912	106.116	98.6656	86.4009	96.2099	134.992	73.2428	63.9455	65.5614	67.5368	49.9653	46.6506	34.0979	57.9048	60.1117	71.3315	47.5707	47.223	46.3024	26.3074	34.0289	35.3658	AGCGACUUGAGCGGUUGUGCGUUGU	mature miRNA	standard	MIMAT0021402	rmi-miR-5329
638	tur-miR-307-5p	1.03893e-06	2.08447e-06	55.4643	7.62708	60.2927	9.30486	29.113	8.02456	82.935	8.2906	43.8127	8.81879	81.467	6.09773	68.3134	12.1155	29.016	4.29817	64.0282	52.9619	49.4028	68.6306	61.9923	50.2552	38.3724	24.1807	24.786	84.2257	74.0748	90.5046	43.0506	35.3996	52.9878	80.3917	75.9785	88.0309	69.2848	79.914	55.7415	25.6938	33.8703	27.4839	CCUCACUCAAUCGGGUGGUGGUG	mature miRNA	standard	MIMAT0023068	tur-miR-307-5p
2388	ame-miR-6061	1.1191e-06	2.24056e-06	136.98	7.44659	79.9862	1.24192	41.7555	2.49721	63.4813	12.033	29.1874	10.5378	24.3219	3.92129	23.525	5.79008	26.4171	13.8503	144.755	129.912	136.273	80.4194	80.9535	78.5857	44.519	41.0869	39.6608	49.9602	73.0126	67.4713	41.3004	24.1319	22.1299	22.4108	21.7225	28.8323	29.2501	23.653	17.6721	24.5289	13.6078	41.1147	GACGUUGCACGUUACCACGCCG	mature miRNA	standard	MIMAT0023685	ame-miR-6061
1390	bmo-miR-2780d	1.15437e-06	2.30144e-06	45.9939	2.9908	10.3077	1.59871	39.321	10.2266	39.2728	3.02649	80.875	16.3044	74.3233	11.9961	77.3019	12.4965	23.6894	13.2445	44.4144	49.4433	44.124	10.6734	11.6919	8.55782	44.1446	46.2438	27.5747	36.6568	38.574	42.5875	85.0712	94.6711	62.8826	86.7813	73.3387	62.8499	91.5079	72.3908	68.0069	10.1756	24.2457	36.647	AAAGGUGUUAAAUGAAGACUUAG	mature miRNA	standard	MIMAT0013765	bmo-miR-2780d
636	bmo-miR-307-5p	1.27631e-06	2.53919e-06	43.1686	0.780038	37.4811	5.83033	28.7088	4.83686	51.9029	6.64292	30.3517	2.66378	49.8443	4.33472	55.4984	6.68602	25.8189	2.96997	44.0657	42.7889	42.651	39.8675	41.7397	30.8362	34.2119	26.7831	25.1314	48.494	59.5582	47.6565	28.2626	33.3513	29.4411	46.8838	54.8198	47.8294	54.5152	49.3584	62.6216	29.1753	23.5308	24.7507	ACUCACUCAACCUGGGUGUGAUG	mature miRNA	standard	MIMAT0015237,MIMAT0010136	bmo-miR-307-5p
1514	aae-miR-2945-5p	1.34499e-06	2.67019e-06	33.6302	3.75115	97.782	3.63271	81.9033	19.6711	84.3931	10.31	49.1795	14.6916	93.9957	5.96262	85.9243	5.82184	75.4299	1.06653	36.6675	29.4372	34.7859	94.5847	97.0291	101.732	79.4116	63.5968	102.702	93.619	73.2642	86.296	65.5922	37.2566	44.6898	87.1997	98.3496	96.4379	79.4151	90.6338	87.724	76.4185	75.5715	74.2996	AGCGGGUCCGUUUCUAGUGUCAUG	mature miRNA	standard	MIMAT0014315	aae-miR-2945-5p
1917	ame-miR-3787	1.35371e-06	2.68188e-06	33.548	2.47099	88.753	5.94721	67.3862	16.4946	78.5111	13.0129	59.4287	11.471	85.8632	4.29898	112.9	14.1215	56.424	4.80692	34.8223	35.1217	30.7	84.8208	85.8434	95.5948	48.5941	79.4684	74.0959	92.8549	67.4627	75.2157	46.6006	68.7002	62.9853	90.5417	82.0869	84.9609	97.1971	116.946	124.557	53.8981	61.9673	53.4066	GAGUCGAGCUUGUGUGUGGAA	mature miRNA	standard	MIMAT0018566	ame-miR-3787
2025	tca-miR-3842-5p	1.46525e-06	2.89678e-06	5.54296	1.37285	50.6413	1.26099	13.2837	7.04127	29.8013	4.55716	21.5318	8.0932	53.8029	3.91542	31.4163	10.7821	37.792	4.38954	6.84823	5.66938	4.11127	49.2471	51.702	50.9749	5.85049	19.8534	14.1472	26.6872	35.0318	27.6847	22.9835	12.811	28.8009	49.2825	55.9908	56.1353	43.731	26.8451	23.6729	39.8649	40.7612	32.7499	AGGAGGAAAAACGAGUCGG	mature miRNA	standard	MIMAT0018728	tca-miR-3842-5p
883	dme-miR-973-3p	1.64836e-06	3.25199e-06	18.9408	2.17739	32.5907	1.75333	39.2781	9.01133	39.1463	4.576	40.4392	4.42281	53.908	3.63782	57.0979	11.228	67.2062	14.7688	16.5823	19.3656	20.8745	30.9142	34.4119	32.4459	30.1257	39.5671	48.1414	44.4092	36.1072	36.9225	45.5408	38.091	37.6858	57.9209	52.9767	50.8263	64.4137	62.7098	44.1703	78.4817	50.4885	72.6485	UCUGUUCAUUCUCCGACACAAG	mature miRNA	standard	MIMAT0020870	dme-miR-973-3p	dme-miR-973-3p
610	cqu-miR-305-3p	1.7666e-06	3.47799e-06	90.8693	8.89187	49.2709	4.48796	65.4281	9.81077	51.2284	3.72052	76.4276	10.0546	89.2291	17.6584	35.314	8.39811	85.8523	6.34688	86.3702	101.112	85.1261	54.446	46.447	46.9198	54.8926	74.302	67.0896	47.8462	50.6255	55.2136	64.8176	82.2787	82.1864	109.491	77.1178	81.0789	44.8107	32.2651	28.8662	86.3364	79.2773	91.9433	CGGCACAUGUUGGAGUACAC	mature miRNA	standard	MIMAT0014383	cqu-miR-305-3p
1393	bmo-miR-2783	1.78046e-06	3.49799e-06	140.752	12.0918	184.976	3.61212	148.186	30.1438	142.402	6.8819	142.029	8.25958	147.789	3.06931	185.293	5.16748	95.6543	6.2265	153.819	129.958	138.48	186.147	187.858	180.924	132.387	129.225	182.945	149.887	136.349	140.97	134.08	141.441	150.568	149.938	149.155	144.274	188.925	187.577	179.377	90.513	93.8724	102.577	CGGGCGAGGGUGUGGGUGUGGCG	mature miRNA	standard	MIMAT0013679	bmo-miR-2783
611	aae-miR-305-3p	1.84023e-06	3.60045e-06	114.062	20.5837	99.3035	4.81097	143.599	12.9367	129.856	21.5738	90.6508	8.89205	167.218	6.3385	63.6188	9.2191	114.722	14.7451	132.036	91.607	118.545	98.2748	95.09	104.546	136.584	135.686	158.529	154.753	116.671	118.144	98.7379	92.0861	81.1284	163.689	163.429	174.535	61.3274	73.7675	55.7615	120.856	125.41	97.9001	CGGCACAUGUUGGAGUACACUUA	mature miRNA	standard	MIMAT0014250	aae-miR-305-3p
548	aae-miR-282-3p	1.97208e-06	3.85045e-06	10.0785	3.55346	12.4095	3.91224	25.803	2.97368	65.3214	2.56515	11.0202	5.57273	42.6496	4.74448	57.3771	9.64393	31.5895	8.38379	6.50227	10.1244	13.6087	15.7398	13.3878	8.10098	27.5938	22.3704	27.4448	68.0971	63.0383	64.8287	14.5	13.968	4.59274	46.279	44.3888	37.2809	48.8738	67.8558	55.4018	38.5234	22.272	33.9731	ACAUAGCCUGACAGAGGUUAGG	mature miRNA	standard	MIMAT0014312	aae-miR-282-3p
1493	bmo-miR-2859	2.20633e-06	4.29008e-06	8.32044	8.32168	177.644	20.3729	89.4669	90.7544	224.524	7.55741	4.66774	1.31976	290.831	8.81544	6.55414	4.57304	51.0884	8.95434	1.00679	17.3748	6.57975	198.514	176.611	157.808	190.933	61.4222	16.0451	216.732	225.017	231.823	5.74628	3.1961	5.06085	295.714	296.124	280.654	11.405	5.93563	2.32182	40.7644	55.7594	56.7415	CAACUAUUGAUCGGGCAGGACAA	mature miRNA	standard	MIMAT0013799	bmo-miR-2859
2487	pxy-miR-8522	2.22466e-06	4.31194e-06	55.5346	4.06538	20.8046	4.32337	6.82059	1.82809	16.17	7.19333	56.948	7.93417	10.7094	4.99334	28.9499	13.0856	9.76281	2.45401	57.9786	57.7836	50.8417	18.9231	25.7499	17.7407	4.71876	8.04081	7.70219	9.40329	23.725	15.3817	65.7682	54.6834	50.3923	16.4148	7.13573	8.57778	40.8642	31.0407	14.9449	12.545	8.83745	7.90601	AUUUGCCGAAGGUUCUGAUACC	mature miRNA	standard	MIMAT0033763	pxy-miR-8522
2331	ame-miR-6003-5p	2.2267e-06	4.31194e-06	32.9588	15.5855	77.8355	4.79101	301.586	170.156	124.868	8.28334	42.2216	12.5624	165.747	13.5771	26.6471	11.6907	23.8964	6.20859	36.012	16.0726	46.7916	82.6203	77.8479	73.0383	472.441	132.138	300.177	134.091	118.062	122.451	28.9205	53.8847	43.8596	179.993	152.957	164.291	32.7665	34.008	13.167	29.6635	17.3248	24.701	CACUCGGGGAAAAGAGGCC	mature miRNA	standard	MIMAT0023545	ame-miR-6003-5p
1941	tca-miR-3804b-5p	2.32014e-06	4.48371e-06	19.4002	4.15943	29.4552	7.38376	57.079	17.5167	17.8564	3.7328	41.6718	6.95999	25.7775	4.25328	9.80091	4.8872	70.8365	17.2995	21.1933	22.3622	14.6449	36.509	30.0759	21.7807	39.8436	74.8641	56.5294	22.164	15.5714	15.8338	39.2152	49.527	36.2733	22.4896	30.581	24.2619	15.2242	5.73812	8.44041	89.6084	67.3653	55.5358	UUGCACACAACAAUGUCCACAUUCUU	mature miRNA	standard	MIMAT0018626	tca-miR-3804b-5p
1093	tca-miR-1175-5p	2.36504e-06	4.56116e-06	6.82959	4.71244	483.89	3.16493	8.62762	2.39676	315.765	28.0491	2.17268	3.72369	79.1561	18.3859	238.532	17.6143	422.484	23.3047	5.82261	2.70202	11.9641	486.61	484.643	480.416	11.3918	7.12768	7.36336	284.421	338.501	324.375	0.0228103	0.0228103	6.47243	85.8635	58.3583	93.2467	221.893	256.982	236.72	449.392	408.816	409.243	AAGUGGAGCAGUGGUCUCUUCAC	mature miRNA	standard	MIMAT0018818	tca-miR-1175-5p
1954	tca-miR-3810-3p	2.40033e-06	4.61978e-06	15.0096	2.3258	5.16044	0.960243	14.754	3.99014	25.7859	3.50503	10.9275	0.575164	39.6228	5.0031	23.2869	9.5715	19.6705	6.8859	16.5459	12.3338	16.1491	6.15317	4.23637	5.09177	11.276	13.8759	19.1101	23.3647	24.188	29.8052	10.6575	10.537	11.588	43.8048	34.0801	40.9835	12.7115	25.7939	31.3555	13.1632	26.881	18.9674	AUCAUUCGUGGGUAAUCUACAC	mature miRNA	standard	MIMAT0018643	tca-miR-3810-3p
473	dwi-miR-276b-5p	2.4559e-06	4.71712e-06	334.881	43.9853	116.585	16.9559	319.313	68.0413	237.73	20.121	264.854	41.767	112.816	5.02328	297.91	14.9814	164.997	58.1483	359.979	284.092	360.572	134.55	100.861	114.343	362.993	354.029	240.916	214.788	252.381	246.02	304.984	267.956	221.622	116.812	114.46	107.177	302.431	281.189	310.11	219.351	171.958	103.681	AAGCGAGGUAUAGAGUUCCUACG	mature miRNA	standard	MIMAT0009018	dwi-miR-276b-5p
2056	tca-miR-3854-5p	2.60971e-06	4.99833e-06	34.3608	11.3729	46.4038	6.96632	40.8904	3.43503	27.0081	5.0312	84.2988	9.68584	26.5428	5.69415	82.1609	31.6695	96.5199	4.78066	35.9269	22.286	44.8694	53.2807	39.3514	46.5794	44.6768	40.0205	37.974	30.4422	21.233	29.3492	85.1238	93.5457	74.2268	24.0153	22.55	33.0632	118.27	69.1094	59.1028	91.8918	101.44	96.2281	ACCACAAUCCCAGCUCCAC	mature miRNA	standard	MIMAT0018764	tca-miR-3854-5p
1413	bmo-miR-2795	2.61288e-06	4.99833e-06	109.384	15.6055	149.732	1.70383	50.6821	20.8556	174.949	18.0906	124.759	9.85021	108.499	13.9045	122.439	16.0368	64.0064	12.0573	125.581	94.4466	108.123	151.332	149.923	147.94	33.9777	44.0117	74.0569	157.131	193.3	174.417	136.11	118.464	119.702	94.9449	107.822	122.729	132.428	103.941	130.948	59.4348	54.9034	77.681	CAAGUUUGGUGAUACGCGGGCGC	mature miRNA	standard	MIMAT0013695	bmo-miR-2795
69	api-miR-2c	2.66729e-06	5.0921e-06	18.7523	4.07816	36.3444	1.83213	40.9033	6.71829	4.14772	2.46255	5.92646	5.29812	0.976176	1.26104	0.0462233	0.0547786	5.98421	1.40454	23.1053	18.1314	15.0202	38.3677	34.7977	35.8679	39.5679	34.953	48.189	5.11296	1.34877	5.98143	4.60223	1.41607	11.7611	0.498847	2.4062	0.0234752	0.0145968	0.0145968	0.109476	7.40207	4.59338	5.95716	CCGUCAAAGCGGGCUGUCGUA	mature miRNA	standard	MIMAT0014728	api-miR-2c
1510	tca-miR-2944b-5p	2.71461e-06	5.17199e-06	49.5153	3.73253	97.0873	2.13409	34.6441	12.3177	63.5615	1.48359	45.5197	6.58072	92.9376	5.88755	71.2635	4.83501	56.5056	3.84209	45.8418	49.3999	53.3042	99.5404	96.0637	95.6579	21.7107	46.2364	35.9852	61.8814	64.6913	64.1118	52.4461	44.7627	39.3501	95.8846	96.7697	86.1585	76.79	69.1863	67.8142	54.3126	60.942	54.2622	UAAGGAACUACAGGUGUGAUGUG	mature miRNA	standard	MIMAT0018746	tca-miR-2944b-5p
2382	ame-miR-6055	2.77163e-06	5.27001e-06	69.0576	9.51436	37.975	4.69831	15.5054	0.833274	39.7523	2.09397	15.6139	10.6401	56.4212	6.07537	53.6323	10.5124	23.5041	3.67469	79.9517	64.84	62.381	42.8982	33.5396	37.4873	16.38	15.4156	14.7207	40.3166	37.4339	41.5062	8.14231	27.7962	10.9032	60.9343	58.8158	49.5134	63.7851	42.7939	54.3178	21.948	20.8634	27.7008	AAGACGAAUAGCUGUGUGUCGC	mature miRNA	standard	MIMAT0023679	ame-miR-6055
1326	bmo-miR-2753	2.77926e-06	5.2739e-06	7.86584	4.68631	56.5285	4.84345	8.45118	2.24165	83.4976	5.87216	9.92822	3.49386	61.9	0.698142	6.93961	5.22854	125.941	11.7868	3.31767	7.60081	12.679	58.2723	60.2585	51.0546	7.50213	11.0112	6.84016	85.6192	76.8595	88.014	5.90836	12.2342	11.6421	62.2237	62.3776	61.0988	9.06081	10.7742	0.983805	123.67	138.699	115.456	UCAAAUGGAAGAAGCUGGUA	mature miRNA	standard	MIMAT0012604	bmo-miR-2753
266	tur-miR-92-3p	2.79173e-06	5.28694e-06	29.4649	2.06276	44.3109	7.86909	15.524	2.04184	20.1015	8.42573	16.3602	4.78588	14.979	2.95485	4.00675	2.36062	41.26	4.96401	27.6828	31.7246	28.9874	51.0872	46.1654	35.6803	17.7369	13.7131	15.1219	25.8973	10.4361	23.971	20.7747	17.0321	11.2739	14.8251	12.1041	18.0078	1.69899	6.4169	3.90437	41.5602	36.1527	46.0671	UAUUGCACUCGUCCCGGCCUGU	mature miRNA	standard	MIMAT0023087	tur-miR-92-3p
1045	dps-miR-1002-5p	2.80457e-06	5.30064e-06	35.9045	4.76277	7.92062	2.16778	38.7459	2.93902	52.9011	4.02981	50.1325	15.1506	27.6226	6.50502	49.5574	11.8513	19.4841	9.12389	39.0639	30.4264	38.2231	9.74562	5.52444	8.49181	41.6974	35.8195	38.7208	56.3072	48.4525	53.9436	32.7728	56.9354	60.6894	35.0679	24.7601	23.0396	45.8602	62.8166	39.9954	10.1269	19.9703	28.3552	CUAAGUAGUUGAUACAAGGGCGA	mature miRNA	standard	MIMAT0012247	dps-miR-1002-5p
1521	bmo-miR-3000	2.81018e-06	5.30064e-06	163.167	8.14797	91.1908	7.84167	139.19	31.872	146.392	7.03459	189.135	28.9695	190.354	7.84934	223.708	12.8308	194.613	25.956	153.81	166.997	168.694	100.213	86.0186	87.3404	105.035	168.138	144.397	154.011	145.022	140.144	222.554	173.7	171.151	192.383	196.989	181.689	228.841	209.106	233.178	179.882	224.583	179.374	CUGCGCUUAGAUGAAGACACUA	mature miRNA	standard	MIMAT0014664	bmo-miR-3000
1459	bmo-miR-2825	2.83273e-06	5.33254e-06	1.94398	2.41546	112.629	7.39219	0.00376421	6.72124e-11	129.934	9.53086	0.752014	1.25947	117.426	12.3772	7.79558	6.66832	169.437	29.1596	0.00651263	4.65028	1.17516	112.955	119.853	105.079	0.00376421	0.00376421	0.00376421	140.938	124.504	124.358	0.02486	0.02486	2.20632	119.997	103.965	128.315	12.8793	0.245396	10.262	136.757	178.754	192.799	CAGGAUCACGAAGAAGCUAU	mature miRNA	standard	MIMAT0013736	bmo-miR-2825
1889	ame-miR-3759	2.84868e-06	5.35189e-06	32.7672	0.904703	28.933	2.83113	41.1064	6.93747	49.2238	8.08237	36.5379	5.28861	61.3664	5.2193	47.0102	3.5703	28.5935	2.09334	33.2414	33.3362	31.724	31.8308	28.7948	26.1735	48.8526	35.4653	39.0014	43.1314	58.3927	46.1474	40.1472	30.4672	38.9993	65.4508	55.4863	63.162	49.5028	42.9201	48.6077	26.1765	29.7735	29.8303	GACUCACGUCGACUGGGUGUCCGC	mature miRNA	standard	MIMAT0018532	ame-miR-3759
2094	tca-miR-3873-5p	2.99787e-06	5.621e-06	20.7462	6.94377	15.6532	1.63172	26.9308	10.8577	76.9945	11.9585	14.1134	6.69471	67.0434	4.19688	88.4089	21.6701	34.5906	8.70626	12.9198	26.1684	23.1502	14.4936	14.9468	17.5191	21.4235	19.9303	39.4385	84.323	63.1949	83.4656	6.40169	17.5041	18.4344	65.3206	71.8275	63.982	77.3038	113.381	74.5423	24.7053	41.1172	37.9494	GCCGAAUGUUAUAAGGUU	mature miRNA	standard	MIMAT0018838	tca-miR-3873-5p
755	hme-miR-745	3.10433e-06	5.80909e-06	47.7741	14.5652	20.2683	3.5051	43.3465	15.2832	24.2937	5.03588	83.0875	11.3568	24.9874	5.50218	64.4222	5.00736	18.0979	4.96516	60.5647	50.8364	31.9213	19.5028	17.2092	24.0929	27.8803	58.4397	43.7193	29.925	20.2224	22.7337	85.7105	70.6488	92.9033	21.6891	31.3392	21.9339	69.5561	64.1588	59.5517	13.1776	23.1068	18.0093	CAGCUGCCUAGCGAAGGGCAACA	mature miRNA	standard	MIMAT0024986,MIMAT0024445	hme-miR-745
154	aae-miR-11-5p	3.22956e-06	6.03149e-06	129.868	20.9578	162.674	9.49949	122.76	10.8703	92.6879	9.02921	57.9742	16.6431	121.941	4.12728	63.2028	13.5479	70.3384	11.7506	142.712	105.683	141.208	171.169	164.436	152.416	111.407	123.799	133.073	93.4213	101.328	83.3143	71.7785	62.6511	39.4929	125.376	117.363	123.084	78.8363	55.8779	54.8942	81.9152	70.6786	58.4214	AGAACUCCGGCUGUGACCUGUG	mature miRNA	standard	MIMAT0014241	aae-miR-11-5p
552	bmo-miR-282-5p	3.48096e-06	6.4754e-06	22.5939	13.3725	94.2133	5.63961	9.17511	1.85128	300.778	20.3321	14.4084	13.1746	159.511	21.133	5.39537	5.14617	331.232	28.2409	8.82514	35.5314	23.4251	91.8449	100.651	90.144	9.37389	7.23246	10.919	282.723	322.802	296.81	1.55382	27.8812	13.7902	141.437	182.747	154.348	10.9221	4.52258	0.741407	363.837	314.448	315.411	ACCUAGCCUCUCCUUGGCUUUGUCUGU	mature miRNA	standard	MIMAT0004205	bmo-miR-282-5p
379	lmi-miR-210-5p	3.61445e-06	6.69737e-06	31.7919	5.08221	101.786	4.49777	46.3554	11.4797	56.5106	4.75764	73.2745	5.88564	54.9888	5.31891	51.8668	13.9175	78.1813	4.84806	36.068	33.1345	26.1732	99.5531	106.963	98.8406	56.1695	49.1649	33.7317	55.4865	52.3484	61.6968	71.1622	79.9248	68.7366	58.7395	48.9016	57.3254	67.5518	47.0544	40.9942	72.6048	80.5443	81.3948	AGCUGCUGGACACUGCACAAGA	mature miRNA	standard	MIMAT0010142	lmi-miR-210-5p
2377	ame-miR-6050	3.82409e-06	7.07195e-06	38.1825	8.95907	73.4095	1.38463	22.9299	6.90811	115.692	14.8587	47.2885	22.2311	107.378	16.4219	38.7483	6.31355	90.0527	26.661	28.0074	44.8873	41.6527	73.3621	72.0492	74.8173	27.1858	14.9593	26.6448	98.5366	124.067	124.474	35.7861	33.1653	72.9142	96.3067	99.5809	126.246	45.1981	38.4664	32.5804	82.2778	68.1435	119.737	GCGGGUUGUGGAGGGUGGAA	mature miRNA	standard	MIMAT0023674	ame-miR-6050
645	dme-miR-307a-5p	3.9262e-06	7.21987e-06	33.8021	0.967604	40.5995	5.87693	40.7922	5.22112	42.7776	5.72319	25.8957	8.30953	42.6641	3.21867	47.5043	3.36104	9.75241	4.19695	34.5129	32.7002	34.1933	34.5831	46.3262	40.8892	35.1126	45.3832	41.881	40.5666	49.2765	38.4897	29.6974	31.6243	16.3654	41.9853	39.839	46.1681	51.2864	46.3671	44.8593	13.3944	10.7003	5.16259	ACUCACUCAACCUGGGUGUGAU	mature miRNA	standard	MIMAT0020832	dme-miR-307a-5p	dme-miR-307a-5p
2179	dme-miR-4941-3p	3.927e-06	7.21987e-06	99.6048	12.7266	78.4163	1.45114	52.284	11.0466	43.2709	13.3955	43.9139	19.7988	16.0948	6.57351	14.8527	2.99595	20.1389	6.84872	111.601	100.958	86.2558	78.2017	79.9628	77.0844	60.3353	39.6904	56.8262	48.7464	53.0613	28.0051	62.5825	46.0079	23.1514	15.42	22.9797	9.88479	14.563	17.9829	12.0121	26.663	13.0062	20.7474	GGCGGUGGCCGCCGCUCUGGGAGU	mature miRNA	standard	MIMAT0020149	dme-miR-4941-3p	dme-miR-4941-3p
697	dvi-miR-313-5p	4.01471e-06	7.36681e-06	11.1113	5.84438	38.9372	3.14957	41.1101	5.65034	30.9966	6.94514	19.5771	5.34602	67.0127	15.024	49.09	9.55995	31.9317	1.55941	9.1143	6.52718	17.6924	41.5714	39.7916	35.4486	36.9617	47.5454	38.8232	25.0499	38.6296	29.3102	23.5049	13.489	21.7374	84.2182	60.333	56.4868	51.2594	38.6318	57.3788	33.4275	30.3157	32.0521	UCGGCUGUGGUCAGUGUCAAUU	mature miRNA	standard	MIMAT0032050	dvi-miR-313-5p
1008	dps-miR-995-5p	4.11591e-06	7.53785e-06	149.713	4.3727	168.074	7.27551	88.103	1.06398	128.833	9.92427	118.179	20.1784	136.457	11.9287	141.936	10.738	111.116	10.9203	150.825	153.423	144.892	176.085	161.878	166.26	87.8613	87.1807	89.267	136.581	132.27	117.647	113.498	140.287	100.753	129.955	129.191	150.224	130.286	144.087	151.436	116.37	98.5616	118.416	GCCCGGAUUCUGUGUGUGCUGCG	mature miRNA	standard	MIMAT0012271	dps-miR-995-5p
456	aae-miR-275-5p	4.16489e-06	7.61281e-06	63.0778	8.8676	24.6688	0.609285	34.1674	2.39645	17.3834	5.93901	21.1099	1.52259	11.9207	1.88561	12.7672	6.62388	55.448	5.33463	53.0036	69.7015	66.5283	24.5492	24.1281	25.329	31.4945	36.1241	34.8837	23.7154	11.9367	16.4981	19.9011	20.6087	22.8199	9.78382	13.351	12.6272	17.3299	15.8021	5.16964	51.2804	61.4601	53.6036	CGCGCUAAGCAGGAACCGAGAC	mature miRNA	standard	MIMAT0014208	aae-miR-275-5p
197	tca-miR-29-5p	4.22608e-06	7.70973e-06	130.008	24.7678	99.8398	9.02014	50.7372	3.63052	117.344	19.1152	82.0132	18.0079	100.993	10.1606	141.147	10.6817	81.1669	9.80203	121.293	110.775	157.955	104.007	106.023	89.4894	47.8032	49.6112	54.7974	97.022	120.043	134.965	97.1631	86.7729	62.1037	90.6298	101.41	110.938	138.148	132.286	153.008	71.0313	81.872	90.5973	ACUGUUUUCGUGUGGUGGUGAG	mature miRNA	standard	MIMAT0018802	tca-miR-29-5p
75	dme-miR-3-3p	4.2484e-06	7.73552e-06	42.0965	5.31812	30.753	6.06941	15.2794	4.29574	40.2086	8.16287	43.9519	9.22673	33.0602	3.46596	34.0198	2.3702	12.6783	3.64256	45.7728	44.5181	35.9985	37.004	30.372	24.8831	17.6563	10.3205	17.8614	30.9534	46.3819	43.2904	40.926	54.3116	36.618	36.972	31.8369	30.3718	36.2004	34.3617	31.4972	13.1086	8.83971	16.0866	UCACUGGGCAAAGUGUGUCUCA	mature miRNA	standard	MIMAT0008423,MIMAT0008538,MIMAT0008580,MIMAT0000108,MIMAT0008668,MIMAT0008698,MIMAT0001203,MIMAT0008836,MIMAT0008862,MIMAT0008957,MIMAT0009046,MIMAT0009074	dme-miR-3-3p	dme-miR-3-3p
1744	bmo-miR-3365	4.49052e-06	8.16066e-06	23.5102	1.59612	19.8305	2.21224	30.1838	4.97618	21.1531	5.49029	39.2819	4.70681	22.3002	2.7701	8.44654	4.2403	6.9601	1.28557	25.3488	22.4801	22.7016	17.307	21.4355	20.7492	24.4533	32.6843	33.4139	18.6143	27.4534	17.3917	37.742	44.5657	35.5379	22.7362	24.8264	19.338	10.3231	3.59175	11.4248	7.44721	5.50217	7.93094	UGACUAGAUCUACCACAGCAA	mature miRNA	standard	MIMAT0015551	bmo-miR-3365
1550	api-miR-3039	4.69876e-06	8.52271e-06	0.429761	0.736587	49.8255	10.6869	51.6662	16.1077	244.324	26.3922	3.55572	4.12503	188.648	6.62872	21.3179	3.02104	35.7321	31.3625	0.00449228	1.2803	0.00449228	61.1482	48.4135	39.9148	59.1985	33.1723	62.6279	269.611	246.41	216.95	8.26913	1.79374	0.604283	191.08	181.147	193.718	22.9416	17.8322	23.1798	18.3573	16.9023	71.9366	AAAAACGUCAAAACACGGUGG	mature miRNA	standard	MIMAT0014777	api-miR-3039
1964	tca-miR-3812-5p	4.78137e-06	8.65594e-06	12.6964	3.62364	23.1842	4.37677	11.8514	2.46148	37.9982	13.1087	29.913	11.8748	57.3814	8.74496	49.8401	5.11295	46.5637	10.6345	15.7982	13.5776	8.71343	28.1988	20.1323	21.2216	10.4664	14.6934	10.3944	28.7784	32.2118	53.0045	16.2046	36.4997	37.0346	49.9999	55.1048	67.0395	43.9722	52.2103	53.3378	39.2885	58.7685	41.6342	UAAGUGAUUUUGAUGACACUAUUG	mature miRNA	standard	MIMAT0018646	tca-miR-3812-5p
2003	tca-miR-3832-5p	4.79772e-06	8.66891e-06	12.8933	2.18516	55.1668	4.72887	18.6568	0.575869	47.0022	8.77822	16.6923	14.5392	77.9686	0.638091	75.475	16.1219	15.1497	6.1415	15.258	10.9488	12.4731	56.8014	58.8615	49.8375	19.2454	18.0946	18.6304	53.33	50.6958	36.9807	9.60206	33.4165	7.05847	77.239	78.244	78.4227	93.3403	71.0743	62.0103	21.1665	15.3919	8.89069	GGGCGAAAUGAUUCUGGUGUGU	mature miRNA	standard	MIMAT0018694	tca-miR-3832-5p
1186	dps-miR-2533	4.85784e-06	8.76079e-06	46.9633	5.728	15.0027	5.08305	15.9868	4.57875	8.29352	1.22216	7.74389	2.05766	5.40315	3.44799	3.9471	1.49554	6.74982	2.5595	42.4991	53.4219	44.969	20.3535	14.4164	10.2383	11.0601	16.7885	20.1118	9.49885	7.0552	8.32651	9.82448	7.69724	5.70996	9.2542	4.3527	2.60257	3.45988	5.62549	2.75593	6.0484	4.61416	9.5869	UUCUGGCAGUUGGCCGGCCCAUC	mature miRNA	standard	MIMAT0012322	dps-miR-2533
1649	bmo-miR-3271	4.9898e-06	8.98163e-06	24.4048	4.47201	86.7801	14.824	26.1217	5.60396	53.8938	5.76908	47.5947	7.10464	46.2027	11.1499	49.2144	6.371	39.7307	7.61694	26.7737	27.1941	19.2467	74.1822	83.0431	103.115	24.7663	32.2791	21.3198	55.8338	47.4048	58.4428	51.8296	39.3924	51.5621	37.5296	58.7796	42.299	53.351	52.4144	41.8777	46.8239	40.6877	31.6805	UGACAUCAUGUGCGCGUGCUGCU	mature miRNA	standard	MIMAT0015456	bmo-miR-3271
712	tca-miR-316-3p	5.098e-06	9.15896e-06	39.4705	3.71111	58.2443	3.11125	23.2595	4.17368	56.4071	3.27389	48.9453	14.4653	59.9589	6.73837	43.918	10.8139	84.4352	10.3943	43.7337	36.9631	37.7146	60.7211	54.7523	59.2596	19.9191	21.9212	27.9381	56.6051	53.0387	59.5775	65.2196	44.0646	37.5515	52.8932	60.67	66.3135	50.2358	50.0868	31.4314	79.9426	96.3202	77.0429	CCAGCAGAGAGGAUGAGGCUAG	mature miRNA	standard	MIMAT0018717	tca-miR-316-3p
1609	bmo-miR-3234	5.20322e-06	9.33025e-06	10.908	1.77913	13.0563	4.32488	60.8608	42.4741	0.00507586	0	0.118718	0.141501	3.44437	4.78656	0.0826534	0.115895	0.161615	0.26078	9.39774	12.8692	10.4572	8.37435	16.9019	13.8927	109.901	35.7682	36.913	0.00507586	0.00507586	0.00507586	0.28012	0.0600258	0.0160069	1.38651	0.0308769	8.91572	0.216477	0.0157416	0.0157416	0.0110535	0.0110535	0.462738	UCAUCGUGCAUGGGAACGGUCAUCU	mature miRNA	standard	MIMAT0015416	bmo-miR-3234
192	tca-miR-14-5p	5.32104e-06	9.52346e-06	0.00458827	0	33.4468	3.66653	0.264906	0.452859	12.142	6.02309	2.15627	2.51885	202.572	28.3395	3.06348	5.14319	331.533	44.4778	0.00458827	0.00458827	0.00458827	37.6527	31.7635	30.9241	0.00344764	0.00344764	0.787822	8.52992	19.0951	8.80101	0.0286231	1.50271	4.93748	201.599	174.731	231.385	0.0193585	9.00169	0.169387	357.612	356.811	280.176	AGGGGAGCGGAUUGGACUUACU	mature miRNA	standard	MIMAT0019105	tca-miR-14-5p
2407	hme-miR-6302-1-5p	5.74162e-06	1.02568e-05	55.808	7.1462	43.5602	4.1282	34.1759	1.74331	71.1241	11.4906	84.4324	15.9176	29.7385	4.35816	43.234	4.13729	41.2681	10.4539	57.1145	62.2108	48.0987	47.8036	43.3195	39.5577	34.6976	32.2314	35.5989	60.1341	70.181	83.0571	66.3578	90.5798	96.3596	27.8742	34.7187	26.6225	45.5606	38.4572	45.6842	29.7449	50.1434	43.9159	AGACUGACGGGGGGCUUGCA	mature miRNA	standard	MIMAT0025006	hme-miR-6302-1-5p
2564	dvi-miR-9540-3p	5.8021e-06	1.03453e-05	29.7325	5.72534	26.7909	2.6898	29.7711	3.74893	49.2838	5.46414	29.1058	4.21616	89.2921	5.10506	93.776	14.8906	5.55427	6.76793	36.0586	28.232	24.9068	23.7978	27.5691	29.0058	28.1315	27.1213	34.0605	54.7427	49.2944	43.8145	33.6524	25.325	28.3399	83.8262	90.1134	93.9367	85.8378	84.5364	110.954	13.3458	1.13531	2.18168	UCUGUUCAAUGGGAUGUGUG	mature miRNA	standard	MIMAT0035623	dvi-miR-9540-3p
2387	ame-miR-6060	5.83293e-06	1.03806e-05	89.1821	10.2564	31.5917	4.73652	43.6071	10.9119	12.3503	6.3973	5.9334	4.00932	11.6049	1.25384	13.0424	1.21179	24.6749	12.338	84.4922	100.945	82.1091	31.7598	26.7733	36.2419	31.1432	51.4387	48.2393	15.2031	5.02289	16.8248	4.6596	2.71572	10.4249	11.5077	10.4024	12.9045	13.83	13.6502	11.647	22.5168	37.9495	13.5582	ACGGGUACGACGUUGGCAACGU	mature miRNA	standard	MIMAT0023684	ame-miR-6060
1684	bmo-miR-3303	5.94287e-06	1.05564e-05	74.3465	4.7636	50.9904	9.28513	48.9309	9.70986	66.5797	6.93887	53.3226	12.2967	100.539	8.11771	109.447	8.19049	84.9604	8.31103	70.1199	73.4112	79.5084	48.9429	61.1284	42.8999	38.555	57.798	50.4398	59.2657	73.0699	67.4035	46.9678	67.4965	45.5035	94.6314	109.796	97.1911	102.565	107.27	118.506	75.958	86.5824	92.3409	UUGGAUUACGCCCUCUGACACCUC	mature miRNA	standard	MIMAT0015491	bmo-miR-3303
98	hme-miR-7	6.08597e-06	1.07903e-05	117.933	4.52538	79.8365	4.82327	101.656	21.6889	71.8074	35.4374	223.276	9.0978	118.196	6.18419	209.218	20.3676	135.182	9.92885	118.555	122.114	113.128	84.6832	79.7894	75.037	78.9863	122.209	103.774	46.7248	56.3495	112.348	213.239	225.611	230.98	125.292	115.345	113.953	232.423	200.928	194.303	146.639	129.088	129.818	UGGAAGACUAGUGAUUUUGUUG	mature miRNA	standard	MIMAT0024984	hme-miR-7
815	dme-miR-960-3p	6.10071e-06	1.07962e-05	21.5463	4.24784	40.5939	1.32555	25.6784	6.08167	44.8878	1.00852	29.5192	5.72589	64.7286	9.39445	66.8718	12.1097	56.0445	17.5551	21.5639	17.2897	25.7853	41.6841	39.1184	40.9792	27.1398	18.9992	30.8963	44.1987	46.0453	44.4193	28.5185	35.6794	24.3596	74.3053	55.5276	64.3528	77.7877	68.982	53.8456	39.9089	53.4863	74.7383	UAUACGGUCUGGGACACUUUUA	mature miRNA	standard	MIMAT0020855	dme-miR-960-3p	dme-miR-960-3p
276	aae-miR-92a-3p	6.22927e-06	1.10031e-05	18.7316	5.0601	43.1016	6.91281	19.467	1.42934	7.52778	3.4099	13.3016	5.55106	18.7413	4.80026	10.7587	2.08959	41.4999	8.24246	21.2228	12.9089	22.0631	35.7878	49.5277	43.9892	20.7624	17.9336	19.7051	6.29382	4.90664	11.3829	10.9025	9.35367	19.6488	13.2961	22.361	20.5668	10.2483	8.97151	13.0562	45.003	47.4122	32.0845	UAUUGCACUUGUCCCGGCCUA	mature miRNA	standard	MIMAT0014228	aae-miR-92a-3p
1628	bmo-miR-3254	6.33717e-06	1.11728e-05	17.5137	4.87445	21.8038	2.76878	2.75213	3.32933	49.54	3.5739	18.9977	10.3277	112.705	17.2947	11.5254	6.7153	7.28046	1.32516	12.3509	22.0366	18.1537	23.4023	18.6067	23.4025	1.26263	0.427591	6.56615	49.7509	53.0038	45.8653	14.3904	30.8271	11.7755	129.407	94.8727	113.836	9.53161	19.0118	6.03279	8.81023	6.54562	6.48554	GCGGACGAACUUAAAGAAGAG	mature miRNA	standard	MIMAT0015437	bmo-miR-3254
1444	bmo-miR-2808d	6.38962e-06	1.12443e-05	58.166	10.33	54.7342	5.20957	129.494	18.708	45.458	4.21728	34.2944	5.3355	60.359	7.82791	56.4468	2.22796	84.6203	33.0698	46.2494	64.5779	63.6708	59.7543	49.3538	55.0943	108.963	133.941	145.578	46.93	48.742	40.702	29.6679	40.131	33.0842	68.3099	60.107	52.6601	57.3505	58.0809	53.909	122.791	64.5929	66.4775	CCGGCGAGAAGCUCGGUGUGCU	mature miRNA	standard	MIMAT0015386	bmo-miR-2808d
1381	bmo-miR-2778b-3p	6.5626e-06	1.15272e-05	0.00246075	3.36062e-11	0.124129	0.188384	48.8537	63.8987	0.00423721	0	0.305536	0.508914	0.0911686	0	0.0137535	0	0.00941938	1.34425e-10	0.00246075	0.00246075	0.00246075	0.0153652	0.341656	0.0153652	121.863	21.5826	3.11548	0.00423721	0.00423721	0.00423721	0.0117138	0.893179	0.0117138	0.0911686	0.0911686	0.0911686	0.0137535	0.0137535	0.0137535	0.00941938	0.00941938	0.00941938	CAGAGUAGGCAAAAAAACAAUU	mature miRNA	standard	MIMAT0013676	bmo-miR-2778b-3p
274	tca-miR-92a-3p	7.25016e-06	1.26643e-05	72.1884	5.50326	252.168	11.086	124.052	15.9156	129.001	16.2838	107.923	11.9264	148.683	6.08497	41.4225	24.3551	110.289	45.9919	77.902	66.9229	71.7402	264.918	246.784	244.802	117.266	142.236	112.654	117.075	147.554	122.375	109.725	95.1987	118.846	154.974	142.827	148.249	69.2215	31.2084	23.8375	163.391	83.0935	84.3838	AUUGCACUAGUCCCGGCCUA	mature miRNA	standard	MIMAT0008367	tca-miR-92a-3p
137	bmo-miR-9d	7.6838e-06	1.33948e-05	31.2727	0.932159	61.08	18.3494	49.8106	14.7237	91.8716	8.34663	40.8287	19.5982	136.878	7.18252	105.653	16.8014	62.7413	1.25421	32.098	31.4585	30.2617	69.4349	73.765	40.0399	40.2228	66.7636	42.4455	82.7682	99.1642	93.6824	31.8172	63.3118	27.3572	129.764	144.127	136.743	107.591	87.9661	121.401	64.1895	62.0017	62.0328	AUAAAGCUAAUUCACUGAGUGU	mature miRNA	standard	MIMAT0013620	bmo-miR-9d
1891	ame-miR-3761	7.69667e-06	1.33948e-05	42.9733	6.93302	55.8356	1.99972	35.4877	8.18276	43.0727	4.45306	21.1661	9.7528	62.3514	7.08174	47.139	2.24504	17.0795	2.94244	50.9678	39.3406	38.6116	53.5271	57.0317	56.9482	26.3127	38.1201	42.0303	42.4041	38.9918	47.8223	31.5762	19.6811	12.2409	65.6157	54.2262	67.2122	45.4266	49.6807	46.3096	17.1007	20.0113	14.1265	UCGAUUCCCGGGCCUCGUGUGU	mature miRNA	standard	MIMAT0018534	ame-miR-3761
62	ame-miR-2b	7.94748e-06	1.38058e-05	86.3469	20.3698	17.3783	2.24216	21.0239	13.873	105.475	13.3741	9.60212	4.17133	29.3793	4.45398	9.24772	5.50422	12.5528	5.39173	92.5498	102.894	63.5967	14.798	18.8531	18.4837	7.62619	35.3278	20.1177	119.251	104.631	92.543	8.56974	6.04392	14.1927	24.6337	33.469	30.035	14.9879	8.74082	4.01448	17.5665	13.2423	6.84943	UCAUCAAAGCUGGCUGUGAUAUGA	mature miRNA	standard	MIMAT0037292	ame-miR-2b
2555	dme-miR-9384-5p	8.06719e-06	1.39881e-05	49.3767	11.5089	35.4346	6.42193	75.2383	10.133	98.2755	15.9344	70.21	15.0044	118.309	1.15912	84.7521	20.1851	77.0099	5.96924	45.9461	39.9733	62.2108	39.3813	38.898	28.0244	76.1722	64.6707	84.8721	88.622	89.5372	116.667	70.6763	84.9758	54.9779	119.239	117.01	118.678	88.3802	102.877	62.9991	83.8596	72.9197	74.2504	AGGCAUAAUUCAACUCACACGU	mature miRNA	standard	MIMAT0035231	dme-miR-9384-5p	dme-miR-9384-5p
2207	dme-miR-4957-5p	8.35915e-06	1.44678e-05	150.94	22.9741	30.9262	2.73264	70.4698	6.67636	6.6856	5.50144	11.7752	0.866054	3.48717	1.54532	2.28542	2.24287	11.6475	1.84117	172.199	154.053	126.569	27.9128	31.6224	33.2433	65.0533	68.4273	77.9288	8.5596	11.0052	0.491984	10.7796	12.1916	12.3545	5.21421	3.01224	2.23505	1.25298	0.744699	4.85859	13.7632	10.7704	10.4088	UACGCACUCUGCUGGCAGCGCU	mature miRNA	standard	MIMAT0020175	dme-miR-4957-5p	dme-miR-4957-5p
375	cqu-miR-210-3p	8.95451e-06	1.54699e-05	32.6842	3.73127	67.5459	5.90932	18.2594	5.28313	22.6004	8.04066	29.2417	12.377	23.0105	1.51985	15.3508	1.50847	59.4856	6.2715	36.9731	30.8956	30.184	73.6694	61.8771	67.0912	14.7818	24.3389	15.6576	13.6855	24.8113	29.3042	16.6311	41.371	29.7229	21.2576	23.9613	23.8125	14.2501	14.7321	17.0703	56.2817	66.7119	55.4632	CUUGUGCGUGUGACAACGGCUAU	mature miRNA	standard	MIMAT0014397	cqu-miR-210-3p
463	aga-miR-276-5p	9.17077e-06	1.58146e-05	210.588	8.34072	94.1717	8.62428	330.146	25.2495	173.097	8.63901	243.589	24.9155	100.922	4.82263	245.428	14.0463	169.436	74.946	214.871	200.976	215.917	93.1903	86.08	103.245	302.239	336.789	351.41	177.063	163.187	179.041	237.764	270.902	222.103	96.7318	99.841	106.194	231.465	245.263	259.556	210.85	214.535	82.9217	AGCGAGGUAUAGAGUUCCUA	mature miRNA	standard	MIMAT0001509	aga-miR-276-5p
1695	bmo-miR-3314	9.34868e-06	1.6092e-05	118.321	12.3846	122.64	4.36742	79.9626	7.12554	91.2343	7.82606	71.2906	17.4562	20.7779	7.80375	82.8291	56.226	42.2855	6.13829	111.391	132.619	110.953	127.651	120.618	119.649	78.7205	87.6275	73.5397	82.2444	96.5255	94.9329	63.9186	91.2235	58.7297	16.6641	29.7778	15.8917	147.743	51.3471	49.3966	48.7039	41.6805	36.4721	ACGCAGCAACAGCGGCCGCCUCC	mature miRNA	standard	MIMAT0015502	bmo-miR-3314
797	dps-miR-932-5p	9.59926e-06	1.64933e-05	15.1837	2.91776	12.1929	2.44219	37.8807	6.38053	29.2392	10.0746	31.5631	2.28746	11.3734	2.2491	27.2331	2.11869	18.8446	3.63525	17.0861	11.8244	16.6406	13.1095	14.0443	9.42506	30.9921	43.588	39.0621	32.2897	17.9919	37.4361	29.9706	34.1843	30.5344	12.6921	8.77645	12.6516	29.3245	27.2867	25.0881	22.4289	18.9443	15.1605	UCAAUUCCGUAGUGCAUUGCAGU	mature miRNA	standard	MIMAT0012259,MIMAT0012477,MIMAT0035573,MIMAT0024995,MIMAT0024454,MIMAT0008392	dps-miR-932-5p
2326	ame-miR-6001-3p	9.80019e-06	1.6808e-05	36.982	5.47103	0.00761542	0	39.6	5.7784	1.48922	0.850906	136.137	18.5054	16.1344	27.8769	199.372	27.1149	0.398756	0.673722	42.89	35.9655	32.0905	0.00761542	0.00761542	0.00761542	44.0237	41.7139	33.0623	0.532885	1.77215	2.16261	115.437	151.079	141.896	48.3239	0.0396504	0.0396504	226.108	200.114	171.893	0.00978204	0.00978204	1.1767	UUCUCUUUGGUUGUUACCACUA	mature miRNA	standard	MIMAT0023542	ame-miR-6001-3p
1940	tca-miR-3804b-3p	9.89842e-06	1.69457e-05	36.2155	1.64184	21.3595	2.42869	32.6476	5.35009	40.2278	10.5875	31.9826	10.0762	63.0943	4.37553	74.4625	7.20951	16.876	6.33641	35.7399	34.8639	38.0426	22.4358	23.0641	18.5787	26.6338	34.4301	36.8788	38.1429	30.8378	51.7027	35.9227	20.5317	39.4935	63.8396	67.0493	58.3939	66.1409	78.8228	78.424	9.56456	20.7716	20.2918	UGGAAUGUUCCAUAAGUGUGC	mature miRNA	standard	MIMAT0018627	tca-miR-3804b-3p
2343	tca-miR-6009-5p	1.06133e-05	1.81366e-05	328.241	21.8212	57.3133	7.07018	139.692	4.50432	3.67971	2.52364	1.28042	2.1871	10.451	3.72879	13.5263	0.795502	7.38286	5.34997	335.996	303.602	345.126	49.7668	58.3891	63.7839	143.052	134.574	141.45	1.18274	6.22921	3.62718	3.80586	0.0177017	0.0177017	8.69102	7.92801	14.7341	13.6984	12.6588	14.2216	13.4396	5.40741	3.30154	CUCAAAUGUUGAGCGAGAC	mature miRNA	standard	MIMAT0023559	tca-miR-6009-5p
637	tca-miR-307-5p	1.16199e-05	1.98209e-05	46.2633	4.5744	36.6383	4.55703	28.0284	4.20729	50.2304	8.73194	16.7977	5.63372	43.9899	7.71001	56.9993	12.3169	27.2793	4.10481	50.3602	47.1022	41.3275	39.2367	39.3018	31.3764	26.9061	32.6831	24.4961	40.4615	52.9532	57.2765	15.7133	22.8948	11.785	37.5813	41.8424	52.5459	65.572	42.885	62.541	23.6964	31.758	26.3835	ACUCACUCAACCUGGGUGUGAUGUG	mature miRNA	standard	MIMAT0019129	tca-miR-307-5p
1719	bmo-miR-3338-5p	1.20085e-05	2.0447e-05	20.6253	4.198	5.11775	0.46881	3.83548	3.30709	16.9299	3.62138	14.8454	4.18279	30.8513	4.3591	18.829	5.70633	13.7475	1.5505	15.9634	24.1064	21.8062	5.28215	5.48222	4.58888	1.36857	2.54454	7.59333	16.6178	13.4747	20.6973	14.6696	10.7533	19.1133	35.6458	27.1268	29.7813	17.0503	25.2128	14.2239	13.0086	12.7047	15.5293	AGCAAACACAGUAGUGUGCAA	mature miRNA	standard	MIMAT0015525	bmo-miR-3338-5p
1988	tca-miR-3825-3p	1.23232e-05	2.0945e-05	33.6872	0.808587	16.815	2.61318	35.3948	3.96419	7.6405	3.51777	54.6892	0.808109	35.6766	4.32481	23.4524	4.60739	16.6117	11.6706	32.7743	33.9739	34.3134	19.6723	14.5463	16.2263	33.833	32.4494	39.902	4.66516	6.73333	11.523	55.448	53.8395	54.7803	38.0971	38.2491	30.6835	28.6856	20.006	21.6658	12.0741	29.8697	7.89138	ACCGUGCGGAGAAGACAACAAG	mature miRNA	standard	MIMAT0018679	tca-miR-3825-3p
2195	dme-miR-4951-3p	1.29602e-05	2.19674e-05	53.6686	8.8519	16.3448	0.409465	47.1563	6.37025	14.8196	9.15685	44.7447	3.01356	15.4772	3.49243	17.2851	2.803	35.6754	5.68144	63.0648	45.4863	52.4547	16.0946	16.1224	16.8173	47.0422	40.8439	53.5828	13.7313	24.4719	6.25546	42.3835	43.7116	48.1389	19.4642	14.008	12.9595	18.5571	19.2266	14.0717	29.6138	36.5334	40.8791	CCAUCAAAAAACCUCACCCACCA	mature miRNA	standard	MIMAT0020165	dme-miR-4951-3p	dme-miR-4951-3p
2467	pxy-miR-8510a-3p	1.29713e-05	2.19674e-05	63.3683	11.1127	8.01596	0.953496	5.56562	5.2124	0.00533853	1.16415e-10	0.331467	0.545171	2.90901	2.68642	9.02126	2.69497	4.17454	1.39733	54.2595	75.7499	60.0954	7.35332	9.10875	7.58581	1.06305	4.35797	11.2758	0.00533853	0.00533853	0.00533853	0.0167126	0.960977	0.0167126	0.0223491	3.36883	5.33584	9.4059	11.5032	6.15463	5.66023	2.88665	3.97673	UCGCAGGUGAGAUGAUAGCAUU	mature miRNA	standard	MIMAT0033733	pxy-miR-8510a-3p
595	aae-miR-286b	1.3101e-05	2.21474e-05	13.8042	2.52966	28.5947	2.82078	26.6061	2.90261	24.4928	4.39401	22.8801	8.65014	30.611	2.6874	19.983	2.13716	54.6151	10.9127	14.7682	10.9343	15.7101	31.6451	28.0585	26.0805	29.7906	24.1087	25.9189	23.6878	20.557	29.2337	19.871	16.1364	32.6329	33.5182	30.0972	28.2176	22.2456	19.7048	17.9985	66.3548	52.7105	44.7801	UGACUAGACCGAACACUCGUAUCCC	mature miRNA	standard	MIMAT0014313	aae-miR-286b
2240	dme-miR-4977-3p	1.31585e-05	2.2205e-05	18.6029	2.18914	18.447	0.632374	20.7226	3.87402	20.5416	6.63135	22.9982	10.0161	22.4767	5.76811	34.0424	5.39424	4.95058	1.7731	21.1307	17.3423	17.3357	19.1322	17.8858	18.323	16.5962	24.2817	21.2901	22.1985	26.1874	13.2389	33.8084	21.1535	14.0326	27.5106	16.1827	23.7367	40.1697	31.9487	30.0089	6.99778	3.90226	3.9517	UCUUGCACCGUUCCAAAAGAGAG	mature miRNA	standard	MIMAT0020209	dme-miR-4977-3p	dme-miR-4977-3p
409	tca-miR-252a-3p	1.36097e-05	2.29254e-05	51.613	7.38291	26.2619	3.30089	54.8597	18.1211	20.4549	7.86807	48.4461	4.21449	25.285	7.92032	57.8606	12.2538	0.635884	0.689182	53.8761	57.5995	43.3635	22.8384	26.5224	29.4248	35.7609	57.0065	71.8118	12.6317	28.3671	20.3659	44.7932	47.488	53.0572	16.22	30.8668	28.7683	54.6331	71.4051	47.5435	1.37707	0.516198	0.0143852	CCUGCUGCUCAAGUGCUUAUC	mature miRNA	standard	MIMAT0018805	tca-miR-252a-3p
2444	pxy-miR-8492	1.49136e-05	2.50772e-05	27.7008	2.0848	22.6251	0.385776	9.44364	6.61559	37.021	2.7269	35.9033	1.72218	18.3789	3.64382	23.6209	1.99949	10.6758	3.02716	25.6682	27.5999	29.8342	22.8594	22.1798	22.836	5.24866	6.01231	17.0699	39.0812	33.9287	38.053	34.0154	36.306	37.3884	14.4955	21.723	18.9183	21.4539	25.3944	24.0144	8.57776	14.146	9.30359	AACACACGCGGGGGUGUCCAGU	mature miRNA	standard	MIMAT0033700	pxy-miR-8492
2065	tca-miR-3859-3p	1.49758e-05	2.51369e-05	26.869	7.7387	41.9568	3.17165	101.685	31.7535	19.1459	2.05134	19.316	2.24456	34.199	14.4861	33.4358	5.05778	21.5148	5.19085	32.4743	18.0395	30.0931	45.3284	39.0326	41.5095	105.942	131.095	68.018	21.4657	18.4004	17.5715	17.7582	18.3009	21.8888	35.7683	18.9922	47.8366	30.3343	39.2722	30.7009	19.4903	17.6412	27.4128	GAAGAGGUGUGCUCGUUGUGGG	mature miRNA	standard	MIMAT0018791	tca-miR-3859-3p
2526	dme-miR-9370-3p	1.5736e-05	2.63662e-05	24.933	6.68214	14.6042	4.18441	42.9616	2.07821	5.74976	4.0912	38.4926	12.9955	6.03716	0.729383	10.4758	4.72415	9.90489	3.10892	17.5603	26.6486	30.5901	17.7747	16.1766	9.86137	43.6583	44.602	40.6246	10.1714	4.97928	2.09857	52.9589	34.7133	27.8056	5.93636	5.36342	6.8117	9.76834	15.5137	6.1452	13.4738	7.78463	8.45627	CCCGAUAUCCACGACCCAUACC	mature miRNA	standard	MIMAT0035204	dme-miR-9370-3p	dme-miR-9370-3p
631	bmo-miR-306a-3p	1.58312e-05	2.64787e-05	61.163	4.78067	68.3489	5.49599	92.3782	19.2297	95.4296	5.11615	45.9795	13.6129	34.2093	6.09133	29.6207	8.03835	32.6072	11.3662	55.6932	64.5428	63.2529	71.144	62.0171	71.8855	74.919	89.2265	112.989	97.9779	89.5397	98.7711	49.837	57.2473	30.8541	39.8918	34.9579	27.7783	37.9216	29.0668	21.8736	42.51	35.1152	20.1965	CAGAGCCGCCUCGUGCCUCAG	mature miRNA	standard	MIMAT0015303	bmo-miR-306a-3p
153	aae-miR-11-3p	1.73672e-05	2.89964e-05	103.45	13.4192	68.3298	4.43375	72.9882	4.93644	49.4415	4.92733	82.899	13.6561	72.5301	0.531451	59.9432	8.51741	95.3697	15.3334	96.8706	94.5895	118.889	66.1346	73.4329	65.4219	72.3125	68.4244	78.2277	50.6198	53.6729	44.0319	96.2362	83.5161	68.9449	73.0536	72.5456	71.991	69.3831	52.833	57.6137	112.253	91.5471	82.3093	CAUCACAGUCUGAGUUCUUGCU	mature miRNA	standard	MIMAT0014242,MIMAT0007856,MIMAT0014407	aae-miR-11-3p
1808	bmo-miR-3414-5p	1.83186e-05	3.0531e-05	7.62103	1.40604	1.87781	1.62554	1.97476	1.91725	0.0053731	0	4.03666	1.63711	1.5848	1.82266	101.576	11.3774	0.011693	0	6.07815	8.8302	7.95474	2.93096	0.00568031	2.6968	0.527495	4.14922	1.24755	0.0053731	0.0053731	0.0053731	5.90212	3.36888	2.83899	1.132	0.0312276	3.59118	112.818	90.0678	101.843	0.011693	0.011693	0.011693	UCCUUAAGUUUUUUGAACGCAGUG	mature miRNA	standard	MIMAT0015620	bmo-miR-3414-5p
2381	ame-miR-6054	1.83971e-05	3.06078e-05	33.0117	4.84284	62.7118	7.91639	4.33484	1.73723	69.7998	5.7317	40.893	14.295	85.3676	7.30418	66.7041	14.0881	13.647	10.2224	30.0575	38.6007	30.3769	55.8187	60.9589	71.3577	2.53433	6.00098	4.46921	71.4365	74.5351	63.4278	44.2572	25.2159	53.2059	82.5044	79.9288	93.6697	81.6757	53.7081	64.7285	1.85544	20.0095	19.076	CACGGUUGAACGAUGUGACGGU	mature miRNA	standard	MIMAT0023678	ame-miR-6054
1507	aae-miR-2944b-3p	2.13891e-05	3.55231e-05	1.09456	1.77094	0.340121	0.290406	4.42557	1.56544	0.00475491	0	18.1099	2.89504	0.274991	0.368457	34.3531	22.6379	0.010303	1.34425e-10	3.13791	0.00375805	0.142017	0.477637	0.00649972	0.536227	3.61135	6.23032	3.43505	0.00475491	0.00475491	0.00475491	15.2867	17.9711	21.0718	0.700448	0.062262	0.062262	42.3499	51.9073	8.80219	0.010303	0.010303	0.010303	UAUCACAGCAGUAGUUACCUGA	mature miRNA	standard	MIMAT0015373	aae-miR-2944b-3p
952	cqu-miR-988-3p	2.23485e-05	3.70515e-05	121.911	16.9799	95.1979	6.53511	75.9164	4.33371	55.2409	2.49922	55.3886	7.44329	47.2183	3.1446	39.3849	16.0678	62.2225	1.44621	133.275	130.066	102.392	101.351	88.3383	95.9041	80.9205	73.4427	73.3862	58.0146	54.5441	53.164	52.6248	63.8184	49.7226	49.3094	48.7437	43.602	50.5461	46.6395	20.9691	63.8916	61.3429	61.4328	CCCUUGUUGCAAACCUCACGC	mature miRNA	standard	MIMAT0014363	cqu-miR-988-3p
2280	rmi-miR-5324	2.24715e-05	3.71901e-05	258.249	18.8734	76.4571	5.38962	79.9881	7.00337	9.35872	3.04334	1.45455	2.4878	9.10667	4.02084	14.8057	9.90968	5.40816	1.66384	271.794	236.691	266.263	75.28	71.7533	82.338	72.4078	86.2177	81.3389	7.38479	7.82783	12.8635	4.32722	0.0182199	0.0182199	11.1333	4.4758	11.7109	26.0518	11.0118	7.35355	3.70387	7.02837	5.49223	UUCGAGAACAUCGGCAGCUGACGC	mature miRNA	standard	MIMAT0021397	rmi-miR-5324
1948	tca-miR-3807-3p	2.25768e-05	3.72991e-05	49.1721	5.76175	22.1514	2.58772	21.5075	12.2442	3.16218	1.48382	12.4179	4.47899	4.04545	1.56631	11.1826	4.41271	9.40607	6.37853	52.0879	52.8931	42.5352	19.5186	22.2441	24.6915	12.0789	17.098	35.3457	1.44933	3.98223	4.05498	17.1831	8.2943	11.7762	3.16924	5.85378	3.11332	15.2183	6.47091	11.8586	8.32182	16.2572	3.63916	UUGCCGAACAUCCUCGCCACUA	mature miRNA	standard	MIMAT0018637	tca-miR-3807-3p
41	bmo-miR-1b-5p	2.31037e-05	3.81029e-05	7.13389	4.20194	19.8035	3.1955	0.453206	0.777973	292.449	3.98532	8.94894	8.04396	308.667	19.5351	5.1466	4.51967	3.69169	3.24069	4.06552	5.41306	11.9231	20.6061	22.5212	16.2832	1.35153	0.00404279	0.00404279	292.473	288.452	296.423	17.5101	1.54826	7.78843	324.325	314.9	286.776	1.30363	4.01011	10.126	6.68429	4.14098	0.249795	CCAUACUUCUUUACAUUCCAUA	mature miRNA	standard	MIMAT0013787	bmo-miR-1b-5p
346	tca-miR-184-5p	2.44693e-05	4.02847e-05	37.9612	3.51045	73.071	3.34194	14.4078	6.51398	0.00530272	0	0.695594	1.17689	4.25732	6.07486	1.22644	2.09539	0.0115299	0	37.3507	41.7368	34.796	75.3559	74.6216	69.2354	7.12396	19.675	16.4244	0.00530272	0.00530272	0.00530272	0.0161141	2.05455	0.0161141	0.0300168	1.52316	11.2188	0.0166674	3.64598	0.0166674	0.0115299	0.0115299	0.0115299	CCUUGUCAUUCUCUCGCCCGGU	mature miRNA	standard	MIMAT0019118	tca-miR-184-5p
189	bmo-miR-13b-5p	2.47842e-05	4.07323e-05	64.4673	2.46116	13.4666	3.25455	11.4769	4.35901	47.5472	7.18667	29.4548	18.0445	80.5505	5.2692	56.0928	19.2233	9.24834	7.98965	65.221	61.7174	66.4635	10.0124	13.9116	16.4757	13.9837	6.44361	14.0036	41.7846	55.5998	45.2571	31.265	46.5261	10.5735	83.5035	74.467	83.681	50.7784	40.0857	77.4142	4.13963	5.14985	18.4555	UCGUAAAAAUGGCUGUGUCGUG	mature miRNA	standard	MIMAT0015274	bmo-miR-13b-5p
1704	bmo-miR-3324	2.67925e-05	4.39564e-05	49.8801	8.50463	69.7344	4.60601	27.2694	7.37267	67.0847	4.36025	67.5577	4.3759	83.5645	11.8943	67.6643	17.2931	52.7116	12.6035	43.4115	59.5133	46.7154	68.4864	74.8359	65.8811	35.6407	21.7434	24.424	68.2002	70.7789	62.2751	66.9318	72.2129	63.5285	83.5504	95.4659	71.6773	87.4116	55.2246	60.3566	64.6133	39.5075	54.0141	UCCAUGAUCCCUGAGUGCCUAGGU	mature miRNA	standard	MIMAT0015511	bmo-miR-3324
502	tca-miR-279a-5p	2.88399e-05	4.71517e-05	39.9703	9.13166	23.4826	2.41954	18.3308	3.81138	28.9051	4.35634	24.1731	4.54018	47.5034	2.92677	42.2433	6.4236	24.7244	4.6721	30.2447	41.3051	48.3611	25.0789	24.6702	20.6988	15.1421	17.2981	22.5521	27.7926	25.2128	33.7098	20.0808	29.0571	23.3814	44.4622	47.7477	50.3005	35.0229	47.3239	44.3831	25.7307	28.8114	19.6312	GAUGGGUUCGGGUCUAGUGGCACG	mature miRNA	standard	MIMAT0019125	tca-miR-279a-5p
782	bmo-miR-929-3p	2.98345e-05	4.85544e-05	14.471	6.12198	9.34469	1.97769	14.0775	3.37269	36.3628	1.30187	11.0705	3.72632	32.9777	9.78418	35.8039	6.38856	17.7414	2.28205	17.8007	18.2064	7.40578	11.2219	7.27986	9.53233	12.4854	11.7956	17.9515	37.5026	36.6417	34.9441	12.2235	6.90393	14.084	44.2569	27.9	26.7763	35.9833	29.3276	42.1009	17.7458	15.4571	20.0212	CUCCCUAAUCGAGUCAGGUUGA	mature miRNA	standard	MIMAT0015289,MIMAT0024498	bmo-miR-929-3p
1315	bmo-miR-2734	2.9838e-05	4.85544e-05	27.5738	6.74688	52.7661	3.55438	22.1188	4.93352	45.7529	6.17773	25.5047	9.18148	54.2339	5.49392	39.5621	1.99521	52.2302	7.30534	20.4035	28.5206	33.7973	50.0017	51.5211	56.7755	20.0818	18.5299	27.7446	39.3951	46.1303	51.7333	18.5998	21.99	35.9243	53.9939	48.8638	59.8438	38.3171	41.8634	38.5058	55.7991	43.8264	57.065	UUUGUCGUGUCUGGUAGUCGC	mature miRNA	standard	MIMAT0012612	bmo-miR-2734
2212	dme-miR-4961-3p	3.19354e-05	5.18538e-05	73.342	5.91257	6.10664	1.12537	65.1682	7.54645	6.19073	6.27631	139.167	15.0759	8.38236	2.57665	91.4555	16.6202	1.38762	2.38231	74.0082	67.1246	78.8933	5.22101	7.37298	5.72593	66.0054	57.2381	72.2611	2.9267	13.4265	2.21903	148.338	147.395	121.767	6.11572	11.1848	7.84659	109.629	87.7095	77.028	0.0121851	0.0121851	4.13848	UAUGUAUAUCCAUAUCAGAGAGC	mature miRNA	standard	MIMAT0020182	dme-miR-4961-3p	dme-miR-4961-3p
1458	bmo-miR-2824	3.22237e-05	5.22323e-05	126.602	6.86887	47.9016	5.61811	31.1538	6.63136	5.36156	3.51413	0.0176888	0	4.31151	3.43543	7.10365	8.48625	9.5973	3.73429	134.188	120.804	124.813	49.9758	52.1876	41.5413	38.5875	25.8464	29.0274	1.83513	5.3863	8.86326	0.0176888	0.0176888	0.0176888	8.11253	3.39402	1.42797	16.5068	4.78981	0.0142979	11.8357	5.28638	11.6698	AACUUCAAACCGCCACAGGUAACC	mature miRNA	standard	MIMAT0013735	bmo-miR-2824
2598	ame-miR-9873	3.51807e-05	5.69277e-05	48.7049	8.59264	12.9658	1.69603	40.1686	14.4043	38.9	6.9524	29.9045	11.4973	21.6854	2.68972	23.0964	1.5885	18.942	0.42088	45.2042	58.4953	42.4153	12.6761	11.4333	14.7881	24.2585	43.9243	52.3231	45.5125	31.6514	39.5362	20.7082	26.2107	42.7948	20.934	19.4512	24.6709	24.9264	22.0732	22.2896	19.0172	18.4886	19.3202	GAUUAUUUGCUGCGGCUUUGGA	mature miRNA	standard	MIMAT0037277	ame-miR-9873
6	cqu-bantam-3p	3.98695e-05	6.42946e-05	102.654	25.0235	23.1611	4.77645	56.8021	3.31241	22.9728	3.95957	110.159	44.6276	24.663	5.29414	31.8792	25.3013	77.816	14.7963	96.6879	130.121	81.1523	27.481	23.9708	18.0316	60.1304	53.5058	56.7699	21.9659	27.3386	19.6139	59.0879	129.745	141.645	30.0545	24.4625	19.4719	60.9767	19.6014	15.0594	67.638	94.7892	71.0206	UGAGAUCAUUUUGAAAGCUGA	mature miRNA	standard	MIMAT0014421	cqu-bantam-3p
1755	bmo-miR-3374-3p	4.29324e-05	6.91161e-05	41.573	6.87574	48.2911	2.62505	35.6781	1.78876	50.7841	2.23552	41.2484	6.02198	61.7045	7.80081	63.3062	9.13828	66.1123	7.95259	45.5227	45.5627	33.6336	50.8054	48.5	45.5678	33.626	36.9074	36.5008	53.2516	50.2069	48.8937	40.5322	47.5965	35.6166	68.2376	53.0675	63.8085	71.7719	64.5284	53.6184	65.233	58.636	74.4681	UGCUUUAUUUGCUCGCACUCAAC	mature miRNA	standard	MIMAT0015564	bmo-miR-3374-3p
1167	dps-miR-2518	4.5093e-05	7.2471e-05	23.753	3.27334	164.617	4.91636	12.2827	2.01262	32.1575	7.43606	14.6513	7.04496	9.52887	3.191	6.2552	4.80106	31.0127	5.31527	27.0665	20.5213	23.6712	170.096	160.591	163.162	11.8036	10.5529	14.4916	39.5406	32.2625	24.6696	21.7166	7.62684	14.6104	12.8375	9.27888	6.47022	8.84559	9.20471	0.715293	36.5966	30.4269	26.0146	UCGAGCAGCGGGUCGAUCCGAGC	mature miRNA	standard	MIMAT0012301	dps-miR-2518
2216	dme-miR-4963-3p	4.56932e-05	7.33108e-05	37.0468	12.2779	12.8248	2.29099	20.8794	3.18257	10.76	2.26742	11.7234	8.72352	0.505782	0.813467	3.45512	1.90601	4.42569	3.26127	33.726	50.6436	26.7708	10.6873	15.2433	12.5436	17.232	23.0915	22.3149	8.46277	12.9964	10.8207	21.7954	6.5611	6.81371	0.0361273	1.44509	0.0361273	5.43904	3.28835	1.63798	7.37241	4.98298	0.921693	AUUCUCUGCGGGCUGGAACCAG	mature miRNA	standard	MIMAT0020186	dme-miR-4963-3p	dme-miR-4963-3p
1859	ame-miR-3730	4.68013e-05	7.49614e-05	14.4364	4.1169	16.5139	0.966192	91.0624	35.8956	17.3507	7.4055	29.5634	11.4117	17.6651	3.79839	20.8437	4.65963	15.8321	3.09618	19.17	11.6911	12.448	15.8769	16.0392	17.6257	94.1431	53.7257	125.318	16.38	10.4784	25.1937	31.1848	40.0777	17.4277	19.6098	13.2881	20.0973	26.0822	19.2877	17.1612	13.8874	14.2063	19.4025	ACAACGAGGGUGAAGAUUGCGUG	mature miRNA	standard	MIMAT0018598	ame-miR-3730
2100	tca-miR-3876-5p	4.96697e-05	7.94211e-05	102.799	7.22015	1.15786	1.38834	111.405	23.6153	7.10537	3.78746	368.153	30.111	2.97151	2.51252	183.345	5.46441	4.87451	1.81451	96.1435	101.778	110.475	0.770694	0.00420569	2.69869	134.756	87.5337	111.926	2.74033	9.52185	9.05391	364.867	339.82	399.772	0.182875	5.05892	3.67274	188.797	177.868	183.37	4.10283	6.94731	3.5734	GUUUUAUUUUACCACUUAC	mature miRNA	standard	MIMAT0018844	tca-miR-3876-5p
400	dme-miR-252-3p	5.49689e-05	8.7746e-05	3.97308	1.28327	30.1248	6.43995	7.72164	1.66538	0.00468233	4.75264e-11	1.5086	2.58733	5.63335	9.65785	0.0158688	3.29272e-10	3.09415	0.186236	3.97238	2.69017	5.2567	36.9309	29.3162	24.1274	6.17183	9.48247	7.51063	0.00468233	0.00468233	0.00468233	0.0148023	4.49619	0.0148023	0.0573856	16.7853	0.0573856	0.0158688	0.0158688	0.0158688	3.0357	2.94416	3.30261	UCCUGCUGCCCAAGUGCUUAUU	mature miRNA	standard	MIMAT0020896	dme-miR-252-3p	dme-miR-252-3p
415	tca-miR-252b-3p	5.63918e-05	8.97143e-05	7.08753	4.23311	7.15918	1.36736	126.335	62.5741	7.4411	6.30086	0.0140843	0	4.42849	7.59354	1.97404	0.677066	2.27437	2.94363	7.94068	10.8291	2.49282	5.75716	7.23137	8.48901	137.823	182.369	58.8126	0.98373	7.76675	13.5728	0.0140843	0.0140843	0.0140843	0.0443589	13.1968	0.0443589	2.46342	2.25736	1.20133	5.67334	0.560038	0.589742	UCCUCGGUCUGGCUGCUUUA	mature miRNA	standard	MIMAT0018807	tca-miR-252b-3p
937	dme-miR-985-3p	5.79333e-05	9.20117e-05	3.20017	1.48966	10.2637	1.24637	133.632	39.1663	33.1207	13.4498	0.863447	1.46511	19.1733	5.80365	6.15244	5.5101	5.43834	3.07173	2.91827	4.81064	1.8716	11.5491	10.1815	9.0604	88.407	156.162	156.328	41.8168	39.9164	17.629	2.55521	0.0175668	0.0175668	18.6094	13.6722	25.2383	12.2798	1.60446	4.5731	8.98019	3.50316	3.83168	CAAAUGUUCCAAUGGUCGGGCA	mature miRNA	standard	MIMAT0005502	dme-miR-985-3p	dme-miR-985-3p
1293	dsi-miR-2584-3p	5.83833e-05	9.25708e-05	98.549	24.9369	96.9507	2.97365	139.29	15.5307	161.063	16.8202	116.405	17.9989	195.235	5.43296	156.015	18.3581	113.27	9.48615	114.964	110.829	69.8535	97.5601	93.7195	99.5724	131.598	129.107	157.166	174.956	165.87	142.363	130.068	123.138	96.0108	199.517	189.124	197.065	149.789	141.58	176.677	124.17	108.757	106.884	AAAGAGGUCUAUUUUUGCACACAG	mature miRNA	standard	MIMAT0012530	dsi-miR-2584-3p
1143	dme-miR-2500-3p	5.89719e-05	9.33475e-05	28.5665	6.30089	51.2639	6.71242	38.5648	3.84533	18.1819	6.52303	17.3791	3.84958	39.2186	9.14117	36.6842	11.6036	57.0627	9.2614	22.5971	27.9489	35.1534	56.0231	54.1823	43.5863	37.3712	35.4577	42.8653	25.2378	16.9368	12.3713	21.7462	15.9133	14.4777	49.6426	32.5692	35.444	23.3495	44.4847	42.2185	55.9052	48.4345	66.8485	GGAUUUUGUGUGUGGACCUCAG	mature miRNA	standard	MIMAT0012215	dme-miR-2500-3p	dme-miR-2500-3p
2621	ame-miR-9896	5.92614e-05	9.36489e-05	57.1245	5.90371	20.5248	0.623836	46.6255	20.1315	14.6354	1.87238	14.403	6.67751	14.0009	4.05515	19.0655	5.59823	13.0889	3.2358	58.8849	61.9477	50.5408	20.0009	21.2149	20.3584	26.0445	47.5568	66.2751	14.5321	12.8168	16.5573	7.67704	14.5011	21.031	14.2288	9.83656	17.9372	19.1087	13.4458	24.642	16.756	11.8755	10.6352	ACAAUAAUCGGACACAAUCGGC	mature miRNA	standard	MIMAT0037301	ame-miR-9896
2176	dme-miR-4939-3p	6.0591e-05	9.54309e-05	29.3828	5.93303	17.0389	2.51367	34.5988	5.88159	13.9691	3.45048	41.8526	13.084	17.0108	1.17816	18.9018	1.94799	25.3327	7.14788	22.8471	30.8717	34.4296	16.7671	19.6774	14.6722	37.8296	27.8099	38.1568	17.9528	11.9172	12.0374	56.9043	35.4569	33.1966	16.3256	16.3356	18.3712	16.9839	18.8431	20.8785	24.8554	18.4354	32.7073	ACGGGUGCAGGUGAAGAUUCG	mature miRNA	standard	MIMAT0020145	dme-miR-4939-3p	dme-miR-4939-3p
2323	ame-miR-6000a-3p	6.50694e-05	0.000102314	45.4271	3.49581	19.3554	3.77054	79.5372	13.1577	1.1706	2.01852	235.302	38.3762	4.7365	4.10995	67.5685	27.8939	6.99387	4.71938	43.4457	43.3721	49.4635	18.4901	23.4834	16.0928	85.0109	89.0744	64.5263	0.00520653	3.50139	0.00520653	236.74	196.228	272.94	3.76056	1.20237	9.24658	87.0022	80.0962	35.6072	10.1654	1.57032	9.24589	UAGUACGAGAAGUACCCACA	mature miRNA	standard	MIMAT0023540	ame-miR-6000a-3p
1301	bmo-miR-2733a-3p	6.67923e-05	0.000104848	7.20251	6.15466	13.359	2.16294	23.3516	4.55734	11.8123	4.34365	11.4618	3.78795	18.2854	0.880778	7.70512	3.09752	59.7622	16.7423	3.40629	3.89761	14.3036	15.8513	12.2522	11.9734	20.6705	20.7706	28.6136	6.96853	15.3614	13.107	8.87008	9.70632	15.809	17.5094	18.1042	19.2427	7.40941	10.9399	4.76605	60.9467	42.4591	75.8809	AGUCAUCACACUCUCAGUUGAUA	mature miRNA	standard	MIMAT0015593	bmo-miR-2733a-3p
1915	ame-miR-3785	6.77663e-05	0.000106201	0.00293163	3.36062e-11	0.819064	0.732224	7.75929	0.846173	2.6145	3.00408	24.6298	10.6913	0.122159	0.101193	10.9935	7.59167	0.0106547	1.34425e-10	0.00293163	0.00293163	0.00293163	0.00573794	1.4258	1.02566	6.78464	8.30628	8.18694	0.00536853	5.89867	1.93948	23.5413	35.8237	14.5244	0.239006	0.0637349	0.0637349	7.40687	19.714	5.85968	0.0106547	0.0106547	0.0106547	UACCCUGUAACGUCCUGAGACU	mature miRNA	standard	MIMAT0018564	ame-miR-3785
511	ame-miR-279c	7.13233e-05	0.00011159	34.8825	14.7398	40.3578	1.7548	66.8161	7.73328	69.0097	9.3663	36.4446	10.8081	74.0579	4.86926	62.9448	3.56152	103.655	16.7908	37.6325	48.0535	18.9614	41.6298	38.3559	41.0878	71.7497	70.7951	57.9035	58.2212	75.063	73.7448	32.9453	27.8198	48.5688	79.0599	69.3333	73.7805	61.0375	67.0537	60.7431	88.3264	101.038	121.601	UGACUAGAGUCACACUCGUCCA	mature miRNA	standard	MIMAT0018586	ame-miR-279c
796	dme-miR-932-5p	7.32957e-05	0.000114487	16.7547	1.77433	10.008	4.1872	44.0409	2.04568	26.4038	4.94993	29.0894	3.54904	12.2615	4.04325	25.5665	5.72809	13.0191	5.71621	16.131	18.7567	15.3765	10.9236	5.43881	13.6617	45.2719	45.1712	41.6794	25.9683	31.5572	21.6861	29.641	32.3303	25.2968	16.3365	8.25075	12.1974	31.163	25.8213	19.7153	7.54884	18.953	12.5556	UCAAUUCCGUAGUGCAUUGCAG	mature miRNA	standard	MIMAT0014269,MIMAT0004444,MIMAT0009160,MIMAT0014414,MIMAT0005479,MIMAT0018404,MIMAT0018440,MIMAT0015702	dme-miR-932-5p	dme-miR-932-5p
802	dsi-miR-955-3p	7.38343e-05	0.000115138	85.2972	5.63865	13.1567	0.0558874	22.9751	6.84594	5.08929	0.41734	2.63391	2.3757	5.2847	3.27868	5.64511	3.21961	6.68052	5.42902	91.7003	81.0734	83.118	13.2185	13.1098	13.1419	17.5916	20.654	30.6799	4.74038	4.97587	5.55161	1.77332	5.31997	0.808427	9.00766	2.82788	4.01857	9.16878	4.90978	2.85677	7.14401	11.8629	1.03462	CAUUCAAUUUCUGCACGGUAGA	mature miRNA	standard	MIMAT0012448	dsi-miR-955-3p
19	aae-let-7	7.73009e-05	0.000120345	24.4087	4.78137	12.5095	1.50208	17.3554	6.81418	12.2836	5.02736	77.224	14.7293	30.3504	10.3859	13.2818	6.57909	32.1671	5.73635	21.1707	29.9004	22.155	13.3939	10.7752	13.3594	10.2879	17.8941	23.8843	17.2619	12.3804	7.20858	68.9641	68.4782	94.2296	20.8047	41.4103	28.836	16.9483	5.68647	17.2108	27.1832	30.8806	38.4374	UGAGGUAGUUGGUUGUAUAGU	mature miRNA	standard	MIMAT0014299,MIMAT0001495,MIMAT0014709,MIMAT0014366	aae-let-7
2066	tca-miR-3859-5p	7.77697e-05	0.000120876	11.2599	7.23608	13.0394	3.08304	23.4238	3.38057	16.3968	6.48717	29.8917	3.01842	33.3369	4.4438	14.1273	3.54006	61.5578	13.4483	10.2473	4.58345	18.9489	16.5599	11.7365	10.8216	19.6888	24.3087	26.274	11.1999	14.3231	23.6672	31.4	31.8586	26.4164	36.6286	28.2821	35.0999	17.5533	10.4832	14.3454	66.0736	72.1669	46.4328	ACCCCACACAUUUAAGCC	mature miRNA	standard	MIMAT0018790	tca-miR-3859-5p
962	dme-miR-989-5p	7.81545e-05	0.000121274	31.7077	3.60828	2.83903	1.38864	204.757	19.5713	0.458445	0.727175	17.0557	0.440249	0.441931	0.698886	0.719473	1.22361	4.26928	3.51857	27.5432	33.6802	33.8997	1.35354	4.10457	3.05898	196.61	190.576	227.086	0.0736383	1.29717	0.00453158	17.102	17.471	16.5941	0.0384288	0.0384288	1.24894	0.0130221	0.0130221	2.13238	2.31021	8.33133	2.1663	GGCCACUACCUUGCAGUCACGUG	mature miRNA	standard	MIMAT0020887	dme-miR-989-5p	dme-miR-989-5p
1430	bmo-miR-2803	8.60647e-05	0.00013333	0.4437	0.761161	18.9231	5.52293	7.74792	2.9945	28.5583	6.55544	8.56899	2.98793	50.5425	3.68156	12.8631	3.29312	0.499669	0.43335	1.32261	0.00424379	0.00424379	20.8046	23.2595	12.7053	4.34488	8.9189	9.97998	35.5951	22.6241	27.4556	11.7957	8.01339	5.89786	53.4911	46.4162	51.7202	12.2272	16.4278	9.93425	0.634481	0.0149358	0.849589	UGGACGUUACCAAUGCCAGGGA	mature miRNA	standard	MIMAT0013708	bmo-miR-2803
837	dme-miR-965-3p	8.67485e-05	0.000133954	54.72	0.574016	22.1521	2.43571	40.6498	3.51364	27.7573	3.93541	27.9815	12.8975	16.6583	3.54227	11.1476	4.53727	33.2837	4.29801	54.151	54.7103	55.2989	19.6498	22.2912	24.5153	37.2388	44.2578	40.4528	31.7811	27.574	23.9167	34.888	35.9551	13.1015	20.7395	14.8535	14.382	14.8122	12.5578	6.07262	35.5505	35.9738	28.3268	UAAGCGUAUAGCUUUUCCCCUU	mature miRNA	standard	MIMAT0014744,MIMAT0010126,MIMAT0005480,MIMAT0012250,MIMAT0012472,MIMAT0024996,MIMAT0024428,MIMAT0010095	dme-miR-965-3p	dme-miR-965-3p
1463	bmo-miR-2830	8.67509e-05	0.000133954	57.0346	8.80938	14.1348	0.570762	19.0741	10.5071	21.7498	3.78729	45.2832	11.4128	9.02204	5.37634	20.7765	3.38424	12.1605	3.49949	51.4576	67.1905	52.4558	14.713	13.5718	14.1197	30.1265	9.21401	17.8819	17.9398	25.5139	21.7956	58.3401	40.3008	37.2088	14.4578	3.70712	8.90123	21.5309	17.0788	23.72	15.9654	9.07967	11.4365	AGCGACUAUCUCAGGGCGCGCU	mature miRNA	standard	MIMAT0013743	bmo-miR-2830
1990	tca-miR-3826-3p	8.71476e-05	0.000134347	25.2746	4.20809	38.4905	6.07286	9.44199	5.18427	0.00527163	4.75264e-11	20.3736	7.05999	4.822	6.5914	0.546622	0.821847	0.824291	1.40783	23.0005	22.6929	30.1305	43.2206	40.6088	31.6422	3.48276	12.9138	11.9294	0.00527163	0.00527163	0.00527163	25.4449	23.3657	12.3103	0.0233888	12.3376	2.10499	1.4933	0.0159563	0.130613	0.0114812	2.44991	0.0114812	CUAUCCCCGACUACGCCUCGG	mature miRNA	standard	MIMAT0018681	tca-miR-3826-3p
1837	dme-miR-3644-3p	8.78063e-05	0.000135142	99.4864	8.89545	0.172321	0.284813	45.3397	1.90891	4.50656	3.9271	208.325	18.1101	3.29397	2.44767	147.995	16.3442	0.391242	0.65836	94.5506	109.755	94.1531	0.501195	0.0078845	0.0078845	44.4108	47.5353	44.073	0.00566343	6.27886	7.23514	214.22	222.754	188.002	0.467726	4.7259	4.68828	166.739	140.522	136.722	0.0111376	0.0111376	1.15145	CAUAAACUAUAUUUAACCACUAU	mature miRNA	standard	MIMAT0018062	dme-miR-3644-3p	dme-miR-3644-3p
1409	bmo-miR-2791	9.04025e-05	0.000138911	0.00247815	4.75264e-11	0.0774118	0.109824	50.4418	40.9302	0.00415759	0	1.27442	1.987	0.813041	1.26502	0.013421	0	0.402156	0.680593	0.00247815	0.00247815	0.00247815	0.0140047	0.204226	0.0140047	94.4358	43.4007	13.489	0.00415759	0.00415759	0.00415759	3.56488	0.0130821	0.24529	0.0826822	0.0826822	2.27376	0.013421	0.013421	0.013421	0.00921558	0.00921558	1.18804	UUUUCAUAACAGCUCUGUCAGC	mature miRNA	standard	MIMAT0013689	bmo-miR-2791
2594	ame-miR-9869	9.31135e-05	0.000142845	28.7303	4.71762	16.6716	3.01904	6.30738	2.9138	16.8304	6.88127	16.4746	3.36083	5.78155	2.18516	7.56238	2.12275	10.1983	2.72082	27.2962	33.9986	24.8962	16.8404	13.5717	19.6027	4.4009	9.6615	4.85975	9.00927	21.955	19.5271	20.0592	15.9698	13.3947	5.83808	3.56868	7.93791	9.89784	7.03909	5.75022	7.41011	12.8463	10.3385	UCGGGGAUCGCGGAUGCGGAGAGC	mature miRNA	standard	MIMAT0037273	ame-miR-9869
707	isc-miR-315	9.47587e-05	0.000145133	5.6044	4.10317	1.77869	1.37904	6.61424	2.95671	4.04391	3.99615	64.82	6.34691	6.76185	1.54169	48.2139	10.2162	0.0123651	0	0.937567	8.64601	7.22964	0.630946	1.39666	3.30847	5.91107	4.0725	9.85914	0.00624085	7.99721	4.12827	72.0815	60.3312	62.0473	8.01027	5.0386	7.23669	60.0104	42.3369	42.2943	0.0123651	0.0123651	0.0123651	UUUUGAUUGUUGCUCAGAAGGC	mature miRNA	standard	MIMAT0012698	isc-miR-315
1400	hme-miR-2788-3p	9.76163e-05	0.000149268	0.327318	0.55961	8.73966	1.80133	0.00302771	0	12.324	9.80893	2.47235	3.03718	43.6377	5.92638	1.85322	2.95753	22.1672	5.18913	0.00422728	0.973501	0.00422728	10.0072	6.67767	9.53406	0.00302771	0.00302771	0.00302771	1.06582	16.8786	19.0277	1.51873	0.0264127	5.8719	50.3341	41.5104	39.0686	5.26504	0.27621	0.018414	27.8297	17.6392	21.0326	CAAUGCCCUUGGAAAUCCCAAA	mature miRNA	standard	MIMAT0020537	hme-miR-2788-3p
1285	dsi-miR-2580	9.93764e-05	0.000151714	88.2236	12.9155	117.359	4.59514	78.0062	13.304	47.6189	12.2267	88.9522	16.0433	76.1091	9.68477	109.732	3.40652	103.86	21.351	101.115	75.2841	88.2717	114.965	114.456	122.657	72.1399	68.6436	93.2351	37.8892	61.3433	43.6242	105.098	73.0139	88.7445	71.4262	69.6557	87.2452	108.151	107.402	113.641	110.175	121.341	80.064	CGUGUCUGUGUGUAUGUUGCAG	mature miRNA	standard	MIMAT0012517	dsi-miR-2580
2504	pxy-miR-8534-5p	0.000104904	0.000159895	191.303	1.07152	67.3257	1.77778	56.506	4.35708	4.47859	1.48909	0.5552	0.931894	2.46309	2.55443	2.41392	1.96791	3.35713	1.79923	192.54	190.706	190.663	69.1664	67.1924	65.6183	59.4952	58.5159	51.5067	2.96611	4.52654	5.94313	1.63126	0.0171711	0.0171711	5.11413	0.0177054	2.25743	4.66015	0.99327	1.58835	1.41773	3.68162	4.97204	UGACGGCAUCGGCAGCCUAAU	mature miRNA	standard	MIMAT0033780	pxy-miR-8534-5p
130	aae-miR-9c-3p	0.000106042	0.000161368	9.68101	3.01185	2.57887	2.1582	8.65773	0.391927	0.0378943	0.0566846	85.8331	19.3527	3.01069	2.96611	43.0589	9.69502	0.695752	0.632901	9.28318	6.88784	12.872	4.8174	2.40804	0.511154	8.4252	8.43776	9.11023	0.0051674	0.103348	0.0051674	64.2338	91.67	101.595	3.0613	0.0195923	5.95117	33.5768	42.6465	52.9536	0.811865	0.0128329	1.26256	UAAAGCUUUAGUACCAGAGGUC	mature miRNA	standard	MIMAT0014213,MIMAT0014381	aae-miR-9c-3p
2356	tca-miR-6015-5p	0.000118944	0.000180711	50.4058	6.37903	264.346	11.0692	68.6111	8.85918	7.41296	7.24665	16.6938	3.84974	52.4179	3.22654	15.051	7.95966	242.973	8.61302	55.8829	43.4019	51.9326	277.047	256.753	259.239	64.8166	62.2811	78.7355	0.178796	7.38806	14.672	16.7889	12.7973	20.4951	56.0248	49.806	51.423	23.6867	13.4579	8.00834	251.82	234.615	242.484	GGCACACCUGCCGCUCCAA	mature miRNA	standard	MIMAT0023571	tca-miR-6015-5p
873	tca-miR-970-5p	0.000121473	0.000184257	14.6262	4.83027	43.2726	8.018	4.66567	1.40667	9.36933	4.41189	12.2473	5.65055	19.4249	1.82652	11.0152	7.56653	15.8403	2.15933	12.8905	10.9035	20.0844	52.4924	37.9314	39.394	6.10409	4.59989	3.29305	14.4468	6.47099	7.1902	18.2523	7.03481	11.4549	18.062	21.5003	18.7124	19.6359	7.93548	5.47417	13.7205	18.0371	15.7632	AGCUCAGCGUGUGUCGUACUGAUA	mature miRNA	standard	MIMAT0019179	tca-miR-970-5p
2102	tca-miR-3877-5p	0.000123074	0.000186386	16.0306	3.57184	10.0867	1.20333	62.5086	10.5524	30.7585	4.94654	12.5349	4.84663	40.8361	9.18461	25.2684	7.66353	16.5236	11.3343	16.4817	12.2547	19.3555	10.63	8.70747	10.9225	50.9998	64.7972	71.7289	31.7214	25.4013	35.1528	12.3249	7.79675	17.4832	50.0509	40.7755	31.682	22.5392	33.923	19.3431	5.88456	28.4442	15.2422	ACCUUCCAAAAAAGCACUC	mature miRNA	standard	MIMAT0018846	tca-miR-3877-5p
99	pxy-miR-7a	0.000125448	0.000189677	4.82337	2.43559	2.89247	1.12261	0.00251783	3.36062e-11	0.342503	0.583963	0.465586	0.494846	4.20718	1.00548	0.447597	0.630801	122.28	201.81	4.12649	7.53144	2.81217	3.94673	3.01852	1.71215	0.00251783	0.00251783	0.00251783	0.0053511	1.01681	0.0053511	0.998747	0.376984	0.0210263	4.97095	4.58259	3.06801	0.154074	1.17167	0.0170425	6.31709	355.309	5.21325	GACUAGUGAUUCUGUUGUU	mature miRNA	standard	MIMAT0033762	pxy-miR-7a
974	dme-miR-991-5p	0.000135732	0.000204899	34.7501	6.0627	8.42369	1.41823	105.074	15.1091	0.305458	0.490339	148.346	12.3093	2.67685	2.32666	14.8264	9.44779	9.14151	2.86209	27.8486	37.1844	39.2174	8.39966	7.01763	9.85378	122.513	95.9136	96.7955	0.00530252	0.0397689	0.871303	162.525	140.395	142.117	3.69851	0.014157	4.31788	23.6498	15.971	4.85846	10.4304	5.86161	11.1325	UUUCCCAACUACACCUAUUAAU	mature miRNA	standard	MIMAT0020890	dme-miR-991-5p	dme-miR-991-5p
2614	ame-miR-9889	0.000153722	0.000231317	15.1203	5.60414	30.2716	4.31594	19.0806	3.3953	7.0783	2.27064	10.913	4.74173	12.7795	2.16233	15.0336	4.57771	32.5851	5.40659	9.11003	20.2024	16.0483	28.9179	26.7948	35.1021	15.3768	22.0458	19.8191	4.55985	8.96909	7.70596	10.5735	6.35008	15.8153	12.4416	10.806	15.0909	17.1508	9.78055	18.1695	37.1857	33.9395	26.6301	AGUGUCGAGCCGAAGAAACGCGC	mature miRNA	standard	MIMAT0037294	ame-miR-9889
38	tca-miR-1-5p	0.000154644	0.000232335	0.927216	1.59771	354.89	8.10853	6.88059	1.33972	292.436	5.22916	11.5914	11.443	269.849	11.2465	12.4545	5.78627	169.863	26.9789	2.77209	0.00477786	0.00477786	360.918	358.082	345.672	8.0488	7.17473	5.41824	293.884	296.789	286.636	11.8367	22.9098	0.0277695	258.823	281.303	269.42	14.855	16.6542	5.85432	195.716	171.99	141.884	CCGUGCUUCCUUACUUCCCAUA	mature miRNA	standard	MIMAT0019092	tca-miR-1-5p
39	bmo-miR-1a-5p	0.000155158	0.000232736	18.1622	7.44281	305.609	73.6289	13.8574	7.8593	377.894	16.4496	5.39775	4.70914	225.739	24.1356	18.4845	3.00317	269.979	16.6349	12.9465	14.8546	26.6855	320.664	225.616	370.547	14.3194	5.77725	21.4755	380.46	392.909	360.312	0.0263169	8.81616	7.35076	219.019	205.676	252.523	21.38	18.6894	15.3842	258.064	262.888	288.984	CCGUGCUUCCUUACUUCCCAU	mature miRNA	standard	MIMAT0015222	bmo-miR-1a-5p
2242	dme-miR-4978-5p	0.000159506	0.000238879	6.38726	1.95653	6.93769	0.905754	31.2576	12.4533	0.00508551	6.72124e-11	11.0915	9.044	3.09215	2.83359	2.37326	2.05435	4.30477	1.02571	8.33227	4.4194	6.41013	5.96182	7.09982	7.75143	17.5673	41.9128	34.2928	0.00508551	0.00508551	0.00508551	15.0783	17.4571	0.739089	5.71642	3.47237	0.0876444	0.0145082	3.33451	3.77076	5.48787	3.66544	3.76099	GCCUGGAAAAGCUCUCUUUCU	mature miRNA	standard	MIMAT0020210	dme-miR-4978-5p	dme-miR-4978-5p
1482	bmo-miR-2846	0.000162782	0.0002434	11.006	9.77512	38.4893	7.56898	0.00371533	0	38.7173	7.62768	3.55276	5.79615	38.2263	3.74373	23.6868	2.97574	20.5609	6.16809	0.00723035	14.3092	18.7016	43.8299	29.8275	41.8105	0.00371533	0.00371533	0.00371533	44.9761	40.9546	30.2211	0.0257667	0.390254	10.2423	38.5985	41.77	34.3104	27.1226	21.9323	22.0054	13.5182	25.0019	23.1627	GGGAUUACUAAUGGCGUAGUGCG	mature miRNA	standard	MIMAT0013767	bmo-miR-2846
828	dvi-miR-963-5p	0.000163683	0.000244361	27.428	1.57083	19.4392	3.8734	15.4017	3.30004	46.0918	3.75663	25.9081	8.55233	73.978	2.06821	61.2241	6.39177	21.0546	18.1939	28.527	28.1283	25.6288	23.7173	16.1703	18.43	12.689	14.4405	19.0756	42.187	49.6802	46.4083	35.4976	23.1561	19.0706	72.6804	76.363	72.8905	63.7094	53.9629	65.9999	7.12223	14.4035	41.6382	AACAAGGUACAUAUCAGAGUGUUUC	mature miRNA	standard	MIMAT0035582	dvi-miR-963-5p
2303	tur-miR-5730-3p	0.000176491	0.000263066	0.421324	0.722291	115.384	3.90381	10.0434	2.13484	19.3628	4.61972	4.12478	3.30865	72.6076	6.47749	6.01916	6.95479	282.88	17.9856	0.004309	0.004309	1.25535	119.422	115.1	111.629	10.2407	7.81679	12.0728	23.6166	14.4483	20.0237	1.94806	2.49402	7.93225	65.318	77.703	74.8019	13.6408	0.0169222	4.39978	269.671	275.607	303.364	CGGUGGCUUUUUCCUCGGUGGA	mature miRNA	standard	MIMAT0023051	tur-miR-5730-3p
2249	dme-miR-4983-3p	0.000179027	0.000266426	7.20809	3.96396	1.12291	0.976204	3.38259	1.36938	4.30077	4.14041	0.744344	0.62227	32.8864	7.42565	19.2555	10.2681	0.0130154	1.90105e-10	6.16448	3.87035	11.5895	1.81325	0.00602436	1.54947	4.79001	3.30305	2.05473	0.593247	8.76867	3.54039	1.11665	0.0259686	1.09041	28.5651	41.4607	28.6333	26.7858	23.4217	7.55913	0.0130154	0.0130154	0.0130154	GAAAUUCUUUUGAGCAAGUGUG	mature miRNA	standard	MIMAT0020218	dme-miR-4983-3p	dme-miR-4983-3p
889	dme-miR-974-5p	0.000181304	0.00026939	0.00356949	3.36062e-11	3.43185	1.75947	7.45647	2.83788	0.360618	0.615925	3.52928	0.933935	3.92435	3.44942	1.37953	1.55968	27.054	11.9873	0.00356949	0.00356949	0.00356949	4.51995	1.40194	4.37364	4.41599	7.91834	10.0351	0.00501397	0.00501397	1.07183	4.29157	2.48752	3.80877	6.58527	0.0271558	5.16061	3.10849	0.0784292	0.951689	33.8321	34.1166	13.2132	AAGCGAGCAAAGAAGUAGUAUU	mature miRNA	standard	MIMAT0005490	dme-miR-974-5p	dme-miR-974-5p
1391	bmo-miR-2781	0.000184578	0.000273825	28.7313	6.33294	5.6637	1.08873	6.54638	2.96711	53.9732	6.46675	12.5288	6.7697	64.2292	5.40483	33.4228	9.67907	1.54769	2.48887	30.4797	34.0063	21.7078	5.00808	5.06255	6.92046	7.25646	9.09403	3.28865	59.4953	46.8592	55.5651	5.01134	14.4317	18.1435	67.7694	66.9103	58.008	27.3224	28.3629	44.583	0.014567	0.209114	4.41939	UACCAGAUGUUAGAUUGAAGGAG	mature miRNA	standard	MIMAT0013672	bmo-miR-2781
2585	dvi-miR-9550-5p	0.00018509	0.00027407	42.0628	11.6925	60.0989	2.42175	26.7401	7.77928	50.0848	13.1797	57.5744	12.3695	51.0642	1.37169	62.39	2.77214	82.2076	7.97026	47.2934	28.6682	50.2268	62.891	58.8369	58.5689	18.2778	28.3618	33.5807	64.8379	39.4734	45.9432	69.7576	45.0268	57.9389	50.7612	52.5621	49.8694	63.838	59.1937	64.1384	91.4108	77.5795	77.6324	UUCAUGUUCAGACACUUGGCGC	mature miRNA	standard	MIMAT0035640	dvi-miR-9550-5p
364	hme-miR-193-3p	0.000185323	0.00027407	6.87891	2.73034	43.3824	5.74282	1.3191	1.89972	80.9901	7.61971	7.71698	5.41743	69.7031	5.03458	22.5399	11.3547	95.4527	11.2665	3.73005	8.58831	8.31838	37.3213	48.7426	44.0833	3.49764	0.452135	0.00753558	72.2616	86.3135	84.3952	8.15436	12.9025	2.09412	75.4692	67.4617	66.1785	31.4482	26.4171	9.75446	105.859	97.0115	83.488	UACUGGCCUGCUAAGUCCCAAG	mature miRNA	standard	MIMAT0020539,MIMAT0024439	hme-miR-193-3p
2533	dme-miR-9373-5p	0.00018919	0.000279351	48.8003	10.807	20.9879	3.13033	26.9803	15.2825	19.0294	5.41773	4.60741	3.29697	10.7181	5.95391	28.0265	4.95811	13.9728	0.779309	36.9395	51.3719	58.0895	24.5784	19.553	18.8322	15.8973	44.4142	20.6294	18.637	13.8186	24.6327	7.78394	4.83634	1.20193	8.17553	6.45761	17.5212	25.3567	33.7474	24.9754	13.5913	13.4578	14.8694	AGUUUGUGAGGAGCGUUCGGC	mature miRNA	standard	MIMAT0035209	dme-miR-9373-5p	dme-miR-9373-5p
1304	pxy-miR-2733b-3p	0.000189756	0.000279644	60.5339	7.13548	87.6039	5.05196	35.3117	4.00218	62.1464	1.09237	50.0129	13.2417	64.3973	6.94893	78.5603	18.3246	65.8138	13.0945	54.1147	68.2168	59.2703	90.2645	90.7694	81.7776	39.7711	34.1319	32.032	62.4772	60.9269	63.0352	49.9206	36.8176	63.3005	61.2968	59.5382	72.3567	86.7956	57.5629	91.3224	80.865	59.5385	57.0381	UCACUGGGUGUGUGAUGCCUGU	mature miRNA	standard	MIMAT0033741	pxy-miR-2733b-3p
2442	pxy-miR-8490	0.00018998	0.000279644	27.0356	14.8668	44.5769	0.693736	23.7206	11.17	63.3239	7.42103	39.7449	9.87412	87.8818	12.7759	76.9197	3.11946	54.9806	18.4585	18.2376	18.6687	44.2005	44.2201	45.3764	44.1341	21.4234	13.8777	35.8606	55.6125	63.9437	70.4156	50.258	38.3098	30.6668	73.2823	93.3471	97.0159	76.4625	80.2425	74.054	38.5401	74.948	51.4536	UUGUUUGACGGUGUCUGUCUCU	mature miRNA	standard	MIMAT0033698	pxy-miR-8490
2353	tca-miR-6014-3p	0.000202832	0.000298097	20.9816	7.81565	10.3404	4.0854	7.4488	4.29407	12.5001	6.27335	25.309	9.10045	60.7388	15.2033	59.3614	9.16905	11.2524	6.35919	11.9606	25.2669	25.7173	8.20569	7.76461	15.051	2.5033	9.61235	10.2307	5.55454	14.1914	17.7545	35.6917	18.7148	21.5204	46.8612	58.3662	76.9888	48.847	63.5425	65.6946	4.66501	11.7366	17.3557	AAUUUCCCGUGUUGAGUGG	mature miRNA	standard	MIMAT0023570	tca-miR-6014-3p
737	dme-miR-318-5p	0.000223732	0.000328302	32.1569	7.43351	34.1928	3.61248	44.6743	6.85716	50.8378	10.6372	36.0454	10.7376	32.5135	5.80136	23.7533	3.64958	64.7654	5.83134	29.5802	26.3546	40.5359	35.3563	37.0802	30.142	36.8381	47.6096	49.5753	47.8088	62.6609	42.0437	47.6713	26.501	33.9639	33.4119	37.8133	26.3153	22.0386	27.9444	21.2768	66.1641	58.3619	69.7702	GGAUACACACAGUUCAGUUUUG	mature miRNA	standard	MIMAT0020844	dme-miR-318-5p	dme-miR-318-5p
1869	ame-miR-3740	0.000236818	0.000346966	7.43023	4.0633	21.0159	1.68014	65.3458	26.551	18.6462	5.87583	19.1767	5.64752	20.4468	1.82039	26.5128	7.97181	17.6383	7.22231	7.38869	3.38786	11.5142	20.1614	19.9348	22.9515	65.3078	38.8139	91.9158	21.5266	22.526	11.8859	20.5855	12.9581	23.9864	21.0993	21.851	18.3901	34.1841	27.0832	18.2711	12.1622	14.9291	25.8234	GGAAAAGGAUGACGAGGAUUAA	mature miRNA	standard	MIMAT0018609	ame-miR-3740
906	dme-miR-979-5p	0.000260444	0.000380401	18.705	1.4921	27.3171	3.54982	35.5473	6.49189	47.744	14.3976	46.9025	4.64417	23.0812	8.17737	17.707	7.02661	13.6812	4.98329	18.244	17.4978	20.3732	30.1981	23.3515	28.4018	28.0696	39.7414	38.831	60.3465	32.0527	50.8329	48.7194	50.3636	41.6246	24.961	30.155	14.1276	17.6346	24.7695	10.7169	13.3553	8.86885	18.8194	ACACUGAAUUUGGGGGGAAUUCU	mature miRNA	standard	MIMAT0020876	dme-miR-979-5p	dme-miR-979-5p
853	dsi-miR-967-3p	0.000266362	0.000388444	29.6543	1.86166	33.3233	7.27204	45.5009	11.2128	34.3697	8.77947	30.1854	2.49673	68.9699	7.61266	51.4134	2.46733	46.7984	11.2771	28.8301	28.3471	31.7858	40.5063	25.9654	33.4981	43.8553	35.2018	57.4455	42.6641	25.1746	35.2706	31.7937	27.3091	31.4535	68.8961	61.3943	76.6191	53.6223	48.7507	51.8671	59.2718	37.3239	43.7995	CUUUUCCGCCUAGGUGUCUCUCU	mature miRNA	standard	MIMAT0012438	dsi-miR-967-3p
1243	dps-miR-2561-3p	0.00028243	0.000411175	94.0013	14.7713	24.8184	4.48097	59.7559	17.1193	9.70054	8.53003	38.9937	9.95246	7.4351	0.827797	22.1726	8.30714	16.367	10.7077	86.4482	84.5338	111.022	25.4317	28.9612	20.0624	48.2578	51.5796	79.4303	1.89331	18.8048	8.4035	50.4585	33.948	32.5748	8.0382	6.49133	7.77578	22.8981	30.0932	13.5265	24.7233	20.0808	4.29679	AACAGCAGACGGCAGAAACGGC	mature miRNA	standard	MIMAT0012385	dps-miR-2561-3p
2124	tca-miR-3888-5p	0.000282819	0.000411175	40.7218	6.09915	60.2871	3.18061	28.7216	7.32313	28.6649	8.51122	18.6762	6.09784	35.1194	4.31913	27.8292	5.69798	15.5958	7.59259	47.275	39.6791	35.2112	63.8732	59.1807	57.8076	20.5244	31.022	34.6183	18.8514	33.1112	34.0321	24.8203	12.6257	18.5826	30.5027	35.7939	39.0617	23.1623	34.1791	26.1462	12.2253	10.272	24.2902	GUGCUUUGAAUGUCACGCC	mature miRNA	standard	MIMAT0018874	tca-miR-3888-5p
1007	dvi-miR-995-5p	0.000317772	0.000461281	143.814	12.1337	184.213	1.09159	102.943	26.6334	155.746	14.8043	161.279	29.3495	145.78	7.92933	184.134	14.6678	120.151	13.1682	136.998	136.621	157.823	183.589	185.474	183.578	85.4553	89.7789	133.595	167.219	160.983	139.035	194.919	148.01	140.907	150.855	136.643	149.842	178.122	173.428	200.853	110.833	114.404	135.216	GCCCGGAUACUGUGUGUGUUGCG	mature miRNA	standard	MIMAT0035608	dvi-miR-995-5p
1800	bmo-miR-3407	0.000343531	0.000497909	21.3334	1.57522	21.2732	1.48375	31.9705	3.44665	7.54618	3.13758	17.1671	10.3789	14.8448	3.98572	22.9545	2.04465	6.68654	1.862	21.487	22.8263	19.6871	22.9164	20.0316	20.8716	29.413	35.89	30.6085	8.93625	3.95371	9.74859	17.8331	6.47122	27.197	11.0066	14.5645	18.9632	22.5736	25.1629	21.1271	7.81747	4.53747	7.70468	UCACUGGGAGAGACGGGAAGUUG	mature miRNA	standard	MIMAT0015613	bmo-miR-3407
224	bmo-miR-34-3p	0.000347483	0.000502866	112.769	15.4887	110.041	3.04277	84.2332	0.845384	69.9116	9.60784	66.9147	7.41762	103.847	3.73529	90.3895	19.5409	120.339	25.3499	110.417	129.299	98.5904	107.916	113.527	108.681	85.1985	83.6252	83.8757	67.5569	61.7	80.4779	67.6175	59.1707	73.9559	107.052	104.743	99.7448	99.899	103.355	67.914	96.9881	147.301	116.729	AGCCACUAACGACACUGCUCCU	mature miRNA	standard	MIMAT0015228	bmo-miR-34-3p
593	aga-miR-286	0.000395988	0.000572184	22.3528	4.32629	47.7143	7.18707	36.9792	9.96495	22.3492	9.32231	26.335	4.63688	46.5824	7.50776	47.2391	15.4223	13.6742	4.74626	27.3462	19.9833	19.7288	43.8144	56.0083	43.3201	33.1402	29.5047	48.2927	31.1434	12.576	23.3283	23.3403	23.9887	31.6761	45.1821	54.6917	39.8733	54.8572	29.4902	57.3699	16.2511	16.5745	8.19683	UGACUAGACCGAACACUCGCGUC	mature miRNA	standard	MIMAT0010110	aga-miR-286
811	dps-miR-959-3p	0.000402781	0.000581112	3.92544	1.93912	10.317	2.46874	1.09727	0.196236	6.13418	2.67642	0.017205	0	1.93612	2.70168	1.76733	1.614	24.7977	9.63952	4.03782	5.80593	1.93259	13.1672	8.93566	8.84808	1.32355	0.994378	0.973872	9.02284	5.64113	3.73856	0.017205	0.017205	0.017205	0.0300173	0.750433	5.0279	3.19262	0.0147747	2.0946	33.568	26.3481	14.477	UUGUCAUCGCGGGUAUUAUGCA	mature miRNA	standard	MIMAT0012258	dps-miR-959-3p
586	aae-miR-285	0.000419498	0.000604307	28.4054	7.95743	19.2429	7.70286	15.1682	5.03356	1.24938	1.97241	2.58936	3.23936	2.49559	0.788327	0.0155765	2.32831e-10	1.4287	2.45426	36.4538	28.2203	20.5422	22.9802	24.3642	10.3844	9.57518	19.3341	16.5955	0.218901	3.5236	0.00564905	6.31691	0.456249	0.994939	3.04499	1.59233	2.84944	0.0155765	0.0155765	0.0155765	4.26264	0.0117325	0.0117325	UAGCACCAUUCGAAAUCAGUAC	mature miRNA	standard	MIMAT0014273,MIMAT0014411	aae-miR-285
2357	tca-miR-6016-3p	0.000445948	0.000641432	20.0547	1.22666	87.3126	5.5144	43.8305	6.41315	0.862123	1.48426	0.0960127	0.136952	6.20882	7.02282	2.01145	3.45552	6.0105	2.01724	18.7597	20.2053	21.1991	84.1282	84.1294	93.68	38.1289	50.7737	42.5888	0.00518473	0.00518473	2.576	0.254151	0.0169434	0.0169434	0.255865	4.41646	13.9541	0.0164072	6.00154	0.0164072	6.27661	3.87341	7.88148	CACGCCCACAAGUCCUCCU	mature miRNA	standard	MIMAT0023574	tca-miR-6016-3p
446	bmo-miR-274-5p	0.000466164	0.000669491	67.3898	7.67433	3.62636	1.1615	103.981	2.32978	102.251	7.71898	34.1359	9.45307	2.70932	4.63956	92.2978	6.11333	2.33717	2.25663	71.5566	72.0793	58.5334	2.44264	4.76429	3.67214	105.012	101.314	105.618	93.3656	106.082	107.304	29.5673	27.835	45.0055	0.0306705	0.0306705	8.06663	91.3861	86.6915	98.8158	4.51889	0.0124237	2.4802	GUUUGUGACCGUCACUAACGGGCAGU	mature miRNA	standard	MIMAT0010127	bmo-miR-274-5p
1456	bmo-miR-2821	0.000468199	0.000671394	24.746	6.7462	5.69868	2.72368	12.0437	3.45863	7.63264	1.73059	52.6611	3.71611	0.880026	0.820243	82.2278	6.53448	8.74908	8.29382	17.0296	29.5284	27.68	8.55234	5.41681	3.1269	8.33056	12.6267	15.1737	5.97912	9.43118	7.48763	49.4172	51.8504	56.7156	0.970378	1.65135	0.0183484	84.4103	74.8814	87.3917	17.1438	0.560022	8.54338	GUCACGUAGGGCACCGGUGA	mature miRNA	standard	MIMAT0013731	bmo-miR-2821
1297	bmo-miR-2729	0.000474111	0.00067884	19.0034	1.4744	9.95206	3.88393	5.15766	3.07921	12.8707	2.76621	39.3912	1.60304	9.82599	4.43578	19.4737	9.0509	15.8121	7.30578	19.1254	20.413	17.4718	13.1397	5.62617	11.0903	8.64338	2.80744	4.02217	9.83256	13.5358	15.2437	40.937	39.5001	37.7365	5.90445	8.9333	14.6402	28.4346	19.6512	10.3354	15.0118	8.93936	23.485	AUUUUAUGAGGUCGGUCCAU	mature miRNA	standard	MIMAT0012606	bmo-miR-2729
240	aae-miR-71-5p	0.000488927	0.000698995	75.588	22.5344	149.386	2.38156	101.027	14.0817	123.938	3.87992	92.641	14.6669	111.356	3.58148	80.49	16.5073	130.319	14.8536	97.6456	52.6053	76.5132	149.768	146.836	151.553	101.321	86.801	114.96	122.721	120.813	128.281	104.953	96.5559	76.4139	110.887	115.149	108.032	68.4039	73.7684	99.2976	140.071	137.662	113.224	AGAAAGACAUGGGUAGUGAGAU	mature miRNA	standard	MIMAT0014220,MIMAT0014400	aae-miR-71-5p
1844	ame-miR-3717	0.000499711	0.000713334	71.5713	4.75916	114.911	8.97012	80.1655	10.3289	106.089	16.9246	97.932	3.57866	100.377	4.22922	117.064	8.54479	87.3123	16.3515	68.5951	69.0586	77.0602	110.485	109.014	125.234	76.3536	72.2843	91.8587	122.547	106.987	88.733	99.84	93.8036	100.152	96.254	100.172	104.705	117.274	108.415	125.501	100.039	93.0274	68.8703	UGAGAGAAAAAGAGAGUGUCGG	mature miRNA	standard	MIMAT0018512	ame-miR-3717
1396	bmo-miR-2786	0.000529729	0.000755043	95.5892	8.10813	46.9675	4.34634	141.179	23.1278	1.3839	2.38837	1.88325	2.29219	3.29474	5.12887	6.36151	1.21381	56.1521	35.5064	87.9848	94.6614	104.121	45.6976	51.8073	43.3975	139.32	165.18	119.037	0.00497497	0.00497497	4.14175	0.189113	4.49144	0.969206	0.0210415	0.657545	9.20563	5.03563	6.63093	7.41798	73.0977	80.011	15.3475	AGGUUAUGCAGGCGAAGGAAUA	mature miRNA	standard	MIMAT0013682	bmo-miR-2786
269	cqu-miR-92	0.0005424	0.00077194	26.0568	5.48565	19.0146	4.51785	14.3439	5.39896	9.72849	4.21412	25.4183	8.08222	6.82507	3.47419	9.39745	4.09363	35.7159	8.50061	19.9495	30.5657	27.6553	24.2198	16.1112	16.7129	11.0071	20.5728	11.4518	11.5772	4.90598	12.7022	16.4912	27.5257	32.2381	3.14292	10.045	7.28726	5.48095	13.6478	9.06365	40.4412	40.804	25.9025	AUUGCACUUGUCCCGGCCU	mature miRNA	standard	MIMAT0014399	cqu-miR-92
1003	dme-miR-995-3p	0.00058106	0.000825717	44.5825	3.16323	9.63855	0.734843	17.6614	2.46565	0.00508965	6.72124e-11	1.64823	2.8268	5.24207	4.97848	0.981643	1.67346	2.92041	1.69157	48.2275	42.5571	42.9628	9.79617	10.2818	8.83769	20.5084	16.221	16.2548	0.00508965	0.00508965	0.00508965	0.0161723	4.91233	0.0161723	0.0206992	5.7699	9.93561	2.91398	0.0154718	0.0154718	1.07036	3.30283	4.38803	UAGCACCACAUGAUUCGGCUU	mature miRNA	standard	MIMAT0005514,MIMAT0012454,MIMAT0035609	dme-miR-995-3p	dme-miR-995-3p
1909	ame-miR-3779	0.000674552	0.000955699	67.8513	5.49285	82.3161	5.28336	110.909	26.6425	65.4719	8.40197	51.5771	9.1867	63.5981	6.25847	71.8319	16.0169	58.1249	7.78788	72.7506	61.9132	68.89	88.2864	78.2447	80.417	94.3494	96.7353	141.642	58.538	63.0622	74.8154	60.7688	42.3954	51.567	68.8729	56.6827	65.2386	90.2805	63.7384	61.4768	50.3463	65.922	58.1062	GCCGGGCCUGCCGCUCGACACG	mature miRNA	standard	MIMAT0018556	ame-miR-3779
363	dme-miR-193-3p	0.000688857	0.000974506	5.48567	1.71845	24.3695	4.59914	5.25997	3.87564	22.6891	0.676847	15.5961	1.20118	21.0287	1.85277	4.64181	4.99876	39.3585	4.57455	5.00932	4.05564	7.39204	26.154	27.809	19.1455	0.787063	7.62076	7.37208	23.4669	22.2339	22.3666	14.8635	14.9424	16.9823	20.4642	23.0981	19.5239	2.74201	10.312	0.871471	42.0191	41.9799	34.0763	UACUGGCCUACUAAGUCCCAAC	mature miRNA	standard	MIMAT0014305,MIMAT0005468,MIMAT0012278,MIMAT0012452	dme-miR-193-3p	dme-miR-193-3p
1855	ame-miR-3726	0.000711525	0.00100507	36.666	5.94201	21.8359	2.70273	17.8318	2.00633	12.5992	3.12825	15.966	3.72864	10.0222	0.339718	11.8491	6.84209	9.42215	4.45186	43.5243	33.0611	33.4127	24.1744	18.8768	22.4563	19.5946	18.2522	15.6486	10.3759	16.1764	11.2453	12.4334	15.6009	19.8638	10.276	9.63623	10.1543	19.6056	9.27196	6.66991	10.4717	13.2554	4.53928	AACGAGUGGUGGAUGCCAGCGU	mature miRNA	standard	MIMAT0018593	ame-miR-3726
2372	ame-miR-6046	0.000752883	0.0010619	2.40217	3.32356	13.2722	3.78143	27.1279	8.85064	2.94133	1.4475	8.49529	1.48513	4.73377	0.931847	4.63092	3.37959	118.004	107.355	0.101178	6.21258	0.892751	17.0301	13.3189	9.46765	17.9418	35.5998	27.8421	1.26993	3.78437	3.7697	7.39556	7.9056	10.1847	3.78568	4.76716	5.64848	7.35048	5.6949	0.847377	86.0988	237.695	30.218	UCGACGAGAAUUCCGUGACCGGU	mature miRNA	standard	MIMAT0023669	ame-miR-6046
1005	dme-miR-995-5p	0.000768537	0.00108237	35.0802	3.1058	20.5248	5.04296	21.2818	3.92832	24.3764	7.47756	7.83839	3.5299	19.3357	4.28799	6.1621	3.83192	6.54479	4.44919	38.391	32.2311	34.6186	26.18	18.8995	16.4949	19.8876	18.2407	25.7171	28.7742	15.7426	28.6124	11.8526	6.44355	5.21902	14.8522	19.758	23.3969	2.23891	9.89572	6.35167	1.68355	7.53616	10.4147	CCCGAAUUAUGUGGGAGCUGCG	mature miRNA	standard	MIMAT0010206	dme-miR-995-5p	dme-miR-995-5p
594	aae-miR-286a	0.000797611	0.00112071	30.4891	5.25903	55.3349	6.51103	62.6393	14.6986	30.1565	7.1396	45.984	2.98109	44.698	3.07014	38.4445	9.46155	55.4596	11.4214	31.7442	24.716	35.007	62.1483	54.6806	49.1757	65.0257	46.8936	75.9987	36.7252	31.1865	22.5579	48.9244	46.0638	42.9638	41.3135	47.3038	45.4768	49.1346	35.0521	31.1468	68.5875	47.8031	49.9883	UGACUAGACCGAACACUCGCGUCCU	mature miRNA	standard	MIMAT0014314	aae-miR-286a
1111	dme-miR-2279-5p	0.000798138	0.00112071	31.1318	2.01231	51.8553	4.00043	40.7489	6.52854	29.5894	8.9545	29.9716	15.2402	50.1274	4.97457	67.1202	10.797	57.0315	3.21275	28.961	32.9349	31.4996	56.4436	50.0246	49.0979	40.1222	34.5562	47.5681	21.1817	39.0053	28.5812	24.0415	47.2855	18.5879	49.7854	55.2642	45.3327	76.4988	69.5448	55.317	58.5178	53.3447	59.2319	UUAAAUAUCUGUGUGUGAAAUU	mature miRNA	standard	MIMAT0011784	dme-miR-2279-5p	dme-miR-2279-5p
1820	bmo-miR-3426	0.000800905	0.00112293	2.35282	2.39349	6.47547	11.1888	0.00209691	2.91038e-11	0.00545561	0	0.0163932	0	22.1612	9.8548	3.88666	1.80686	0.198957	0.322457	0.00560049	2.26282	4.79004	0.0156098	19.3952	0.0156098	0.00209691	0.00209691	0.00209691	0.00545561	0.00545561	0.00545561	0.0163932	0.0163932	0.0163932	14.2374	33.1961	19.0501	2.0233	5.63116	4.00552	0.571299	0.0127865	0.0127865	CAAGAUGUGCAUAUGUUGAGUGA	mature miRNA	standard	MIMAT0015634	bmo-miR-3426
1933	ame-miR-3801	0.000813934	0.00113951	17.2167	3.85983	12.0872	1.57836	19.2787	15.5152	14.0395	3.7437	27.1653	4.14081	29.6613	3.58052	22.1613	2.63203	3.67021	2.89738	21.496	13.9982	16.1557	13.3886	12.5416	10.3315	11.0855	9.57751	37.1729	17.4393	10.0274	14.6518	25.5887	24.0444	31.8628	30.7441	25.6644	32.5755	23.6545	23.7072	19.1223	0.707381	3.80586	6.49738	AAUCGCGAUUGAGAAGGCGAGC	mature miRNA	standard	MIMAT0018588	ame-miR-3801
8	dme-bantam-3p	0.0008376	0.0011709	28.1195	6.50818	6.58937	3.18695	44.9583	13.0705	13.2259	8.67596	22.2383	11.8705	10.9758	1.3142	10.7402	6.27252	24.3881	9.99043	24.0097	24.7257	35.6232	9.86687	3.50142	6.39984	53.5559	51.4018	29.9171	23.2225	8.7955	7.65957	14.1938	35.8717	16.6493	9.49655	12.0088	11.422	17.8699	8.27998	6.07075	16.669	20.8234	35.672	UGAGAUCAUUUUGAAAGCUGAUU	mature miRNA	standard	MIMAT0008409,MIMAT0008533,MIMAT0008559,MIMAT0000365,MIMAT0008634,MIMAT0008721,MIMAT0001197,MIMAT0008775,MIMAT0008861,MIMAT0008966,MIMAT0008985,MIMAT0009057	dme-bantam-3p	dme-bantam-3p
678	dan-miR-310	0.000847169	0.00118253	10.3519	2.99459	19.0515	1.31915	35.9909	8.61171	8.8969	3.05251	19.877	9.42278	22.1235	1.84582	8.00852	4.48423	25.1838	8.51172	9.95304	7.57666	13.5259	20.3235	19.1412	17.6898	35.8213	44.6862	27.4653	12.3306	7.86925	6.49083	18.0127	30.0926	11.5257	21.5591	24.1857	20.6258	11.7196	9.28014	3.02581	27.6706	32.1752	15.7057	UAUUGCACACCUCCCGGCCUAU	mature miRNA	standard	MIMAT0008425	dan-miR-310
1158	dps-miR-2511	0.000903478	0.00125927	18.6404	5.97	34.5865	2.19965	21.0923	4.12556	32.8047	4.62103	14.7309	8.57079	50.2496	3.7052	26.9235	7.01592	46.4327	9.86901	12.2287	24.0391	19.6534	34.7151	36.7191	32.3254	19.097	18.3436	25.8361	36.5207	34.263	27.6305	22.707	15.8166	5.66893	52.7158	52.0443	45.9888	25.6764	20.6147	34.4793	57.5333	43.1142	38.6507	UAAGUCUGUUGAGUGCCAUAGA	mature miRNA	standard	MIMAT0012296	dps-miR-2511
1612	bmo-miR-3237	0.00091157	0.00126868	3.08722	4.24512	1.07067	1.01366	0.282536	0.29228	0.00735302	0.00427916	33.2669	10.6549	0.0610253	0	21.0028	11.3608	0.13187	0.209768	0.00438305	7.92911	1.32818	2.05569	1.12571	0.0306104	0.586793	0.25689	0.00392409	0.00488245	0.0122942	0.00488245	40.4542	38.3211	21.0255	0.0610253	0.0610253	0.0610253	34.1196	14.6159	14.2728	0.0107607	0.0107607	0.374089	UCCAUAUGUUGUUUAAGUGGUCAC	mature miRNA	standard	MIMAT0015420	bmo-miR-3237
2412	hme-miR-6305-3p	0.000930731	0.00129344	44.9511	2.85822	21.7724	9.6399	53.5855	11.4188	0.00495507	0	1.79802	0.677049	5.01477	6.55833	4.24011	7.31769	2.20437	2.20332	42.9259	43.7069	48.2206	22.4655	31.0471	11.8047	40.8403	62.8836	57.0326	0.00495507	0.00495507	0.00495507	1.93355	2.39705	1.06345	0.019867	12.4417	2.58271	12.6899	0.0152388	0.0152388	4.41923	2.18113	0.0127638	UGUGAGAAAUUCUAGCAGAUGA	mature miRNA	standard	MIMAT0025011	hme-miR-6305-3p
2005	tca-miR-3833-5p	0.0010212	0.00141501	24.7086	1.8588	11.9649	4.12937	69.758	21.9095	3.43913	3.06344	0.0169198	0	6.39407	1.43592	8.37119	3.48058	2.83974	2.47035	26.7639	24.2166	23.1452	10.0106	16.7087	9.17554	90.596	71.763	46.9149	0.00615583	5.89432	4.41692	0.0169198	0.0169198	0.0169198	5.73238	8.04154	5.40829	10.1947	10.5611	4.35774	3.91239	4.59245	0.0143678	CGGCAAGUCACAGCAGGCU	mature miRNA	standard	MIMAT0018696	tca-miR-3833-5p
2400	mse-miR-6098	0.00106887	0.00147889	15.2755	5.25669	41.9699	2.25294	25.3447	10.2746	25.1044	6.44289	31.4987	1.07039	50.6101	12.0388	60.718	10.0975	23.1113	10.8583	19.7714	16.5593	9.49582	39.3696	43.2033	43.3368	13.7945	28.7723	33.4674	18.9815	31.8255	24.5061	31.9366	30.2788	32.2807	37.5548	61.273	53.0026	51.3039	59.4677	71.3825	11.0017	31.9804	26.3519	AUAGUGAUUGUGUGUUGGAA	mature miRNA	standard	MIMAT0024506	mse-miR-6098
336	isc-miR-137	0.00109374	0.00151109	6.4033	2.78592	8.39396	0.463343	10.836	3.47841	7.19858	8.64666	58.3644	4.50823	9.94093	3.97839	20.8486	14.0431	7.41045	2.4082	6.05817	9.34572	3.80603	8.29029	8.90035	7.99123	6.83677	12.5136	13.1577	2.44397	1.97259	17.1792	53.1626	61.1385	60.7921	7.43796	7.85641	14.5284	36.6983	9.95739	15.8902	5.53348	6.5721	10.1258	UAUUGCUUGAGAAUACACGUCG	mature miRNA	standard	MIMAT0012687	isc-miR-137
22	isc-miR-iab-4	0.001163	0.00160209	12.768	10.4758	24.6903	3.69787	17.0887	3.93066	13.518	1.44285	10.9913	5.99009	42.333	4.63457	33.1013	12.3952	39.9433	2.45668	7.02241	24.8594	6.42221	25.4507	27.9488	20.6713	19.1276	19.5809	12.5575	13.1236	15.1171	12.3134	15.2165	4.13615	13.6213	40.4343	38.9493	47.6154	22.8261	29.61	46.8677	38.2057	42.754	38.8703	UCGUAUACUGAGUGUAUCCUGA	mature miRNA	standard	MIMAT0018921	isc-miR-iab-4
1717	bmo-miR-3337	0.00118684	0.00163255	78.0902	16.7805	10.9115	2.1224	34.4966	6.03099	11.7992	9.36293	7.11602	5.40777	7.14373	2.22893	3.13985	4.88353	7.1133	2.6633	59.7229	92.6187	81.9289	11.3582	12.775	8.60131	35.505	28.025	39.9598	6.57156	6.21746	22.6087	4.15611	13.3576	3.83435	7.36426	9.2542	4.81273	0.57729	8.77129	0.0709798	10.135	5.10738	6.09751	UCCAUAUCCGUGCUCGGACGCUU	mature miRNA	standard	MIMAT0015524	bmo-miR-3337
1863	ame-miR-3734	0.00129296	0.00177595	25.2652	4.95768	21.9003	3.0347	39.9333	8.57744	20.5875	3.24871	12.8702	5.33904	18.3699	3.98434	21.4115	5.31991	25.1556	3.25952	29.6892	19.9068	26.1996	24.622	18.628	22.4509	48.0564	30.9642	40.7793	23.4452	21.2633	17.0541	19.0074	9.29517	10.3081	22.8081	15.1011	17.2006	24.069	24.879	15.2864	25.9256	27.9612	21.5801	UUUCGCACGGGAGGACGUUAG	mature miRNA	standard	MIMAT0018603	ame-miR-3734
2408	hme-miR-6302-2-5p	0.00144709	0.00198188	26.4807	9.57644	29.3014	3.30554	20.1917	10.1174	42.914	10.6722	47.3018	12.1281	28.4332	3.61566	27.8521	5.54751	13.9291	2.76426	35.8051	26.9663	16.6707	32.9267	28.5228	26.4546	12.6593	16.2242	31.6915	30.6667	47.8549	50.2203	42.7513	61.0471	38.1071	26.7975	25.9244	32.5776	28.6196	21.9608	32.9759	14.1356	11.0674	16.5844	AGGUUGACGGGGGGUUUGCA	mature miRNA	standard	MIMAT0026464	hme-miR-6302-2-5p
1144	dme-miR-2500-5p	0.00146858	0.00200841	21.3077	3.09582	31.0654	1.5896	61.7546	10.2864	30.1877	3.46869	25.0493	14.7383	54.4482	10.6283	28.6779	12.3055	78.1722	9.78106	21.801	24.1273	17.9949	32.8445	29.7848	30.567	58.0337	73.3836	53.8464	31.3254	32.9447	26.293	36.2488	30.5465	8.35244	61.2797	59.8619	42.203	40.2177	30.0879	15.7281	87.1172	79.6712	67.7281	GUAAGGAACACACAUAUACAAUACC	mature miRNA	standard	MIMAT0012214	dme-miR-2500-5p	dme-miR-2500-5p
1883	ame-miR-3753	0.00148205	0.0020239	29.044	8.88606	44.5348	2.74888	29.0027	8.1857	71.9316	14.0682	28.2318	2.18364	40.1162	5.35388	25.1103	9.27193	31.9326	8.01103	30.5684	37.0693	19.4944	46.4434	41.3841	45.777	34.453	32.9653	19.5898	87.333	59.7572	68.7048	30.2644	25.9233	28.5076	46.0496	38.6528	35.6461	33.4733	15.1397	26.718	31.3005	24.2563	40.241	UGUCCGUUUCGGGACUCGACCG	mature miRNA	standard	MIMAT0018523	ame-miR-3753
158	bmo-miR-11-5p	0.00152572	0.00208053	9.77068	1.36709	24.0593	1.75686	13.7777	10.0987	19.7821	0.812284	20.5319	11.4619	20.0837	8.10128	17.171	5.48779	55.8485	9.42599	10.555	8.19212	10.5649	23.3	26.0682	22.8099	8.47028	7.43938	25.4234	19.1308	19.5233	20.6922	16.5421	11.5981	33.4555	27.7741	11.6261	20.8508	23.2625	15.6372	12.6133	52.3147	66.5307	48.7	UAGCACUCGACAUGUGACCUGU	mature miRNA	standard	MIMAT0013601	bmo-miR-11-5p
1474	bmo-miR-2839-5p	0.00159398	0.00217047	77.3414	6.87469	24.274	6.88278	104.928	31.6455	8.02744	6.9216	4.05009	1.89409	5.73571	0.690145	2.25657	2.1597	13.7806	10.6737	70.0311	83.6763	78.3169	18.0307	23.1366	31.6546	137.917	102.045	74.8229	15.9024	5.27203	2.90789	1.86366	5.09609	5.19051	5.02924	6.40829	5.7696	2.43364	0.0137762	4.32228	25.8788	9.76935	5.69358	UCAAACAGAGCGCCAGCGCUAU	mature miRNA	standard	MIMAT0013754	bmo-miR-2839-5p
2200	dme-miR-4954-3p	0.00163212	0.00221921	28.4108	1.56633	47.2731	6.21743	50.2081	13.2343	48.7928	6.36221	29.4517	11.1999	61.7189	10.1068	50.0405	6.53821	40.8209	1.14462	26.9328	30.0526	28.2472	49.0656	52.3974	40.3564	39.9233	45.5621	65.1391	43.3142	47.2934	55.7707	40.1597	17.8175	30.3779	60.892	72.2139	52.051	42.4955	53.5816	54.0442	41.1793	41.7434	39.5399	UCGAUCGCGGUUCGAGUGCUC	mature miRNA	standard	MIMAT0020170	dme-miR-4954-3p	dme-miR-4954-3p
2398	mse-miR-6096	0.00164786	0.0022374	89.0916	10.3586	40.4242	2.81619	135.466	20.2189	64.8632	3.28292	350.201	46.8661	141.473	9.73433	359.239	20.2406	50.9157	41.7809	83.1758	101.052	83.0465	37.3428	42.8647	41.065	120.522	158.472	127.404	67.1781	61.1061	66.3055	383.901	370.02	296.681	145.868	130.317	148.236	370.418	371.425	335.875	2.76891	72.3329	77.6453	AAUAUUAUGAGGUCGGUCAACG	mature miRNA	standard	MIMAT0024504	mse-miR-6096
1395	bmo-miR-2785	0.00168426	0.00228354	8.52436	1.92585	20.5457	2.49163	52.5162	0.755707	10.4526	3.3378	6.49345	3.85751	5.3089	4.14039	7.62024	5.97039	46.5422	20.9959	6.30704	9.48639	9.77966	22.4351	21.48	17.7219	52.2222	51.9516	53.3747	13.2718	11.3189	6.76706	4.04678	4.49332	10.9403	1.07409	9.34792	5.5047	12.4574	0.947614	9.45571	51.122	64.8702	23.6344	UGCAGUGCGGAACGAGGCUAA	mature miRNA	standard	MIMAT0013681	bmo-miR-2785
388	api-miR-210	0.00178834	0.00242118	20.9194	4.65396	44.2556	2.58524	39.1416	10.3469	16.299	8.22689	28.2256	4.35647	24.1292	2.41132	18.8705	5.4322	38.2478	2.65264	17.9377	18.5385	26.2821	42.2546	43.3377	47.1746	40.7231	28.0951	48.6067	18.5152	23.1908	7.19104	33.25	25.5001	25.9267	23.9568	26.6221	21.8087	21.7935	22.2154	12.6027	41.1497	37.6458	35.9478	UUGUGCGUGUGACAUCGGCUA	mature miRNA	standard	MIMAT0014716	api-miR-210
2217	dme-miR-4963-5p	0.00181567	0.00245467	316.107	31.4817	79.9758	7.18067	335.527	53.7537	2.38957	2.55489	1.5437	1.76819	1.12765	1.15675	3.32591	3.35527	19.1124	8.52455	344.476	282.238	321.608	79.4068	73.0965	87.424	291.273	319.963	395.346	5.08664	2.07633	0.00574762	1.12933	0.019493	3.48229	0.016033	2.32478	1.04214	3.24154	6.72257	0.0136198	28.8632	13.0708	15.4033	GGUUUCAUAACGCAGAGAAUC	mature miRNA	standard	MIMAT0020185	dme-miR-4963-5p	dme-miR-4963-5p
217	tca-miR-33-3p	0.0018399	0.00248386	14.847	6.51677	21.4215	4.36384	15.185	3.91219	1.98404	3.42742	34.5127	6.79492	4.52699	1.61129	12.4159	8.55216	20.2989	8.38668	20.2161	16.7283	7.59651	24.7985	22.9719	16.4942	18.9611	11.1496	15.4441	0.00521755	0.00521755	5.94168	32.7023	28.8064	42.0295	4.41839	2.97274	6.18982	22.2895	7.63284	7.3253	24.1772	26.0444	10.675	CAGUGUCUCUCCAGUGCAACU	mature miRNA	standard	MIMAT0019107	tca-miR-33-3p
2355	tca-miR-6015-3p	0.00188694	0.00254373	89.0513	9.63529	46.7029	4.63971	29.3144	9.73736	1.42885	2.46636	0.0966154	0.141598	0.0458253	0	6.11085	6.41742	4.74743	5.46917	90.8367	78.6482	97.669	52.0601	43.9784	44.0702	40.3568	21.9586	25.6278	0.00489137	0.00489137	4.27676	0.260118	0.0148639	0.0148639	0.0458253	0.0458253	0.0458253	12.8071	5.511	0.0144129	10.7338	3.49605	0.0123914	AGGCAGAUGCAGCGCCGGU	mature miRNA	standard	MIMAT0023572	tca-miR-6015-3p
1229	dps-miR-2554-3p	0.00194264	0.00261509	0.236999	0.404955	3.94685	1.54941	1.98408	1.44785	0.00504592	0	1.81881	1.80851	13.8108	22.2322	0.017409	1.90105e-10	0.011295	1.34425e-10	0.00319851	0.00319851	0.704601	3.70965	2.52971	5.60118	1.59135	0.773114	3.58778	0.00504592	0.00504592	0.00504592	3.63642	1.80049	0.019535	1.92761	39.4593	0.0453556	0.017409	0.017409	0.017409	0.011295	0.011295	0.011295	UAUUGUCAGAUCUCUGUCCUCA	mature miRNA	standard	MIMAT0012369	dps-miR-2554-3p
1512	tca-miR-2944c-5p	0.00220258	0.00296079	7.92873	1.10131	5.66585	1.91674	2.99199	1.49899	17.1697	1.06676	10.8386	1.33018	24.7138	7.08451	14.4741	6.23309	6.65831	6.21249	8.34219	6.68052	8.76348	3.72535	7.5579	5.7143	4.31573	1.36433	3.29591	17.4908	15.9792	18.0389	12.052	11.0476	9.41633	23.1263	32.4574	18.5578	21.4837	9.5548	12.3839	5.49418	13.3705	1.11024	GAAGGAACUUCUGGUGUGAUAUG	mature miRNA	standard	MIMAT0018810	tca-miR-2944c-5p
2028	tca-miR-3844-3p	0.00224573	0.00301451	0.740668	0.675696	49.2641	1.64789	12.4823	6.7474	7.90572	6.24309	14.9233	6.98731	20.9069	3.97695	15.2859	11.5942	8.90274	3.60617	1.33488	0.0056697	0.881455	47.4396	50.6442	49.7084	4.6931	16.5301	16.2238	5.76276	14.9381	3.01633	11.893	9.96269	22.9142	16.3403	22.7708	23.6096	27.5874	13.7101	4.56017	10.4378	11.4874	4.78303	AUUGUGUGUGAUAAAAUGAGGUGCCA	mature miRNA	standard	MIMAT0018735	tca-miR-3844-3p
1563	tca-miR-3049-5p	0.00228031	0.00305658	28.6516	12.8599	30.9242	2.15099	4.75632	3.70277	8.58802	4.76616	24.3166	13.1515	4.13398	4.92804	1.90918	3.28059	12.6874	4.67609	21.1524	43.5007	21.3016	33.2778	30.4344	29.0603	1.86477	3.4745	8.92967	13.415	8.46391	3.88513	16.4414	39.4991	17.0093	1.9778	9.77264	0.65151	5.69728	0.0151361	0.0151361	17.871	11.4044	8.78668	UCGGGAAGACAGUUGCGGCGGA	mature miRNA	standard	MIMAT0018776	tca-miR-3049-5p
2339	tca-miR-6007-5p	0.00229209	0.00306803	0.419768	0.719218	14.9505	4.01285	0.21469	0.366025	56.2745	11.8209	5.76934	5.30342	62.9232	17.8683	4.15669	4.20083	7.49921	4.86015	0.00452768	0.00452768	1.25025	18.1642	16.2344	10.4528	0.637339	0.00336508	0.00336508	69.2415	46.0996	53.4825	6.79157	0.0292111	10.4872	47.7101	58.4593	82.6003	4.03458	8.41724	0.0182489	7.40321	12.4067	2.68777	CAAAGACGUUAGAAACAGG	mature miRNA	standard	MIMAT0023555	tca-miR-6007-5p
2020	tca-miR-3840-3p	0.002313	0.00309163	0.0028911	2.37632e-11	6.23983	2.42548	0.00158526	2.91038e-11	0.364047	0.621697	0.0167657	0	21.765	37.4937	2.67473	4.59934	0.0118098	0	0.0028911	0.0028911	0.0028911	8.97364	5.39989	4.34597	0.00158526	0.00158526	0.00158526	0.00511017	0.00511017	1.08192	0.0167657	0.0167657	0.0167657	0.117939	0.117939	65.059	0.0193005	0.0193005	7.98559	0.0118098	0.0118098	0.0118098	UAGUACGAACGGUACUCACUAU	mature miRNA	standard	MIMAT0018725	tca-miR-3840-3p
2145	tca-miR-3899-3p	0.00233117	0.00311152	10.7721	3.46126	30.9772	0.387715	19.174	2.45839	6.02352	6.00345	25.5715	9.73265	15.2441	3.07108	15.6084	7.66506	44.2087	2.80667	7.1481	14.0436	11.1246	31.4249	30.7486	30.7582	16.9189	21.7947	18.8083	4.53721	0.902845	12.6305	34.7395	26.6163	15.3585	11.733	16.5692	17.4303	21.6678	18.1658	6.99155	42.9918	42.2158	47.4184	GGCGACACUCGAUAGGGAU	mature miRNA	standard	MIMAT0018903	tca-miR-3899-3p
787	aae-miR-929	0.00244641	0.00326073	19.2235	7.60777	24.1339	1.50603	0.712328	1.22807	46.8346	7.14534	5.93762	8.66702	33.964	2.22493	15.0545	6.77455	1.69928	2.91685	27.916	13.7777	15.977	22.3966	25.0698	24.9353	0.00329835	0.00329835	2.13039	51.5632	50.3256	38.6148	1.89986	15.8868	0.026205	34.1683	36.0797	31.6439	22.6666	9.68746	12.8094	0.0152411	5.06737	0.0152411	AUUGACUCUAGUAGGGAGUCC	mature miRNA	standard	MIMAT0015648,MIMAT0004441,MIMAT0009158,MIMAT0018414,MIMAT0018417,MIMAT0015672	aae-miR-929
2470	pxy-miR-8510b-3p	0.00261954	0.00348658	29.9186	8.08363	3.59352	4.07789	2.84208	2.30382	0.004919	6.72124e-11	0.0265161	0.0219652	3.15718	5.36307	4.80135	4.24137	1.27306	2.18651	23.3763	38.9555	27.424	8.2895	1.54555	0.945513	5.40163	0.934544	2.19005	0.004919	0.004919	0.004919	0.0138345	0.0138345	0.0518793	0.0608125	9.34993	0.0608125	8.08969	6.30033	0.0140397	3.79782	0.0106725	0.0106725	UCGCAGGUGAGAUGAUAGCAU	mature miRNA	standard	MIMAT0033735	pxy-miR-8510b-3p
1949	tca-miR-3807-5p	0.00269903	0.00358732	19.8964	3.38611	17.447	1.72646	1.96499	2.80408	21.7403	5.01809	24.7509	7.5052	31.1685	2.219	28.3886	4.08863	54.5083	22.4371	16.0545	21.1882	22.4464	18.473	18.4144	15.4538	0.00769871	0.709884	5.17738	16.2961	22.7444	26.1805	17.6221	24.0478	32.583	30.4813	33.6498	29.3744	33.1098	26.0236	26.0326	28.617	66.6453	68.2625	AUGGCGAUGAUGUGCGGCCA	mature miRNA	standard	MIMAT0018636	tca-miR-3807-5p
2133	tca-miR-3893-3p	0.002825	0.00374948	34.7789	7.46175	10.4275	3.25888	12.3461	5.08346	2.54573	1.51325	5.42999	3.41897	6.07747	3.87489	10.888	3.26489	5.15784	4.47689	42.169	27.2475	34.9203	7.60861	13.9958	9.67805	6.47674	15.2148	15.3468	2.52313	4.07015	1.0439	8.97722	5.15712	2.15562	10.5165	4.34377	3.37214	14.5618	9.78392	8.31827	0.898514	4.75055	9.82446	AUAAAGCUGUCAGUAACGUGGAC	mature miRNA	standard	MIMAT0018889	tca-miR-3893-3p
1901	ame-miR-3771	0.00303766	0.00402607	11.4216	3.74434	7.40913	1.35882	128.523	60.0331	1.08701	1.87473	0.205847	0.332501	1.10317	1.82827	3.00314	2.79406	8.48995	6.06365	9.1827	9.33784	15.7443	8.47073	5.87776	7.87889	191.692	72.2157	121.66	0.00462872	0.00462872	3.25176	0.589785	0.0138773	0.0138773	0.0476189	0.0476189	3.21427	5.54877	3.44688	0.0137615	13.3123	10.475	1.68258	UAAAACACAGCGAGUUGCACGAG	mature miRNA	standard	MIMAT0018547	ame-miR-3771
2411	hme-miR-6304-3p	0.00315312	0.00417325	35.252	2.371	26.9381	4.15413	17.2944	9.28747	26.3339	3.3641	13.6779	4.79156	16.7841	1.73801	20.1728	4.31589	7.13579	4.77692	37.7477	33.0293	34.979	30.458	22.356	28.0003	6.97901	19.9123	24.992	29.6902	26.3495	22.962	8.16175	16.0649	16.8072	16.3991	18.6823	15.2709	16.9626	18.4766	25.0791	2.28772	7.28142	11.8382	UACUAGAACGGGGCUGGGUCGA	mature miRNA	standard	MIMAT0025009	hme-miR-6304-3p
592	dvi-miR-286-5p	0.00316802	0.0041871	3.35732	2.45665	5.29831	1.3535	83.255	20.519	0.0379798	0.0567284	2.06853	1.77479	4.69285	5.03608	2.53375	1.13176	0.765298	1.30609	3.0358	1.07726	5.95891	4.79683	6.83098	4.26712	90.8213	60.0273	98.9164	0.103484	0.00522763	0.00522763	3.0932	3.0932	0.0191827	0.0222235	4.028	10.0283	3.65808	2.54845	1.39471	2.27344	0.0112279	0.0112279	GGCGAUUGUCGGUAUGGUCGC	mature miRNA	standard	MIMAT0032074	dvi-miR-286-5p
2169	dme-miR-4914-5p	0.00320814	0.0042342	216.472	11.0819	57.1539	9.78545	145.304	42.8092	3.23843	3.31853	12.5674	3.17061	2.67577	3.81436	15.6172	1.62368	36.4024	23.9887	203.687	223.332	222.396	49.0314	68.0177	54.4127	179.127	97.1735	159.611	6.63665	3.07287	0.00578422	10.505	16.2182	10.9789	7.04587	0.96612	0.0153171	15.2026	17.4079	14.241	62.5817	31.151	15.4744	GUGAGUGAGAGCGAGUUCCAAU	mature miRNA	standard	MIMAT0020507	dme-miR-4914-5p	dme-miR-4914-5p
669	tca-miR-309a-5p	0.00333643	0.00439738	33.5513	6.43763	31.3967	4.88967	18.641	4.69969	42.6956	11.6894	15.7088	9.72904	36.8374	9.79408	36.0685	13.6078	52.1417	9.96244	26.4934	35.0596	39.1008	25.8475	35.0734	33.2692	15.6465	16.2188	24.0577	30.9554	54.3335	42.7977	11.7816	8.55714	26.7876	25.5887	41.4493	43.4741	40.7628	46.7077	20.7351	57.7351	58.0506	40.6395	AGAUGAACUCGACUCGGCU	mature miRNA	standard	MIMAT0018750	tca-miR-309a-5p
1858	ame-miR-3729	0.00334478	0.00440225	0.665839	0.757496	4.24146	1.19995	8.28698	3.86823	3.21067	2.18679	10.6722	3.8181	7.76849	4.94215	32.4104	10.3693	3.1162	0.838711	0.00519185	0.499716	1.49261	4.34522	2.993	5.38616	11.4292	3.9667	9.465	3.06769	1.09888	5.46544	14.6839	10.25	7.08284	2.67605	12.5452	8.08422	41.3408	34.8523	21.038	3.87896	2.21801	3.25162	UGUUUUCCCAACUCACUUGCA	mature miRNA	standard	MIMAT0018596	ame-miR-3729
384	aae-miR-210	0.00336162	0.00441826	26.6546	5.14678	57.7416	5.98937	39.6949	13.4642	31.9166	5.99653	36.056	10.7164	35.8663	1.36161	44.5738	3.51284	55.0908	5.55146	22.0104	25.7652	32.1881	62.8228	59.2641	51.1379	43.718	24.6777	50.6888	38.653	27.1613	29.9356	25.1395	36.468	46.5604	37.1161	34.4153	36.0677	47.9747	44.7879	40.9588	61.4377	51.1388	52.696	CUUGUGCGUGUGACAACGG	mature miRNA	standard	MIMAT0014293	aae-miR-210
886	dvi-miR-974-2-5p	0.00341546	0.00448279	88.9919	15.7712	21.6822	4.02876	31.6673	2.45122	5.7084	2.25173	5.00934	6.82412	0.558327	0.905324	3.14569	5.42483	32.3352	21.4497	89.625	72.9137	104.437	25.0629	22.7594	17.2243	29.2142	31.6711	34.1166	8.30504	4.52592	4.29425	12.7855	0.0179761	2.22454	0.0356379	0.0356379	1.60371	0.0136653	9.40974	0.0136653	51.4313	36.4472	9.12725	GAGCGAGCAGAGAAGUAUUAUU	mature miRNA	standard	MIMAT0035645	dvi-miR-974-2-5p
467	tur-miR-276-5p	0.00359934	0.00471758	0.00343231	3.36062e-11	3.38682	3.93661	26.1952	6.72329	1.3988	1.60933	0.657277	1.11	5.66925	5.60368	1.86235	1.21153	1.73431	1.79227	0.00343231	0.00343231	0.00343231	1.26121	0.969942	7.92931	20.3807	33.5574	24.6476	0.00573221	3.16045	1.03023	0.0164197	0.0164197	1.93899	0.0289952	5.74313	11.2356	2.96345	0.56447	2.05914	0.316013	1.13824	3.74866	AGCUCGGUGUGGAGUUUCUUAC	mature miRNA	standard	MIMAT0023034	tur-miR-276-5p
2371	ame-miR-6045	0.0036233	0.00474241	67.699	6.66373	65.373	3.03393	66.3357	2.81412	50.1109	6.76211	36.0644	8.46021	42.6851	5.06155	22.3813	8.25189	51.3866	37.9222	63.5423	64.1695	75.3851	67.7645	61.9602	66.3944	69.1785	63.5511	66.2776	46.0337	57.9165	46.3824	27.5765	36.12	44.4966	45.8039	45.4065	36.8451	21.5299	31.0259	14.5881	24.6216	34.7555	94.7828	AUUCACUGGACGGCAAUGGGCU	mature miRNA	standard	MIMAT0023667	ame-miR-6045
714	dme-miR-316-5p	0.00368444	0.00481577	10.6362	2.63794	2.6784	0.359861	17.9428	1.98889	6.8732	2.70285	33.6361	17.1906	1.47037	1.56768	7.93022	4.69441	16.9477	6.60731	13.6787	8.98849	9.24137	2.99727	2.28823	2.74971	18.8116	19.3495	15.6673	4.33572	9.71557	6.56829	24.7045	22.7499	53.454	0.0187302	1.25961	3.13278	11.6968	9.42285	2.67098	22.3954	18.8498	9.59801	UGUCUUUUUCCGCUUACUGGCG	mature miRNA	standard	MIMAT0008449,MIMAT0008496,MIMAT0008591,MIMAT0000408,MIMAT0008764,MIMAT0001262,MIMAT0008818,MIMAT0008869,MIMAT0009000,MIMAT0009080	dme-miR-316-5p	dme-miR-316-5p
1402	tca-miR-2788-5p	0.00369094	0.0048176	31.368	7.57241	14.815	1.38034	3.66841	3.41253	21.0843	4.72727	1.13298	1.93231	3.03881	4.33007	139.89	13.3395	15.9098	10.647	22.7373	34.4688	36.8979	14.1301	13.911	16.4038	4.23691	0.00733893	6.76099	15.949	25.2546	22.0493	3.36423	0.0173637	0.0173637	0.26467	0.823418	8.02833	139.045	153.633	126.994	14.8549	27.0449	5.8294	UGGGGUUUCUUAGCGGCAUUU	mature miRNA	standard	MIMAT0018798	tca-miR-2788-5p
1806	bmo-miR-3413	0.00371063	0.00483661	38.1699	2.28121	25.1724	3.75609	12.9874	3.90054	3.1285	2.84782	11.8238	8.29274	5.97923	5.80865	7.56246	4.50767	0.350626	0.585964	35.5901	38.999	39.9207	23.1448	22.8658	29.5065	9.14911	16.9473	12.8658	3.79579	5.58343	0.00628221	20.4057	3.85418	11.2116	2.66067	2.59066	12.6864	5.88754	12.6678	4.132	0.0123194	1.02724	0.0123194	UGAGUACCCGCUGCGCCCGAGAGAG	mature miRNA	standard	MIMAT0015619	bmo-miR-3413
1378	bmo-miR-2778a-3p	0.00378103	0.00492159	0.0647278	0.107827	0.0147015	0	35.911	45.4057	0.00411959	0	0.0119759	1.90105e-10	3.85397	6.5291	1.39086	2.38555	1.76008	2.38916	0.189236	0.00247366	0.00247366	0.0147015	0.0147015	0.0147015	87.9907	15.1116	4.63076	0.00411959	0.00411959	0.00411959	0.0119759	0.0119759	0.0119759	0.0843935	0.0843935	11.3931	4.14546	0.0135669	0.0135669	0.787533	4.48213	0.0105778	CAGAGUACGCAAAAAAACAAUU	mature miRNA	standard	MIMAT0013665	bmo-miR-2778a-3p
2213	dme-miR-4961-5p	0.00383985	0.00499127	33.3893	3.96243	54.8484	2.72942	40.9714	8.60768	27.8591	5.47921	41.7832	5.88847	38.2463	5.57686	45.2375	6.5152	31.9453	7.92446	29.548	37.4627	33.1573	53.7478	57.9563	52.8411	31.407	43.4116	48.0954	24.2003	34.1585	25.2183	36.4855	40.7408	48.1232	33.3167	44.2994	37.1228	50.9973	46.5488	38.1664	32.7549	39.4339	23.6472	UCUCUAUGUGUAUGUAUGUAUC	mature miRNA	standard	MIMAT0020181	dme-miR-4961-5p	dme-miR-4961-5p
1757	bmo-miR-3375-3p	0.00396797	0.00515072	0.0033865	0.000894994	2.22743	1.73764	0.00174459	2.37632e-11	0.129243	0.134556	0.0168026	0	17.0997	29.4427	0.109089	0.157962	2.82807	3.24276	0.00286978	0.00441995	0.00286978	0.559465	2.09557	4.02724	0.00174459	0.00174459	0.00174459	0.00518453	0.272281	0.110265	0.0168026	0.0168026	0.0168026	0.100933	51.0971	0.100933	0.291487	0.0178897	0.0178897	6.3741	0.0135581	2.09655	UGCUAUCUUUGAAAAGUUUGGAAUA	mature miRNA	standard	MIMAT0015566	bmo-miR-3375-3p
2611	ame-miR-9886	0.00398876	0.00517061	0.115659	0.193661	3.14104	1.28076	4.95929	1.38202	2.48051	3.53067	14.2881	17.76	9.50219	5.60244	9.00403	1.24166	4.09282	3.01414	0.00384883	0.00384883	0.339279	4.54811	2.83181	2.04321	3.36348	5.75183	5.76255	0.00588372	0.911977	6.52368	34.7618	5.07121	3.03139	11.5419	3.16566	13.799	8.3246	8.25035	10.4371	1.26258	3.75369	7.26218	UAGGCGUCACGUUGUGGAACG	mature miRNA	standard	MIMAT0037290	ame-miR-9886
1433	bmo-miR-2805	0.00401331	0.00519531	9.50368	1.60886	5.89656	2.28177	22.1367	2.25802	1.11517	1.92336	48.7597	13.4623	2.36358	4.02138	60.4403	27.4651	2.58997	2.85455	10.0595	10.7609	7.69061	6.93904	7.4709	3.27975	24.6667	20.3259	21.4174	0.00471792	0.00471792	3.33608	63.2797	46.307	36.6924	0.0418333	7.00707	0.0418333	60.0856	88.081	33.1542	0.0118489	5.65764	2.10044	UUCCUGACGAACCACGGAAA	mature miRNA	standard	MIMAT0013713	bmo-miR-2805
1939	tca-miR-3804a-5p	0.00414385	0.00535696	7.26034	1.59019	19.4832	2.20203	22.1023	4.88883	4.74017	3.88642	13.7765	6.854	15.2413	3.16123	2.63781	4.54277	31.6076	4.18622	7.90666	8.42559	5.44875	21.2605	17.0198	20.1692	16.5828	25.888	23.836	0.430468	5.81142	7.97861	8.39368	21.4925	11.4433	17.4942	16.6021	11.6275	7.88336	0.0150426	0.0150426	36.4298	28.9059	29.4872	UGGCACACAUCAAUGUCCACGUUUUU	mature miRNA	standard	MIMAT0018624	tca-miR-3804a-5p
1374	bmo-miR-2776	0.0043337	0.00559474	0.00302377	5.82077e-11	4.04304	2.49685	56.2332	68.3504	0.126747	0.21125	2.22674	3.83005	2.20655	2.41881	0.180396	0.284077	4.641	5.01549	0.00302377	0.00302377	0.00302377	2.55445	6.92563	2.64903	134.766	23.7682	10.1657	0.00478181	0.00478181	0.370677	0.0154635	6.64931	0.0154635	0.0414376	4.81712	1.7611	0.50842	0.0163838	0.0163838	9.97	0.0127004	3.94031	AGAGUACGCAAAAAAACAAUU	mature miRNA	standard	MIMAT0013660	bmo-miR-2776
885	dvi-miR-974-1-5p	0.00447197	0.00576536	4.12231	1.65523	4.37602	3.58623	4.80107	1.39694	31.0711	53.3487	0.0142647	0	0.0524187	0	0.232373	0.378008	17.786	13.7898	2.28644	5.50064	4.57985	8.51258	2.14129	2.47419	6.40915	3.88755	4.10652	0.004931	0.536247	92.6721	0.0142647	0.0142647	0.0142647	0.0524187	0.0524187	0.0524187	0.0141298	0.668858	0.0141298	27.0871	24.328	1.94281	GAGCGAGCAAUGAAGUAAUAUU	mature miRNA	standard	MIMAT0035644	dvi-miR-974-1-5p
2325	ame-miR-6000b	0.00464541	0.00597267	12.3469	2.92551	1.44707	2.49029	17.2671	0.662135	1.536	1.33819	74.0373	8.33176	7.13713	4.93397	7.21755	3.07967	0.909791	1.55666	12.4369	15.2263	9.37738	0.00929593	0.00929593	4.32261	17.3894	16.5524	17.8596	2.48511	2.11745	0.00544681	64.7606	80.8838	76.4676	12.8317	4.44038	4.13927	10.6266	6.38948	4.63658	2.70727	0.011051	0.011051	UAGAGACGAGUAGUACCCACGAG	mature miRNA	standard	MIMAT0023661	ame-miR-6000b
1602	bmo-miR-3227	0.00480843	0.00617386	10.8063	0.568179	13.6329	4.44108	63.2881	45.2999	3.08074	1.0827	1.90332	3.26757	10.7348	5.93788	2.05899	3.54039	3.85985	2.54852	11.2443	10.1643	11.0103	12.1121	18.6346	10.1521	115.069	30.9835	43.8119	2.13603	4.26223	2.84396	0.0167838	0.0167838	5.67638	17.5499	7.9786	6.67591	0.01495	0.01495	6.14708	0.946641	4.95603	5.67687	UAGCAAUUUUUCAGGACGCUCGG	mature miRNA	standard	MIMAT0015409	bmo-miR-3227
268	dpu-miR-92	0.00490908	0.00629454	18.7015	3.56298	30.0803	5.01353	9.37599	3.91919	3.53524	1.40545	1.55901	1.35219	5.20644	2.79806	1.43452	2.45814	12.0164	4.36278	15.7617	22.664	17.6789	34.9865	24.9659	30.2885	4.99285	10.5923	12.5428	2.14439	4.95484	3.50651	2.09178	0.0215887	2.56366	1.99398	6.51395	7.11139	4.27294	0.0153063	0.0153063	15.5963	7.15692	13.296	AAUUGCACUCGUCCCGGCCUGC	mature miRNA	standard	MIMAT0012672	dpu-miR-92
2002	tca-miR-3832-3p	0.00494093	0.0063268	0.00296314	0	0.0952225	0.139556	0.00655728	0.00851815	0.00467661	0	0.344742	0.571792	16.2763	28.0022	3.32837	2.86671	0.957691	0.918682	0.00296314	0.00296314	0.00296314	0.0146496	0.256368	0.0146496	0.00163932	0.0163932	0.00163932	0.00467661	0.00467661	0.00467661	1.00499	0.0146181	0.0146181	0.109237	48.6104	0.109237	6.02541	3.64194	0.317776	1.84737	1.01317	0.0125262	ACACCAAAAUCGUUUCUCCUGU	mature miRNA	standard	MIMAT0018695	tca-miR-3832-3p
270	ame-miR-92a	0.00502505	0.00642581	49.6086	2.85889	61.8502	3.50014	31.5218	9.32808	30.5264	5.95281	47.9497	8.28727	31.0617	1.96423	3.7386	3.26726	128.635	20.3342	47.8174	52.9056	48.1026	65.4836	58.5005	61.5664	30.3989	22.806	41.3605	23.6997	33.2444	34.635	38.8137	50.052	54.9833	30.9833	29.1379	33.064	6.12183	5.07981	0.0141662	151.795	120.4	113.711	AUUGCACUUGUCCCGGCCUAU	mature miRNA	standard	MIMAT0004435,MIMAT0018407,MIMAT0018439,MIMAT0015668	ame-miR-92a
777	hme-miR-928	0.00512472	0.0065444	2.43797	2.71928	11.5858	3.40354	0.674175	1.16215	1.77997	3.07319	28.3428	3.92268	5.25683	1.85363	57.5366	18.5762	12.6044	2.68863	0.00599417	5.37402	1.93389	12.4808	14.4524	7.82416	0.00320849	2.01611	0.00320849	0.00565899	0.00565899	5.32859	32.8723	26.0781	26.0781	7.23855	4.96636	3.56559	77.9814	41.6942	52.9341	14.6142	13.6486	9.55027	GUGGCUGUGGAAGCUCGCAAA	mature miRNA	standard	MIMAT0024991	hme-miR-928
701	dme-miR-314-3p	0.00521579	0.00665171	48.0051	5.31729	10.365	1.43529	4.78806	3.26	3.78261	6.54247	0.0953186	0.135962	3.66413	4.1404	10.4023	7.56303	7.55298	5.56426	44.5977	54.1321	45.2856	8.77448	10.7569	11.5636	1.3511	5.17686	7.83622	0.00531026	11.3372	0.00531026	0.0168209	0.252314	0.0168209	2.73854	0.0648573	8.18899	18.177	9.95966	3.07034	12.0782	9.24039	1.34033	UAUUCGAGCCAAUAAGUUCGG	mature miRNA	standard	MIMAT0008465,MIMAT0008528,MIMAT0008598,MIMAT0000406,MIMAT0008644,MIMAT0008720,MIMAT0001260,MIMAT0008795,MIMAT0008864,MIMAT0008908,MIMAT0009025,MIMAT0009077	dme-miR-314-3p	dme-miR-314-3p
1974	tca-miR-3817-5p	0.0052352	0.00666747	35.1482	4.96368	42.5593	3.46329	24.0241	7.06706	20.233	11.0255	20.8324	4.30571	39.7381	4.76583	37.8278	5.99346	34.2136	3.61424	39.5865	36.0698	29.7883	44.0024	45.0677	38.6078	24.3781	30.9075	16.7867	18.3802	10.2513	32.0676	24.3952	16.0478	22.0542	41.1199	34.434	43.6603	31.6458	43.613	38.2245	35.1645	37.2574	30.219	UCGGGGUGUGGGAGUGGUAU	mature miRNA	standard	MIMAT0018658	tca-miR-3817-5p
940	dme-miR-986-3p	0.00548092	0.00697103	1.80027	1.92655	24.7424	1.56494	40.3146	7.45507	1.57807	2.00906	1.79118	1.69459	4.98201	7.04331	0.0151432	0	62.1189	32.4387	1.56082	0.00464183	3.83535	24.3247	26.4738	23.4287	46.229	31.9405	42.7743	0.887473	0.00539763	3.84135	3.39749	1.95574	0.0203194	0.0206223	13.0436	1.88179	0.0151432	0.0151432	0.0151432	84.3693	77.0889	24.8986	AGCGGCGAGGCUAUUCAAGUAA	mature miRNA	standard	MIMAT0020884,MIMAT0012432	dme-miR-986-3p	dme-miR-986-3p
417	pxy-miR-263	0.00552118	0.0070128	1.84457	1.07305	10.7799	2.77722	0.373189	0.641574	7.88894	1.85489	0.877832	1.48589	5.14389	7.16847	5.8062	3.87793	26.0983	7.39611	1.6563	0.878127	2.9993	13.9855	9.25695	9.09735	0.00277636	0.00277636	1.11402	6.51782	7.14948	9.99951	2.59359	0.0199507	0.0199507	0.0323346	2.06133	13.338	1.33738	7.79447	8.28676	17.8822	28.188	32.2248	CGUGGUCUCUUAGUGGCAUCUC	mature miRNA	standard	MIMAT0033738	pxy-miR-263
2114	tca-miR-3883-5p	0.00555327	0.00704408	12.6971	1.27316	0.976259	1.3026	159.666	39.5589	2.30374	2.14135	17.5033	5.56955	4.6497	2.15033	12.4854	4.11367	10.0967	3.008	13.8823	11.3513	12.8577	0.00535495	0.466839	2.45658	199.715	158.667	120.616	2.66279	0.00555518	4.24287	14.4542	23.9316	14.124	2.8089	7.01319	4.12699	7.73979	14.6794	15.0369	7.40474	9.54181	13.3435	UAAGAACCCUCGUUAGCGAGUUUGGC	mature miRNA	standard	MIMAT0018862	tca-miR-3883-5p
2230	dme-miR-4971-5p	0.00556839	0.00705379	6.9137	6.41677	90.7117	7.90837	18.4935	9.97243	231.971	23.6527	35.6028	3.63152	257.222	4.90893	34.2256	8.23165	171.511	86.0061	8.04299	12.6909	0.00726229	99.5828	88.1521	84.4001	12.586	12.8871	30.0074	251.641	238.546	205.727	33.3486	39.7921	33.6677	262.841	253.765	255.06	43.4977	27.7782	31.4009	131.167	113.094	270.273	GGAUGAGCUUGUCAGUGGCGGA	mature miRNA	standard	MIMAT0020198	dme-miR-4971-5p	dme-miR-4971-5p
385	aga-miR-210	0.00576029	0.00727737	27.1001	5.86259	57.3557	2.31401	27.9508	7.71711	7.30373	5.62713	24.402	7.4186	28.444	3.36913	14.5335	10.2256	9.09985	3.48674	29.8456	31.0861	20.3685	59.9668	56.5412	55.559	32.9108	19.0597	31.8819	11.4992	9.50287	0.90912	32.7678	21.8145	18.6237	32.0166	25.3242	27.9912	23.5965	3.44769	16.5565	12.9813	8.08531	6.23289	UUGUGCGUGUGACAACGGCUA	mature miRNA	standard	MIMAT0001505	aga-miR-210
2103	tca-miR-3878-3p	0.00598324	0.00754895	36.5856	3.35757	67.7431	1.94488	47.2284	11.0461	54.9166	9.27097	49.8847	16.7614	74.3469	2.33385	63.888	11.6798	65.6782	8.72495	34.2077	35.1227	40.4264	69.7297	65.8428	67.6567	34.7298	51.2742	55.6811	45.2304	55.8118	63.7074	30.5343	59.9024	59.2174	76.983	72.544	73.5137	52.9419	62.538	76.1842	72.7638	55.9329	68.3378	AUUUUUAGUGUCCGUGUUG	mature miRNA	standard	MIMAT0018849	tca-miR-3878-3p
1995	tca-miR-3828-5p	0.00612785	0.00772109	0.00297084	3.36062e-11	3.25176	5.60706	0.00165283	0	0.0046736	0	0.0146421	1.90105e-10	60.8241	105.163	2.99886	2.58581	2.09595	1.61197	0.00297084	0.00297084	0.00297084	0.0145168	9.72623	0.0145168	0.00165283	0.00165283	0.00165283	0.0046736	0.0046736	0.0046736	0.0146421	0.0146421	0.0146421	0.108405	0.108405	182.255	4.58448	0.0149777	4.39712	3.94545	0.989694	1.3527	UCUGAAGUGCAGGAUAGU	mature miRNA	standard	MIMAT0018686	tca-miR-3828-5p
1033	dme-miR-1000-3p	0.00661143	0.00831932	28.4141	7.30836	24.6341	2.66034	23.9414	8.47849	33.5564	1.46281	22.8253	2.9917	12.488	0.231432	15.2942	7.52277	17.5836	4.058	20.3769	30.2047	34.6608	24.4946	27.3615	22.0463	32.2957	15.3439	24.1847	32.9041	35.2318	32.5332	25.7489	19.7699	22.957	12.6208	12.2208	12.6225	22.1056	16.5572	7.21994	15.2737	15.2078	22.2692	CUGCUGGGUCGGGGCAUUAACA	mature miRNA	standard	MIMAT0020900,MIMAT0012266,MIMAT0012458	dme-miR-1000-3p	dme-miR-1000-3p
1573	bmo-miR-3203-3p	0.00664677	0.00835265	1.97918	3.42148	22.9841	2.84179	118.144	92.833	4.5478	0.806446	2.50885	0.287161	14.0597	3.49392	2.90458	2.76154	2.28464	2.6119	0.00378841	5.92997	0.00378841	20.8521	21.8899	26.2104	224.696	75.0205	54.7169	5.47589	4.01783	4.14969	2.26636	2.82595	2.43423	10.5999	17.5868	13.9924	0.0159958	5.51856	3.17917	5.27769	1.10942	0.466808	AUGUCAGCUCAGUCAGUACACG	mature miRNA	standard	MIMAT0015380	bmo-miR-3203-3p
383	tur-miR-210-5p	0.00671571	0.00842808	64.5145	7.62133	102.135	5.64134	118.315	16.8417	100.456	7.35378	95.8074	17.7855	106.281	25.6297	76.057	25.332	122.119	19.6164	72.8839	62.6855	57.974	108.643	99.1369	98.6266	103.026	136.367	115.552	92.7912	101.123	107.453	108.708	75.5185	103.196	130.406	79.3736	109.062	105.307	61.2984	61.5652	109.697	111.926	144.733	AGUUGUUUGACCACGACACAAGG	mature miRNA	standard	MIMAT0023070	tur-miR-210-5p
228	tca-miR-34-3p	0.00673915	0.00844628	40.2394	9.21177	3.50833	0.954935	178.472	20.6026	2.14084	2.3856	53.7478	10.5533	2.0758	3.53571	6.66697	11.5255	6.27667	1.17678	47.7293	43.0353	29.9536	4.07498	2.40581	4.04419	169.998	201.96	163.458	1.70245	0.00482963	4.71523	46.9552	48.3824	65.9058	0.0344531	6.15849	0.0344531	19.9754	0.0127364	0.0127364	7.6041	5.86441	5.36148	CGACCACUAUCCAUACUCCCUCC	mature miRNA	standard	MIMAT0019108	tca-miR-34-3p
1570	api-miR-3054	0.00733538	0.00918137	57.108	6.30812	10.727	0.780817	24.1794	3.83751	5.48269	6.43462	10.9258	1.68045	5.78628	2.78963	7.08171	3.29814	0.63151	1.07257	62.3336	58.8899	50.1007	9.97013	10.6812	11.5297	21.8278	22.1028	28.6078	12.5696	0.00625797	3.87223	12.7705	9.48212	10.5248	4.20335	4.14818	9.00731	7.67121	3.52857	10.0453	0.0122624	0.0122624	1.87001	UUAGUGGAUUCGCCUGUUGACACCGGC	mature miRNA	standard	MIMAT0014797	api-miR-3054
1095	aae-miR-1175-5p	0.00771237	0.00964046	1.11265	1.73261	41.0696	1.93511	11.0155	5.26926	9.09517	5.16288	13.49	6.64886	4.4856	1.84267	3.13577	5.29144	19.3957	5.7651	3.10928	0.0045737	0.224107	42.8077	41.4166	38.9845	14.9731	5.0344	13.0389	13.751	9.99187	3.54267	19.1436	15.1615	6.1649	6.22416	2.55403	4.67861	9.24534	0.0157173	0.146267	18.2319	14.3013	25.6539	AAGUGGAGUAGUGGUCUCAUCG	mature miRNA	standard	MIMAT0014264,MIMAT0014390	aae-miR-1175-5p
1713	bmo-miR-3333	0.007797	0.00973338	0.0887143	0.14666	2.61529	2.88858	0.00277306	3.36062e-11	3.65022	3.4389	3.20956	2.9155	7.47857	8.42864	29.0208	7.18828	1.14976	1.00168	0.00404009	0.258063	0.00404009	0.00632859	5.71947	2.12008	0.00277306	0.00277306	0.00277306	7.62113	1.66477	1.66477	0.0248522	3.85676	5.74708	0.0342008	16.6301	5.77138	26.9331	23.1074	37.0218	1.91283	0.0154596	1.52098	CCGUUCGAGAAGCAAGACAAAGUG	mature miRNA	standard	MIMAT0015520	bmo-miR-3333
2106	tca-miR-3879-5p	0.00791952	0.00987328	42.7485	9.97502	23.7642	1.99706	33.0774	3.67168	27.9503	0.650494	22.2146	9.7384	45.7008	4.03093	34.709	4.73776	35.1407	6.2068	31.2525	47.8774	49.1155	24.4517	21.5143	25.3268	32.5996	36.9645	29.668	28.2659	27.2022	28.3827	25.9171	11.168	29.5588	41.153	48.833	47.1164	34.902	29.8777	39.3474	31.8241	42.3012	31.2968	UGGGUUAUUGUGUGCCGGU	mature miRNA	standard	MIMAT0018850	tca-miR-3879-5p
1489	bmo-miR-2855	0.0081929	0.0102006	131.841	23.3432	26.7907	7.72575	50.1119	4.56146	8.79412	2.42278	1.92996	2.4775	5.82021	2.08596	4.54046	3.92515	5.80539	0.873621	113.669	123.685	158.167	17.8799	31.6146	30.8775	45.969	49.3664	55.0001	6.70543	8.22668	11.4503	4.72962	0.0207895	1.03948	4.18078	8.16814	5.11173	6.60626	7.0013	0.0138297	4.86318	6.58857	5.96443	CGGGUAACUUUGCAUCGCUGGCA	mature miRNA	standard	MIMAT0013790	bmo-miR-2855
869	dvi-miR-970-5p	0.0085635	0.010648	1.87229	3.0477	16.2128	0.738009	1.02914	1.57516	3.15494	4.19487	4.70849	1.65145	30.6247	0.402339	2.14922	3.69303	85.9131	24.4846	0.0049486	0.222687	5.38922	16.4198	16.8252	15.3934	0.239122	0.00533659	2.84297	7.94467	1.38526	0.13489	4.60478	3.11134	6.40936	31.0705	30.2886	30.5149	0.0170534	6.41356	0.0170534	105.61	93.629	58.5	AGCCAGCGGAUGUUUUAUUUGGUA	mature miRNA	standard	MIMAT0035590	dvi-miR-970-5p
902	dme-miR-978-5p	0.00923247	0.0114648	33.7829	2.75089	22.1647	1.79477	19.5892	7.76964	6.38943	2.95403	1.53876	1.99988	4.85988	8.34416	1.01661	1.73618	0.59069	0.692654	36.6042	33.6362	31.1082	24.1513	20.6602	21.6826	18.8883	12.1937	27.6855	9.74211	5.25711	4.16906	0.79517	0.0171929	3.80392	0.0423789	0.0423789	14.4949	0.014228	3.02139	0.014228	0.0118115	1.35809	0.402172	UGCAAUCUACGCCACUGGCUUACG	mature miRNA	standard	MIMAT0020875	dme-miR-978-5p	dme-miR-978-5p
961	dvi-miR-989-5p	0.00985425	0.0121893	99.8792	12.2859	8.80658	4.42844	361.624	33.5465	7.52809	6.53014	53.8552	3.89404	1.30007	1.25048	11.9667	6.54871	2.75201	2.76214	108.932	85.8934	104.812	13.7203	5.12391	7.57552	377.664	323.068	384.139	11.7422	0.00589318	10.8362	50.298	58.0156	53.252	0.0144586	1.37356	2.51217	16.5488	14.885	4.46613	5.53692	0.0132231	2.7059	GGCCACUACCUCGCAGUCACG	mature miRNA	standard	MIMAT0035602	dvi-miR-989-5p
663	dwi-miR-309	0.00985466	0.0121893	0.614471	0.934339	3.34767	1.77739	7.50799	4.82532	3.72126	3.44343	41.0098	7.1679	2.46435	1.90982	12.0797	1.2187	2.26148	2.52943	0.0973871	1.69305	0.0529779	5.3033	1.83064	2.90907	2.43205	12.0359	8.05603	0.828796	7.53022	2.80477	42.1732	47.5249	33.3314	2.63237	0.476067	4.28461	12.171	13.2501	10.8179	1.77037	0.0136202	5.00045	UAAGACAAACUUCACCCAGUGA	mature miRNA	standard	MIMAT0009021	dwi-miR-309
Following transcripts are statistically insignificant (p-value > 0.01)
2149	tca-miR-3901-3p	0.0101203	0.0124852	0.00275117	0	0.0182054	0	0.0013779	0	0.0046351	6.72124e-11	1.29701	2.22205	12.0379	20.6324	0.0160873	0	0.138202	0.220418	0.00275117	0.00275117	0.00275117	0.0182054	0.0182054	0.0182054	0.0013779	0.0013779	0.0013779	0.0046351	0.0046351	0.0046351	3.86281	0.0141107	0.0141107	0.125832	0.125832	35.8621	0.0160873	0.0160873	0.0160873	0.0109441	0.392719	0.0109441	CAUUUAUAUUUCAAUUACGU	mature miRNA	standard	MIMAT0018907	tca-miR-3901-3p
2037	tca-miR-3848-5p	0.0110583	0.0136187	9.31616	8.61927	16.2454	1.56372	15.2948	9.21544	50.5451	5.81917	1.81159	3.10363	63.9356	12.1904	73.4114	8.64181	27.0409	11.907	17.0192	10.9226	0.00667421	17.7379	14.6191	16.3792	25.7003	8.16346	12.0208	53.5825	43.8357	54.2172	0.0197091	0.0197091	5.39536	77.7224	59.5017	54.5827	67.5682	69.3277	83.3382	14.5686	38.2877	28.2666	GUAGCGGUAUAUAAGGUUA	mature miRNA	standard	MIMAT0018744	tca-miR-3848-5p
371	dme-miR-193-5p	0.0110679	0.0136187	42.2426	3.43801	4.12289	2.46032	5.66012	0.8648	1.03789	1.78929	6.3761	6.15958	5.28011	9.05903	6.12068	4.22899	0.638775	1.08832	41.8905	38.9941	45.8431	2.11538	6.86751	3.38579	4.71857	5.84282	6.41898	0.00484454	3.10399	0.00484454	1.69086	13.353	4.08442	0.0498769	0.0498769	15.7406	6.69588	10.0326	1.63353	0.0104357	0.0104357	1.89545	UUGGGAUUUUUUAGAUCAGCAG	mature miRNA	standard	MIMAT0020849	dme-miR-193-5p	dme-miR-193-5p
2413	hme-miR-6305-5p	0.0112844	0.0138671	0.00288918	0	4.74413	0.950211	0.00158228	0	0.833009	1.43397	1.66991	2.8634	13.1124	22.5069	0.0192534	0	0.709375	1.20824	0.00288918	0.00288918	0.00288918	5.00289	3.69134	5.53816	0.00158228	0.00158228	0.00158228	0.00510348	2.48882	0.00510348	0.016727	0.016727	4.97629	0.118041	0.118041	39.1011	0.0192534	0.0192534	0.0192534	0.0117978	0.0117978	2.10453	GUAUGCUAGACUUUUUUACAUA	mature miRNA	standard	MIMAT0025010	hme-miR-6305-5p
1491	bmo-miR-2856-5p	0.0113739	0.0139589	12.1367	5.11115	12.0072	3.74668	4.30617	4.03702	14.2965	4.11878	27.0071	8.74586	13.0638	2.44816	14.782	8.54721	9.37257	0.838397	7.3999	11.4562	17.554	9.92332	16.3325	9.76574	8.65916	3.57401	0.685326	18.811	10.7435	13.3351	19.6498	36.6768	24.6946	10.2503	14.7082	14.2331	24.5243	11.2781	8.54346	8.40551	9.81727	9.89492	UUGUCUGUGGUUCGAGGGUG	mature miRNA	standard	MIMAT0013792	bmo-miR-2856-5p
1584	bmo-miR-3211	0.0119871	0.0146924	29.4518	5.89865	6.44182	3.99439	183.325	165.038	1.69535	1.46912	9.23704	4.00987	2.20908	1.9187	5.21362	4.43172	12.5704	3.72404	26.7672	36.2152	25.373	6.4465	2.4451	10.4339	372.465	108.931	68.5792	2.4091	2.67122	0.00571893	6.51739	13.8421	7.35161	0.0150429	3.03952	3.57268	2.56459	10.3299	2.74641	16.8705	10.4168	10.4238	UCCUUGGUCACCGGUCAGUCCGG	mature miRNA	standard	MIMAT0015390	bmo-miR-3211
122	bmo-miR-9b-3p	0.0122618	0.0150096	0.0451076	0.0731418	4.15613	1.53844	0.111723	0.19059	5.04367	3.80756	1.10982	1.8928	21.5639	37.1696	0.124792	0.184897	0.012328	0	0.129564	0.00287921	0.00287921	3.37302	3.16678	5.92857	0.331797	0.00168605	0.00168605	1.0529	5.4413	8.6368	0.0170087	3.29543	0.0170087	0.103992	64.4837	0.103992	0.0180423	0.0180423	0.338293	0.012328	0.012328	0.012328	ACGGAGCUAAAUCGCCAAAGCG	mature miRNA	standard	MIMAT0015290	bmo-miR-9b-3p
1967	tca-miR-3814-3p	0.0127495	0.0155864	13.3886	0.893234	12.6783	3.94558	25.7207	11.7327	1.31262	2.26476	2.22792	1.58446	2.95415	3.01118	1.10875	1.43244	19.6075	12.7408	13.4205	12.4798	14.2654	14.771	15.1367	8.12726	16.4081	38.8984	21.8557	0.00505978	3.92774	0.00505978	0.778934	1.98502	3.9198	0.0200395	6.03689	2.80553	2.73017	0.58108	0.0149956	34.2244	13.7433	10.8547	UAGCAUGAGCGUUUGUUG	mature miRNA	standard	MIMAT0018653	tca-miR-3814-3p
225	aae-miR-34-3p	0.0130593	0.0159445	21.4374	4.10068	15.3407	1.75636	51.7173	6.35485	1.95962	3.3861	30.9796	13.0962	2.81373	4.8018	2.93514	3.69349	1.33485	1.82516	24.4723	16.7723	23.0676	17.3098	14.7766	13.9357	47.8095	48.2925	59.0499	5.86955	0.00464915	0.00464915	40.8635	35.9494	16.126	8.35838	0.0414124	0.0414124	7.0868	1.70468	0.0139343	3.41696	0.576344	0.01125	CAACCACUAUCCGCCCUGCCGCC	mature miRNA	standard	MIMAT0014246	aae-miR-34-3p
2464	pxy-miR-8507-5p	0.0138703	0.0169128	52.388	11.4339	19.8038	3.09563	45.6466	18.598	0.818637	1.40874	4.50028	6.60575	5.19634	4.51602	6.12164	5.57795	8.78432	1.2657	41.4807	51.3993	64.2842	21.6594	16.2302	21.5219	26.8092	46.135	63.9956	0.00529792	0.00529792	2.44532	0.0204425	1.39378	12.0866	0.0151973	8.29809	7.27572	12.0515	5.33401	0.979373	9.52974	7.32292	9.5003	GGGGGUUUUUGGAUACGCAGAA	mature miRNA	standard	MIMAT0033724	pxy-miR-8507-5p
1104	api-miR-1923	0.0139554	0.0169946	88.3135	8.34848	25.6893	4.32512	32.098	6.18846	3.39871	0.806809	4.28571	5.19605	8.64271	14.905	1.48038	2.54006	2.96027	1.24117	92.0958	94.1013	78.7433	29.7637	26.1534	21.1509	38.283	25.906	32.105	4.03786	2.49214	3.66613	2.76729	10.0718	0.0180256	0.0372985	0.0372985	25.8535	0.0138731	0.0138731	4.41339	4.10362	1.64021	3.13699	AAUCGCGUACCGUUGCACAGUCGUGGC	mature miRNA	standard	MIMAT0014131	api-miR-1923
2203	dme-miR-4955-5p	0.0139955	0.0170216	3.73323	2.60297	7.03457	1.96727	38.5135	18.9579	2.58517	2.23943	7.0717	4.98297	11.3805	19.6291	2.67209	4.60358	0.0104592	1.34425e-10	3.16479	1.46145	6.57345	7.84587	4.79139	8.46645	59.7721	23.3612	32.4074	4.02772	3.72248	0.00530835	2.24682	6.76929	12.199	0.047617	34.0462	0.047617	0.0142129	7.98785	0.0142129	0.0104592	0.0104592	0.0104592	CGCGGAGAAAAAAAUCCCCAGA	mature miRNA	standard	MIMAT0020171	dme-miR-4955-5p	dme-miR-4955-5p
1006	dsi-miR-995-5p	0.014088	0.0171121	26.5985	7.80286	23.2137	3.75756	13.184	4.13477	22.616	6.7904	17.1649	12.2983	19.8354	1.01208	16.1807	2.81512	7.44386	3.16404	34.5237	18.924	26.3478	25.819	24.9157	18.9063	13.7473	17.0082	8.79645	27.2498	14.8214	25.7768	13.3629	7.21659	30.9152	19.5716	20.9532	18.9813	18.7855	16.5625	13.1942	8.7387	3.83777	9.75509	GCCCGAAUUAUGUGGGAGCUGCG	mature miRNA	standard	MIMAT0012453	dsi-miR-995-5p
2120	tca-miR-3886-5p	0.0145463	0.0176461	4.13925	3.27606	6.07806	4.1103	78.2594	9.33823	4.27809	2.38936	1.72706	2.20241	2.5444	4.33679	5.55654	5.46374	6.96082	2.62717	1.13509	3.6504	7.63227	4.24757	10.7856	3.201	74.8768	88.8175	71.0838	4.11113	1.9766	6.74656	0.952042	4.21222	0.0169252	0.0405555	0.0405555	7.5521	11.6389	1.06418	3.96651	9.17236	7.65332	4.05676	UCACAGCGAGCUUUGACAG	mature miRNA	standard	MIMAT0018870	tca-miR-3886-5p
284	dme-miR-92b-3p	0.0145792	0.0176633	16.4415	4.86427	31.273	1.41778	17.1619	2.50382	1.36414	2.35347	5.36932	4.6304	7.46965	3.85347	4.16359	2.52415	5.5868	3.13725	21.9605	14.5856	12.7783	32.5887	31.4587	29.7715	14.4779	19.4347	17.5731	4.0817	0.00536184	0.00536184	8.0568	8.02853	0.0226156	9.39138	3.03324	9.98432	2.65408	7.0776	2.7591	8.68881	5.65614	2.41545	AAUUGCACUAGUCCCGGCCUGC	mature miRNA	standard	MIMAT0008405,MIMAT0008543,MIMAT0008624,MIMAT0000358,MIMAT0008658,MIMAT0008756,MIMAT0001227,MIMAT0008774,MIMAT0008879,MIMAT0008962,MIMAT0008991,MIMAT0009120	dme-miR-92b-3p	dme-miR-92b-3p
173	aae-miR-13-5p	0.0148309	0.0179452	19.7011	5.71302	7.85306	1.80036	17.3472	6.30297	19.3337	10.1654	15.6853	9.84045	34.6972	3.04557	23.0108	6.57773	15.1677	2.11867	25.9643	14.7756	18.3634	9.92269	6.98795	6.64855	10.6177	18.3113	23.1125	26.5102	23.7897	7.7013	10.6196	27.0266	9.40969	36.9038	31.2224	35.9652	30.5441	20.0823	18.4058	13.3697	14.6298	17.5034	UCGUAAAAAUGGUUGUGCUGUG	mature miRNA	standard	MIMAT0014255	aae-miR-13-5p
1738	bmo-miR-3359	0.0153564	0.0185572	59.0228	1.17151	37.8305	5.67854	20.6515	10.8387	3.3367	5.77004	4.59219	4.30047	7.06179	6.01275	7.34899	4.51905	3.75897	0.496545	59.3166	60.0194	57.7323	41.9732	40.1608	31.3575	10.3361	31.9469	19.6715	0.00536874	0.00536874	9.99937	5.19561	0.0218763	8.55909	2.29966	5.0674	13.8183	6.43452	3.35712	12.2553	4.25942	3.75109	3.26642	UGCGGUAUCCGUGAACCGCCCUGAC	mature miRNA	standard	MIMAT0015545	bmo-miR-3359
331	tur-miR-137-3p	0.0156974	0.0189452	1.31383	1.62238	3.25134	1.94863	0.678878	0.556158	1.51469	2.61443	40.581	5.931	3.20217	2.23371	15.6014	4.44543	3.60668	3.02881	0.807204	0.00521329	3.12906	4.98878	3.62081	1.14442	1.31876	0.406046	0.311821	4.53357	0.00524871	0.00524871	39.598	35.2029	46.942	3.386	0.882234	5.33829	20.3928	14.8006	11.6108	0.368342	4.08192	6.36977	UUAUUGCUUGAGAAUACACG	mature miRNA	standard	MIMAT0023099	tur-miR-137-3p
2516	pxy-miR-8541	0.01688	0.0203464	52.1573	1.241	21.4763	3.41914	16.4574	0.634463	1.61267	2.78392	4.13119	3.56016	3.76759	2.36962	1.62561	1.52093	1.15152	1.9744	53.2855	50.8281	52.3584	21.0061	25.1062	18.3166	16.4714	17.0847	15.816	0.00537097	0.00537097	4.82725	0.0207077	6.2382	6.13467	2.20078	2.60833	6.49366	3.03759	1.82404	0.0152004	0.011597	3.43135	0.011597	UAAUUGAGGCUGGCUGAUUGGG	mature miRNA	standard	MIMAT0033800	pxy-miR-8541
2447	pxy-miR-8494-5p	0.0174748	0.0210365	174.461	35.8006	28.0937	1.19732	23.0554	7.88563	6.95381	3.84779	3.44218	3.66699	5.12123	1.72362	4.00788	4.81056	3.9891	4.02542	149.991	157.84	215.55	29.4573	27.6099	27.2141	18.9596	18.0605	32.1461	11.2597	3.85227	5.74943	0.0217515	2.99083	7.31395	6.28129	3.14065	5.94176	1.42424	9.55823	1.04116	3.88937	8.06346	0.0144731	CUUCUCUACUGAGUCUGGCAGUG	mature miRNA	standard	MIMAT0033702	pxy-miR-8494-5p
1952	tca-miR-3809-3p	0.017942	0.0215715	0.176345	0.300491	3.91791	4.95802	115.812	14.5467	0.458705	0.786641	3.34673	2.96835	5.28186	9.04419	11.911	5.03669	1.94579	1.3467	0.523322	0.00285601	0.00285601	0.00535234	9.49371	2.25467	125.647	122.687	99.1019	0.00453762	0.00453762	1.36704	5.71771	0.0176609	4.30484	0.0601921	0.0601921	15.7252	17.3624	7.43033	10.9403	1.92703	3.30178	0.608569	GUCGGUCAGUUGGUUAUGAA	mature miRNA	standard	MIMAT0018641	tca-miR-3809-3p
1201	dps-miR-2541-3p	0.018371	0.0220592	5.50276	0.299055	31.186	4.12059	148.488	36.1232	1.55025	1.34203	13.169	3.89877	5.01592	4.94347	9.51233	5.55402	10.0388	1.60093	5.84195	5.27706	5.38928	35.2777	31.2432	27.0371	164.878	107.076	173.511	2.43364	0.00593572	2.21116	12.2646	9.80193	17.4405	5.13473	9.89892	0.0141161	6.81283	15.9001	5.82406	11.3903	8.27082	10.4554	UGAAGCUCGGACAUUUGGUAAG	mature miRNA	standard	MIMAT0012339	dps-miR-2541-3p
1589	bmo-miR-3215	0.0184981	0.0221836	17.484	5.8649	28.7256	8.68628	3.63227	1.19077	1.06493	1.26991	1.34197	2.29471	3.49865	3.23371	0.792571	1.34442	0.179828	0.289962	19.9941	21.676	10.7817	33.1101	34.3457	18.7209	2.61568	3.3388	4.94233	0.00603108	2.47285	0.71591	0.0171166	3.99167	0.0171166	6.42143	4.04971	0.0248171	0.0163706	2.34497	0.0163706	0.514647	0.0124187	0.0124187	UCUGUUCCCUCGCGCUGUCGCCGCG	mature miRNA	standard	MIMAT0015395	bmo-miR-3215
334	tca-miR-137-5p	0.0187887	0.0225035	3.59989	3.34096	7.95004	3.31567	14.9227	3.12899	32.8762	4.49407	20.7749	8.0488	71.8585	6.61368	49.2291	3.70059	19.6502	9.1428	0.00658088	4.18077	6.61231	4.36294	8.58464	10.9025	12.3365	14.0308	18.4008	37.6076	32.3564	28.6646	13.6169	29.4877	19.2202	64.8642	78.011	72.7002	53.3579	46.2114	48.1178	10.6193	28.9009	19.4305	ACGUGUAUUCUUGGGUAAUUAACAC	mature miRNA	standard	MIMAT0019117	tca-miR-137-5p
378	cqu-miR-210-5p	0.0193318	0.0231248	40.5879	6.74996	50.8702	4.20297	37.4677	4.18079	39.0059	3.90202	57.6937	11.4091	38.5972	1.76808	30.3047	11.4769	38.9266	7.45261	45.6716	43.1627	32.9295	54.9529	46.5565	51.1012	32.7261	39.0532	40.6239	34.5156	40.9289	41.5731	50.6166	70.8554	51.6092	40.4672	36.9526	38.3717	41.6778	30.5098	18.7266	32.3464	47.0195	37.4139	AGCUGCUGACCACUGCACAAGA	mature miRNA	standard	MIMAT0014396	cqu-miR-210-5p
2584	dvi-miR-9550-3p	0.0201924	0.0241236	15.9267	6.95876	8.31819	0.583995	52.9164	12.5572	18.8817	8.80302	2.47702	2.27592	10.3548	1.91989	7.61403	4.35694	10.2235	6.14131	8.12865	21.5042	18.1472	8.9744	8.12463	7.85556	60.0877	38.4169	60.2445	25.6136	8.92	22.1117	4.51597	2.89346	0.0216334	12.0079	10.8074	8.24901	10.7254	9.4821	2.63455	12.8805	3.20108	14.589	CUAGGUACUACAAACGUGGAGCAC	mature miRNA	standard	MIMAT0035641	dvi-miR-9550-3p
1431	bmo-miR-2804-3p	0.0202766	0.0241937	0.00270672	0	1.46383	0.650211	1.619	1.43379	0.00458948	0	3.44523	0.890922	10.8787	18.6999	2.37435	4.08441	0.521304	0.885247	0.00270672	0.00270672	0.00270672	2.13441	0.836112	1.42098	0.00411237	2.74242	2.11048	0.00458948	0.00458948	0.00458948	4.44215	2.72686	3.16668	0.0822373	0.0822373	32.4715	0.0162096	7.09062	0.0162096	0.0102063	1.5435	0.0102063	UUUGCAUUGUAAUACACUGUUA	mature miRNA	standard	MIMAT0013710	bmo-miR-2804-3p
290	tca-miR-92b-5p	0.0206835	0.024648	4.0366	3.85152	19.3051	5.19804	19.3314	18.5286	7.22552	3.10019	10.7064	17.3763	21.9762	3.49852	1.30534	2.2338	20.5428	3.1255	1.72453	8.48276	1.9025	23.0888	13.3781	21.4484	13.5579	40.0593	4.37681	5.58194	10.8014	5.2932	0.0218907	30.7564	1.3408	19.545	20.3977	25.9858	3.88471	0.0156558	0.0156558	17.5813	20.2371	23.8099	AGGUCGUGUCUUGUGCAACUUG	mature miRNA	standard	MIMAT0019112	tca-miR-92b-5p
1747	bmo-miR-3368	0.0217963	0.0259414	2.00349	2.40746	4.37449	3.43412	0.263706	0.450939	33.5886	3.09107	4.06112	3.52195	53.4849	11.5493	4.95101	8.0077	3.21348	0.999155	0.00615111	4.67662	1.32768	6.58885	6.11611	0.41851	0.00335575	0.784406	0.00335575	34.2186	36.3161	30.231	6.52499	0.0271875	5.63117	40.205	59.0674	61.1824	0.645878	14.1904	0.0167734	3.57364	3.98262	2.08417	UCAGUCUUUUAGAGAAGAAGUG	mature miRNA	standard	MIMAT0015554	bmo-miR-3368
1753	bmo-miR-3373-3p	0.0218445	0.0259661	32.5914	4.1608	16.5627	3.95473	8.99683	2.20118	2.66504	2.81776	5.20918	5.79481	4.09282	7.01273	4.08083	5.47932	0.0109983	0	29.287	37.264	31.2232	16.8513	20.3651	12.4715	10.5831	9.92356	6.48381	0.00560841	2.37138	5.61813	4.14745	11.4614	0.0186402	0.0440155	12.1904	0.0440155	1.9168	0.0139872	10.3117	0.0109983	0.0109983	0.0109983	GCCACGUGACAUUCCCGCAGCUUC	mature miRNA	standard	MIMAT0015562	bmo-miR-3373-3p
1053	dme-miR-1004-3p	0.0235034	0.02787	17.5045	2.23641	12.1087	0.365468	63.9245	21.0144	3.33558	2.9683	25.4539	3.4379	2.27647	2.07676	6.35534	5.43154	58.7263	18.9981	15.8221	16.6492	20.0424	11.9841	11.8217	12.5201	65.7147	83.9866	42.0723	0.0057965	5.70418	4.29676	24.3875	29.2986	22.6756	2.71785	4.09706	0.0145029	2.15306	12.4885	4.42444	61.4093	76.2403	38.5293	UCUCACAUCACUUCCCUCACAG	mature miRNA	standard	MIMAT0005017	dme-miR-1004-3p	dme-miR-1004-3p
1281	dps-miR-2576	0.0235052	0.02787	24.1488	5.70178	27.0212	3.77924	34.6865	7.89357	3.77357	3.91343	8.46561	3.58173	8.84696	4.49538	1.08642	1.85578	2.47849	2.20991	21.1859	20.5385	30.722	23.5915	31.0728	26.3993	36.9851	25.8988	41.1757	3.49677	7.81805	0.0058893	12.4372	7.47897	5.48061	4.3067	13.2961	8.93811	3.22928	0.0149846	0.0149846	4.28389	3.13755	0.0140238	CUCGAGUGUGGAGAGCAUGGGA	mature miRNA	standard	MIMAT0012422	dps-miR-2576
1490	bmo-miR-2856-3p	0.0236594	0.0279988	18.4728	7.31941	14.4756	1.44851	18.4491	1.70103	3.73524	2.91863	2.55148	4.0171	2.64563	2.62888	1.0664	1.82168	17.8168	18.6145	10.2737	20.7965	24.3484	13.7183	13.5627	16.1458	19.7551	16.5256	19.0668	0.480579	4.60505	6.12007	0.452118	7.18328	0.0190365	0.0187609	2.64161	5.27651	0.0146585	3.1699	0.0146585	39.1621	9.33098	4.95715	ACAUUCGAGAACCGUAAGACAA	mature miRNA	standard	MIMAT0013793	bmo-miR-2856-3p
1303	bmo-miR-2733b	0.0236731	0.0279988	26.9184	6.44356	23.2717	2.48409	7.20211	3.84888	16.188	4.1759	8.44091	4.053	19.7435	4.14581	9.43693	9.94719	8.82294	0.274523	26.9123	20.4779	33.365	20.7825	25.7507	23.2819	10.792	3.13814	7.67619	20.7377	15.2962	12.53	7.41914	4.99657	12.907	16.1805	24.2938	18.7561	20.5135	1.26649	6.53076	9.13986	8.6705	8.65847	UCACUGGGUGCGUGAUGAUUGU	mature miRNA	standard	MIMAT0013777	bmo-miR-2733b
1986	tca-miR-3824-3p	0.0238327	0.0281524	1.95975	1.95998	4.68474	2.87993	0.0124639	0.0171217	3.18632	5.50857	0.0199347	0	20.9533	13.6852	6.02702	5.23269	1.01664	1.50255	0.00588981	3.92579	1.94756	1.39897	5.88398	6.77125	0.00257875	0.00257875	0.0322344	0.00594826	0.00594826	9.54706	0.0199347	0.0199347	0.0199347	9.20499	17.675	35.98	9.57695	8.48639	0.0177261	0.275891	2.74574	0.0282917	AUGGUUGAGUCAGUUUUGCACC	mature miRNA	standard	MIMAT0018675	tca-miR-3824-3p
951	dme-miR-988-3p	0.0255655	0.0301615	23.2251	2.45361	45.7079	2.10572	25.7686	5.0972	34.1951	8.276	25.6675	4.31927	26.9753	7.04683	31.8954	4.92192	24.9623	10.4613	23.0652	25.7548	20.8554	43.4163	46.15	47.5575	27.438	20.046	29.8218	43.4705	27.5655	31.5495	21.7068	30.2729	25.0227	32.8769	19.1731	28.8759	37.571	28.8016	29.3135	17.3069	20.6978	36.8823	CCCCUUGUUGCAAACCUCACGC	mature miRNA	standard	MIMAT0014281,MIMAT0010104,MIMAT0005505,MIMAT0012234,MIMAT0012436,MIMAT0035601	dme-miR-988-3p	dme-miR-988-3p
690	der-miR-311c	0.0257608	0.0303496	56.479	1.77756	20.4636	0.467069	19.5498	8.6538	5.78614	1.72475	4.04423	3.66973	4.98275	1.94998	8.11739	3.69855	5.31854	2.41831	56.0267	58.4391	54.9714	20.8749	20.5601	19.9558	21.9271	9.95578	26.7664	3.84954	7.15689	6.35198	7.21056	0.022272	4.89984	2.8893	6.74747	5.31147	7.33769	12.1436	4.87086	3.06561	5.0162	7.8738	UAUUGCACAUUCACCAGCCUGA	mature miRNA	standard	MIMAT0008522	der-miR-311c
1148	dps-miR-2503	0.0257892	0.0303496	12.1711	5.01814	36.7383	7.56972	8.73363	4.2753	18.244	2.31042	28.2702	3.92833	2.73551	2.99155	3.21051	3.374	39.4865	3.0824	7.09558	17.1298	12.2879	45.1476	34.5983	30.4689	5.05712	7.7187	13.4251	20.9055	16.7535	17.073	32.7273	26.7716	25.3118	0.0162184	5.94	2.25031	2.87917	6.73796	0.0144076	42.9089	38.622	36.9287	AGGAUGCCGAGCAUAUUAUAU	mature miRNA	standard	MIMAT0012287	dps-miR-2503
621	aae-miR-306-3p	0.0258223	0.0303508	12.44	6.30584	5.43724	1.83535	28.4802	9.09218	1.02953	1.05627	11.5783	3.59393	2.30416	2.18142	1.97306	0.560173	0.710644	0.847039	17.7596	5.4744	14.0859	7.44546	5.01948	3.84678	18.5876	30.3818	36.4711	2.11549	0.967409	0.0056983	8.71	15.6098	10.4153	2.53009	0.0185695	4.36383	1.81584	1.50829	2.59504	1.65308	0.465987	0.0128617	GAGAGCACCUCGGUAUCUAAGC	mature miRNA	standard	MIMAT0014230	aae-miR-306-3p
1851	ame-miR-3722	0.0262499	0.0308151	25.3498	3.49207	14.2688	1.02191	16.8655	5.66235	24.1261	3.23253	15.546	5.97836	34.73	7.96427	22.9024	9.30479	25.9679	9.56714	22.5904	29.2759	24.1832	15.4283	13.8787	13.4995	11.4413	16.4161	22.7392	23.0751	21.5498	27.7533	19.1351	8.64466	18.8583	36.159	26.148	41.883	17.9653	33.6352	17.1066	16.4983	35.6297	25.7758	CCGAUUCGAGGUGUGACGGUU	mature miRNA	standard	MIMAT0018550	ame-miR-3722
215	dme-miR-33-3p	0.0265571	0.0311371	4.72583	2.64834	4.00083	0.726678	2.28444	2.3449	4.34273	2.41348	32.0909	1.61532	0.19521	0.254366	4.97005	4.54075	1.90123	3.27368	2.10054	4.68031	7.39663	3.83492	3.37146	4.79612	1.27793	0.61084	4.96456	6.77632	4.30197	1.94988	32.1083	33.6975	30.467	0.048351	0.048351	0.488927	5.96645	8.92985	0.0138405	0.0111677	5.68135	0.0111677	CAAUACAACUUCAGUGCAAGCU	mature miRNA	standard	MIMAT0020808	dme-miR-33-3p	dme-miR-33-3p
495	dvi-miR-279-5p	0.0269424	0.0315496	0.951093	1.64112	14.375	3.1684	12.691	3.28962	3.57609	0.302925	32.0497	8.80274	2.64955	1.95462	10.9957	11.5539	0.992652	1.15305	2.84609	0.0035927	0.0035927	17.9764	13.1319	12.0166	13.3049	9.13766	15.6304	3.59845	3.86721	3.2626	36.969	21.8869	37.2931	1.13662	1.95556	4.85647	23.0486	0.0155961	9.92299	2.26349	0.701108	0.0133594	AGUGAGUGAGGGUCCAGUGUUUCACA	mature miRNA	standard	MIMAT0032047	dvi-miR-279-5p
1916	ame-miR-3786	0.0270896	0.0316828	15.6953	8.92147	4.66704	0.356871	21.4231	5.01296	40.4035	3.65797	19.0403	3.40869	27.6653	3.74313	41.5835	15.9494	4.71885	5.15301	25.6922	8.54294	12.8508	4.34709	5.05192	4.60213	17.2426	20.0459	26.9807	36.3688	41.3385	43.5033	22.7531	16.0522	18.3156	23.6344	31.0317	28.3299	54.3816	23.7153	46.6536	0.0151307	3.91479	10.2266	CUUGUCCUGGUUCAUGUAGGGCG	mature miRNA	standard	MIMAT0018565	ame-miR-3786
716	dmo-miR-316	0.0272421	0.0318217	16.8859	8.50866	27.2012	4.62674	23.8699	5.40179	15.3737	7.99814	4.59374	5.8865	18.1416	5.91227	6.85844	5.24406	63.0454	8.71843	7.84589	18.0733	24.7385	32.3401	25.8969	23.3666	22.7357	29.7487	19.1252	9.22897	24.417	12.4751	0.0229305	11.2359	2.52236	24.9065	15.554	13.9643	8.40478	1.01509	11.1555	59.1777	56.9299	73.0285	UGUCUUUUUCCGCUUACUGACG	mature miRNA	standard	MIMAT0008627	dmo-miR-316
414	ame-miR-252b	0.0284824	0.0332295	12.543	1.4883	29.6851	3.65553	13.6089	2.36008	26.0921	4.32965	16.4712	10.7	28.2685	9.56257	22.4633	4.62169	31.8135	10.3644	11.3198	14.2	12.1091	29.3755	26.1942	33.4856	15.0157	10.8842	14.9269	21.7747	30.4339	26.0676	18.9302	4.75586	25.7277	26.35	19.8106	38.6449	19.1852	20.4553	27.7494	22.1875	42.7849	30.4681	UUAAGUAGUAGUGUCGUAGAUGA	mature miRNA	standard	MIMAT0023662	ame-miR-252b
1998	tca-miR-3830-3p	0.0292978	0.0341386	1.53682	1.4014	10.7941	1.42523	25.3321	8.52782	1.88115	1.85719	0.0142732	1.90105e-10	3.5411	6.03815	1.16293	1.98873	1.01855	1.63669	1.78024	0.029656	2.80056	9.95167	12.4397	9.99106	23.7765	34.5306	17.6891	1.91906	3.71909	0.00529395	0.0142732	0.0142732	0.0142732	0.0549718	10.5134	0.0549718	3.45932	0.0147308	0.0147308	0.0114165	2.90704	0.137199	UUGGCCUCGGUCGCGUUGG	mature miRNA	standard	MIMAT0018691	tca-miR-3830-3p
1260	dps-miR-2567b-3p	0.0293527	0.0341605	0.136542	0.231282	2.22235	1.89924	3.34338	2.86161	2.86459	4.22437	8.43702	2.5925	18.632	32.1538	23.9421	2.40353	0.480315	0.81297	0.00301106	0.00301106	0.403603	4.31974	0.618829	1.72848	0.770917	2.83361	6.42562	0.871537	0.0054471	7.71677	7.4629	11.3755	6.47268	55.76	0.068	0.068	25.9704	24.5685	21.2874	0.0109466	0.0109466	1.41905	UCUCACAGCUCUAACCUGGCAA	mature miRNA	standard	MIMAT0012403	dps-miR-2567b-3p
623	dme-miR-306-3p	0.0297134	0.0345377	13.391	4.00747	30.9731	2.57996	11.9739	4.69786	19.2591	3.59376	10.4828	8.09902	16.2524	2.61152	14.606	2.78642	5.50665	7.80761	8.94915	16.7354	14.4885	29.3737	33.9494	29.5963	8.31585	10.3339	17.2719	16.1941	23.2143	18.3688	5.30644	19.8162	6.32575	18.8936	16.1921	13.6716	13.2523	17.8106	12.755	1.88381	0.168583	14.4675	GGGGGUCACUCUGUGCCUGUGC	mature miRNA	standard	MIMAT0008495,MIMAT0000394,MIMAT0008805,MIMAT0009069	dme-miR-306-3p	dme-miR-306-3p
2107	tca-miR-3880-3p	0.0301578	0.0350112	3.8205	1.75638	2.49285	4.10881	0.136219	0.232671	0.00479871	0	1.59105	2.72938	13.8855	23.9157	2.31591	3.05979	3.64737	1.81687	2.2376	3.51391	5.70999	0.232525	0.0104573	7.23555	0.404884	0.00188606	0.00188606	0.00479871	0.00479871	0.00479871	4.74267	0.0152375	0.0152375	0.0777537	0.0777537	41.501	0.915777	0.206702	5.82525	3.32429	5.60411	2.01372	UGCGACUUCCGUCGAUGUUGUCCUGA	mature miRNA	standard	MIMAT0018857	tca-miR-3880-3p
2229	dme-miR-4970-5p	0.0302385	0.0350618	32.2261	1.95611	12.4624	1.84014	20.5485	3.08352	0.878065	1.51213	2.17988	1.87622	0.812801	0.708715	5.00497	4.44895	7.64672	5.94369	34.4196	30.6628	31.5959	14.513	10.9551	11.919	17.5015	20.4765	23.6673	0.00503429	2.62413	0.00503429	3.40526	3.11445	0.0199325	1.39256	1.02311	0.0227357	0.0143226	8.55541	6.44517	11.6573	10.4647	0.818167	CUGGGAGCAGCAGUUGCUGGCG	mature miRNA	standard	MIMAT0020197	dme-miR-4970-5p	dme-miR-4970-5p
1877	ame-miR-3747b	0.0304623	0.035278	0.526143	0.56486	42.0725	65.4573	1.5358	2.29453	6.67825	5.47965	0.639539	0.927917	0.0659426	1.31709e-09	0.0155639	2.6885e-10	1.10406	1.89273	0.449223	0.00368425	1.12552	3.49881	5.06806	117.651	0.429873	0.00367529	4.17385	1.87684	5.51015	12.6478	0.125456	0.0824442	1.71072	0.0659426	0.0659426	0.0659426	0.0155639	0.0155639	0.0155639	0.0112925	0.0112925	3.28959	UGCGAGAUUUCUUUUCAGUCGUG	mature miRNA	standard	MIMAT0018516	ame-miR-3747b
935	dme-miR-984-3p	0.0322475	0.0372998	1.21785	2.10477	4.82592	2.13338	3.38642	0.998532	0.00457625	0	0.805378	1.36924	15.9993	27.5715	0.016701	3.29272e-10	2.75601	2.3803	0.00265466	0.00265466	3.64823	5.25213	6.71403	2.51161	4.40742	2.41198	3.33986	0.00457625	0.00457625	0.00457625	2.38644	0.0148456	0.0148456	0.0809069	0.0809069	47.8362	0.016701	0.016701	0.016701	0.0121927	4.26721	3.98864	AUCCAACCGAAUUUGGCUCG	mature miRNA	standard	MIMAT0020881	dme-miR-984-3p	dme-miR-984-3p
1963	tca-miR-3812-3p	0.0323871	0.0374154	3.62231	1.91718	15.3621	3.75924	24.9108	2.57335	6.14691	4.3752	11.3271	4.52735	16.31	1.864	3.43812	3.36087	30.6744	3.18353	5.79534	2.1697	2.90188	14.1623	19.5748	12.3492	25.2441	22.1871	27.3013	11.1116	4.47487	2.85429	12.9644	14.808	6.20889	18.4543	15.399	15.0766	6.73248	3.56741	0.0144793	32.7682	32.2442	27.0109	ACUGGCACAUCAUCACUUAGC	mature miRNA	standard	MIMAT0018647	tca-miR-3812-3p
692	dme-miR-312-5p	0.0328331	0.0378843	15.5464	3.12345	3.47905	0.883642	30.5154	13.393	3.30067	4.01841	27.7928	10.4169	12.5434	21.6635	8.38773	1.39683	21.4523	2.08717	12.5743	18.8019	15.2629	3.03233	4.49686	2.90796	39.5938	36.8186	15.1337	1.79855	7.85374	0.249713	22.7505	20.8566	39.7714	0.0359534	37.5583	0.0359534	6.95934	9.75071	8.45313	20.4589	20.0473	23.8506	UGGUUCGUCACAAGGGCAAUUCU	mature miRNA	standard	MIMAT0020838,MIMAT0015282	dme-miR-312-5p	dme-miR-312-5p
2021	tca-miR-3840-5p	0.0338587	0.0390201	0.00288667	5.31361e-11	1.87712	2.26596	0.467287	0.405441	0.00478414	0	0.74062	0.634797	12.5707	21.6251	1.0337	0.89754	0.120392	0.190197	0.00288667	0.00288667	0.00288667	0.368113	0.780483	4.48277	0.00369811	0.755616	0.642547	0.00478414	0.00478414	0.00478414	1.20467	0.0172096	0.999979	0.0853686	0.0853686	37.5412	1.37422	1.71116	0.0157348	0.0105811	0.340012	0.0105811	AGGGGGUACUGUAAGUACGUA	mature miRNA	standard	MIMAT0018724	tca-miR-3840-5p
367	dvi-miR-193-5p	0.0344933	0.039703	0.542366	0.900313	1.51534	1.26478	2.97797	1.9285	0.00448588	0	0.224543	0.364738	13.8802	23.9129	0.0154344	2.6885e-10	1.72074	1.64565	0.042309	0.00307702	1.58171	0.360141	1.31912	2.86676	4.56536	3.53679	0.831771	0.00448588	0.00448588	0.00448588	0.0139612	0.645706	0.0139612	0.0740936	0.0740936	41.4924	0.0154344	0.0154344	0.0154344	3.29469	0.0117172	1.85582	AGUUGGGAUUUUUUAGAUCAGC	mature miRNA	standard	MIMAT0035562	dvi-miR-193-5p
1259	dps-miR-2567a-5p	0.0366249	0.0421017	1.45458	1.66226	6.97786	1.10873	20.4757	1.81805	2.65427	2.46847	14.5892	3.94499	6.75868	4.18176	24.766	1.76853	26.3401	10.5123	1.08919	0.00541211	3.26913	7.77198	7.45045	5.71114	18.5571	22.1729	20.6971	3.06551	4.89129	0.0060108	15.9155	10.152	17.7001	2.23851	7.54802	10.4895	24.0399	26.782	23.4761	36.8825	15.8582	26.2796	ACCAGGUUAGAUUUGCGAAACG	mature miRNA	standard	MIMAT0012396,MIMAT0012402	dps-miR-2567a-5p
1929	ame-miR-3797	0.0366664	0.0421017	0.00289289	0	2.03385	2.22424	0.453797	0.317528	0.0049774	0	0.85729	1.45897	10.9795	18.8539	3.25086	3.01361	0.010948	1.90105e-10	0.00289289	0.00289289	0.00289289	4.41401	0.00809376	1.67945	0.131315	0.766128	0.463947	0.0049774	0.0049774	0.0049774	0.0149527	0.0149527	2.54197	0.094245	0.094245	32.7501	5.97952	0.0163336	3.75673	0.010948	0.010948	0.010948	CAGAACUGGCUCGUAUUUUAUU	mature miRNA	standard	MIMAT0018582	ame-miR-3797
1687	bmo-miR-3306	0.0377353	0.0432399	35.1693	9.42642	3.58865	1.42408	14.0409	3.94911	6.84236	5.79629	4.18441	3.19232	3.13426	2.42868	11.9728	5.6659	4.36768	3.63293	27.9661	45.8379	31.7038	3.35598	5.11474	2.29522	14.706	17.6152	9.80148	1.7352	13.1422	5.64966	3.09585	1.67875	7.77865	3.92142	5.07172	0.409639	14.0741	5.55646	16.2879	6.56184	0.174244	6.36696	UAAUCGAUAGAUUUUGACGAGAGC	mature miRNA	standard	MIMAT0015494	bmo-miR-3306
834	dvi-miR-964-5p	0.0377491	0.0432399	421.031	12.1744	990.456	13.0438	808.574	1287.35	405.713	36.7016	564.19	32.6225	356.995	20.1188	106.596	23.0023	153.611	81.1951	407.544	431.208	424.342	998.237	975.397	997.734	2295.07	68.3881	62.2651	404.808	369.473	442.859	601.854	544.844	545.87	334.106	365.001	371.879	125.79	81.099	112.898	122.817	92.3181	245.699	UUAGAAUAGGGGAGCUUAACU	mature miRNA	standard	MIMAT0035583	dvi-miR-964-5p
40	bmo-miR-1b-3p	0.0382797	0.0437945	94.9747	9.31934	27.0498	3.52719	21.8462	13.0821	23.2595	9.79431	7.0512	7.39458	20.5796	7.96042	4.1473	6.31132	28.5346	6.61535	84.31	101.551	99.0631	30.9181	24.012	26.2192	25.4258	7.34689	32.7659	11.9711	29.5007	28.3068	6.36531	0.0234666	14.7648	21.986	12.0097	27.7431	11.412	0.014161	1.01573	23.2849	26.3538	35.965	UGGGAAGUAAGGAAGCACGGAA	mature miRNA	standard	MIMAT0013788,MIMAT0024945,MIMAT0024493	bmo-miR-1b-3p
1098	aae-miR-1889-5p	0.0387613	0.0442919	3.38482	2.98109	1.62791	2.8047	3.6453	4.11046	2.21338	2.93908	3.53792	2.7185	2.82595	2.87314	722.49	28.2076	3.4205	3.01924	5.64235	0.00559143	4.50651	4.86651	0.00861732	0.00861732	0.021987	2.80187	8.11206	5.54937	0.00542623	1.08534	0.897647	3.3877	6.32841	5.76321	2.69309	0.0215447	689.924	738.286	739.261	2.49095	6.79521	0.975333	UAAUCUCAAAUUGUAACAGUGG	mature miRNA	standard	MIMAT0014233,MIMAT0014440	aae-miR-1889-5p
2522	pxy-miR-8546	0.0395896	0.0451838	0.288967	0.493432	41.1349	6.19291	2.24073	1.93376	7.82676	6.93971	6.2413	5.94259	17.4409	5.75495	7.1617	5.81434	41.4616	6.3641	0.00408357	0.858734	0.00408357	47.9829	39.4942	35.9275	0.00796404	3.33494	3.37928	13.2507	10.2232	0.00642456	6.83143	11.8668	0.025658	22.8318	11.3805	18.1103	0.674583	8.90706	11.9034	41.6238	47.743	35.0179	GGCUGUUGGCGAACUG	mature miRNA	standard	MIMAT0033815	pxy-miR-8546
1527	api-miR-3017a	0.039789	0.0453565	18.6364	3.4606	11.453	2.83317	33.0524	9.85226	3.87427	6.25954	4.54416	3.61918	3.49691	1.99032	1.79812	1.45516	9.82897	8.0832	15.5112	22.3555	18.0424	14.2854	11.4546	8.61903	21.9304	36.5417	40.6853	0.00564678	0.521135	11.096	8.68229	2.98049	1.96971	5.61176	1.66041	3.21858	0.18301	3.00698	2.20438	1.88937	18.0485	9.54903	CGGUCUGUCGCAGAACACGGCA	mature miRNA	standard	MIMAT0014752	api-miR-3017a
55	pxy-miR-2a-5p	0.0409863	0.0466651	60.9443	7.61152	27.7684	1.42359	33.3809	10.3878	12.7845	4.21886	1.64824	1.47136	3.97868	4.78841	3.58115	3.60566	15.6407	12.0453	62.5974	52.642	67.5934	28.6732	28.5046	26.1275	22.5358	43.2413	34.3657	14.3101	8.015	16.0282	2.03825	2.88531	0.0211766	9.29909	2.62185	0.0150898	3.50554	0.0138923	7.22401	26.7532	17.3284	2.84057	GCAGCAAAGCGGCUGUGACUUAUG	mature miRNA	standard	MIMAT0033717	pxy-miR-2a-5p
390	tca-miR-219-3p	0.0412623	0.0469228	13.4594	9.02498	56.629	2.45977	18.2444	7.52273	16.92	1.18417	5.18429	6.26508	34.3112	5.74166	21.8983	3.97864	4.30454	6.2818	23.8256	9.20191	7.35069	54	58.8745	57.0127	13.8742	13.9282	26.9309	15.5571	17.5065	17.6965	0.0243109	3.37313	12.1554	27.8695	36.1741	38.8902	22.4421	17.6757	25.5771	11.515	0.0153101	1.38329	AGGACUGUGUGUGGACAUCAUC	mature miRNA	standard	MIMAT0019121	tca-miR-219-3p
2506	pxy-miR-8535-5p	0.0424456	0.0482104	14.5206	2.01107	1.38137	1.631	6.29734	1.6172	1.88276	2.46159	104.839	11.2885	3.76107	6.44185	0.807518	1.37599	2.59222	3.54818	16.1341	12.2675	15.16	3.18329	0.954708	0.00611013	6.42817	4.61871	7.84516	0.00483883	4.66955	0.973901	92.1463	113.754	108.618	0.0418672	11.1995	0.0418672	2.39637	0.0130919	0.0130919	1.12677	6.63839	0.0115023	UGACUGACACCAACUAUCUACA	mature miRNA	standard	MIMAT0033783	pxy-miR-8535-5p
63	dme-miR-2b-1-5p	0.04336	0.0491899	4.2783	2.60054	18.537	1.29105	13.3046	3.04244	3.50596	1.48498	13.6816	2.84909	5.40603	6.45794	30.9226	9.84779	1.61877	1.15066	5.05976	1.37663	6.39849	19.8075	18.5773	17.2263	11.8575	16.8004	11.2557	1.79687	4.24052	4.48049	13.784	16.4781	10.7826	0.0169166	3.63706	12.5641	22.4704	41.7365	28.5608	2.50014	0.317032	2.03914	GUCUUCAAAGUGGCAGUGACAUG	mature miRNA	standard	MIMAT0020782	dme-miR-2b-1-5p	dme-miR-2b-1-5p
1621	bmo-miR-3247	0.0442017	0.0500846	19.9379	3.95693	17.5689	0.613558	33.8067	16.9578	13.5859	3.39087	12.4749	3.75279	7.99236	2.5179	12.0973	1.56806	3.07161	2.6511	20.6153	23.5124	15.6859	17.3605	17.0868	18.2596	14.3335	45.3223	41.7642	13.0511	10.4943	17.2125	13.5613	8.29871	15.5646	5.6097	7.74076	10.6266	10.5926	13.7218	11.9775	4.46109	0.0145976	4.73914	UUAAAUUGUAAAAAAGCGUGGGUU	mature miRNA	standard	MIMAT0015429	bmo-miR-3247
2174	dme-miR-4919-3p	0.044635	0.0505151	6.51416	2.46717	11.1505	0.848087	11.4853	6.64993	4.623	2.5883	23.1322	14.1975	9.33955	4.82964	5.50402	0.696461	8.6013	2.69432	3.68561	7.63454	8.22233	12.0078	10.312	11.1317	11.9402	4.61956	17.896	6.02835	1.63602	6.20465	21.2656	38.1706	9.96032	4.6199	14.2721	9.12661	6.28995	5.25866	4.96344	6.90215	11.7079	7.19388	UAAUCCCUGAACGACUUGCAG	mature miRNA	standard	MIMAT0032117	dme-miR-4919-3p	dme-miR-4919-3p
1204	dps-miR-2542-5p	0.045068	0.050944	1.75095	2.83256	10.698	0.889558	114.897	42.9554	4.84497	4.70068	1.31763	1.23851	9.14542	2.81675	1.42814	1.85756	0.746898	0.757819	0.00458247	0.229123	5.01913	11.4292	9.70765	10.9572	143.844	65.5422	135.305	5.13491	0.00604107	9.39397	0.177374	1.14026	2.63527	11.9837	6.35071	9.10183	0.0148233	0.737501	3.5321	0.700365	0.0134181	1.52691	UAUUUUUGCUCGGACAUUUAUGU	mature miRNA	standard	MIMAT0012340	dps-miR-2542-5p
1272	dps-miR-2571-5p	0.0452562	0.0510958	2.66586	2.62144	28.3428	2.25594	6.1218	2.10755	3.00373	2.66086	27.4832	6.34831	4.1467	3.09949	3.68909	6.36247	7.61762	1.53316	0.005123	2.7463	5.24616	29.5982	29.6918	25.7384	8.49391	5.4065	4.465	1.526	6.07549	1.40969	33.8746	27.396	21.1789	3.60108	7.48277	1.35625	0.015713	11.0358	0.015713	9.38331	6.84576	6.62379	GUGAGUGGUGAUGAUGAUCAAUAUU	mature miRNA	standard	MIMAT0012412	dps-miR-2571-5p
1636	bmo-miR-3261	0.0463695	0.0522902	2.23737	2.70567	12.7475	1.767	17.1088	2.04475	33.4272	6.43066	10.3806	9.21052	40.7476	13.2169	53.9301	9.08054	28.5629	7.84883	0.0060104	1.45927	5.24684	11.6841	14.7873	11.7712	19.4112	15.5046	16.4105	27.5488	32.4374	40.2954	0.0248687	17.6568	13.4602	55.9995	32.6488	33.5946	44.6065	62.7463	54.4374	24.8101	23.2949	37.5836	UAGAAUUUAAGGAUAAGGUAGGGU	mature miRNA	standard	MIMAT0015445	bmo-miR-3261
875	dme-miR-971-5p	0.0467665	0.0526751	29.2483	3.51923	7.10896	2.38011	11.0473	2.30723	1.1422	1.2255	2.69992	3.69276	2.11099	1.73342	3.18965	2.24225	1.79589	0.138907	26.1508	33.075	28.5191	4.96317	6.69472	9.66901	12.5662	12.1834	8.39233	2.44064	0.00573388	0.980231	6.91206	0.0194706	1.16824	0.791163	4.07409	1.46773	0.606702	4.63597	4.32627	1.73565	1.95475	1.69727	GCUGUAAAUUGUAAUCAUCAAAGC	mature miRNA	standard	MIMAT0020868	dme-miR-971-5p	dme-miR-971-5p
995	tur-miR-993b-5p	0.0471201	0.0530101	4.5659	3.86679	5.2095	3.58467	0.493487	0.851156	4.8873	1.48753	4.71841	3.94365	13.2885	22.9022	0.784757	1.33099	0.183053	0.2961	0.44655	8.11731	5.13383	5.68951	1.40901	8.52997	0.00207202	0.00207202	1.47632	4.3875	3.71404	6.56036	1.01356	8.86386	4.27781	39.7337	0.0659403	0.0659403	2.32165	0.0163076	0.0163076	0.0121003	0.0121003	0.52496	UACCCUGUGAACCCGGGCUUUUG	mature miRNA	standard	MIMAT0023052	tur-miR-993b-5p
1576	bmo-miR-3204a-5p	0.0474482	0.0533157	0.156916	0.26702	0.0520825	0.0609069	0.00152724	1.68031e-11	1.84447	3.18705	0.0143911	0	16.2349	27.9283	3.59493	6.19954	4.5303	2.62441	0.00275227	0.465244	0.00275227	0.122412	0.0169178	0.0169178	0.00152724	0.00152724	0.00152724	0.00442845	5.52457	0.00442845	0.0143911	0.0143911	0.0143911	0.110504	48.4837	0.110504	10.7535	0.0156233	0.0156233	6.28322	5.79463	1.51305	CGCGUCAUAAACUUCCCAUAU	mature miRNA	standard	MIMAT0015381	bmo-miR-3204a-5p
1323	bmo-miR-2748	0.0501577	0.0562934	4.41865	1.60897	10.8135	5.50843	8.80274	3.89001	5.77456	3.12347	7.06133	5.04661	1.9069	1.73669	8.36852	1.14682	26.7262	16.3904	5.01344	2.59697	5.64554	9.44051	16.8786	6.12144	5.70046	13.1671	7.54067	2.21773	8.07046	7.03551	3.04092	5.41837	12.7247	0.0183209	2.26721	3.43517	7.16733	9.45188	8.48635	28.5353	42.137	9.50639	UCCGGCGAGAAAACUCAGUGGG	mature miRNA	standard	MIMAT0012627	bmo-miR-2748
2513	pxy-miR-8539-3p	0.0516986	0.0579539	0.00273635	0	3.64288	2.07106	0.166962	0.165685	0.243268	0.412899	1.574	2.69982	34.475	59.5373	0.343437	0.564004	0.0109647	0	0.00273635	0.00273635	0.00273635	4.24401	5.34686	1.33775	0.163971	0.334122	0.00279254	0.00488105	0.00488105	0.720043	0.0152568	4.69148	0.0152568	0.101199	103.223	0.101199	0.0178088	0.0178088	0.994693	0.0109647	0.0109647	0.0109647	CGUUUAUUUGGAAACUAUCCC	mature miRNA	standard	MIMAT0033797	pxy-miR-8539-3p
226	dme-miR-34-3p	0.0538417	0.0602849	35.5673	3.80225	16.6117	0.912476	29.0857	5.92317	9.70262	4.68549	25.992	7.03095	11.7421	1.39549	7.50623	9.17341	14.5573	3.254	38.4508	31.2583	36.9928	17.2251	17.0469	15.5631	35.791	26.9008	24.5654	13.6448	10.9406	4.52244	18.0647	31.4732	28.4379	10.5555	13.2795	11.3913	4.63083	17.7729	0.114974	13.9032	18.0887	11.6801	CAGCCACUAUCUUCACUGCCGCC	mature miRNA	standard	MIMAT0020812,MIMAT0032078	dme-miR-34-3p	dme-miR-34-3p
1117	dme-miR-2283-3p	0.0540078	0.0603993	0.590033	1.01663	23.6435	40.0891	0.644991	1.07052	0.00475577	0	5.25218	4.6047	0.0779294	0	7.45811	0.850532	3.94056	3.66294	0.00308021	0.00308021	1.76394	0.992743	69.931	0.00685377	1.88081	0.0510235	0.00313991	0.00475577	0.00475577	0.00475577	4.91779	10.015	0.823793	0.0779294	0.0779294	0.0779294	7.6863	8.17127	6.51676	0.0128847	7.26351	4.54528	UAGUAUACGUGAUAUUUUAGG	mature miRNA	standard	MIMAT0020909	dme-miR-2283-3p	dme-miR-2283-3p
792	tca-miR-932-3p	0.0545278	0.0609088	17.5914	8.76933	23.6153	2.71068	35.7462	9.93548	10.4523	8.08699	9.92987	7.92619	7.86297	4.18319	8.70879	11.4898	48.6892	32.1434	17.445	26.433	8.89615	26.3071	20.8861	23.6526	36.6602	25.3852	45.193	16.2824	13.8544	1.22003	18.1454	2.32883	9.31533	4.32836	6.77913	12.4814	21.8766	0.720824	3.52896	85.4583	25.9204	34.6889	UGCAAGCAGUGCGGAAGUGAG	mature miRNA	standard	MIMAT0019132	tca-miR-932-3p
1627	bmo-miR-3253	0.0560679	0.0625263	0.783256	1.35187	0.0175016	1.34425e-10	0.00145626	0	0.00452285	0	0.0142607	0	19.9293	34.3153	0.24064	0.389372	0.283572	0.255964	0.00275176	0.00275176	2.34427	0.0175016	0.0175016	0.0175016	0.00145626	0.00145626	0.00145626	0.00452285	0.00452285	0.00452285	0.0142607	0.0142607	0.0142607	0.117346	59.5532	0.117346	0.690248	0.0158362	0.0158362	0.520215	0.318605	0.0118959	UACCUUUAACUCACUGUGUACGG	mature miRNA	standard	MIMAT0015436	bmo-miR-3253
2505	pxy-miR-8535-3p	0.0561083	0.0625263	9.42863	4.17764	18.3969	1.44056	40.559	16.5525	12.0187	2.95985	2.44884	3.47501	8.52124	3.91108	10.6073	5.90278	3.9911	4.29645	14.0904	6.02367	8.17182	19.7359	16.8727	18.582	23.323	56.3308	42.0233	8.60993	13.5084	13.9377	0.895917	0.0210804	6.42953	4.11607	9.86216	11.5855	4.8434	10.3387	16.6398	0.0146847	8.54846	3.41014	UAGAUAGUUGGUGUCAGUCAGU	mature miRNA	standard	MIMAT0033784	pxy-miR-8535-3p
750	mse-miR-450	0.0564963	0.0628845	0.00292845	2.37632e-11	1.9841	1.89948	0.00182491	1.68031e-11	1.02698	1.77049	1.10794	1.1726	11.2887	19.3844	3.71593	6.40488	1.72276	1.39831	0.00292845	0.00292845	0.00292845	3.79734	0.00876001	2.1462	0.00182491	0.00182491	0.00182491	0.00478471	0.00478471	3.07136	2.34968	0.0195807	0.954559	0.0971513	0.0971513	33.6719	11.1116	0.0180725	0.0180725	1.52556	3.2092	0.433514	GGGAUCAUUUUGCAUCCAU	mature miRNA	standard	MIMAT0024497	mse-miR-450
1984	tca-miR-3823-3p	0.0572874	0.0636901	0.00312609	3.36062e-11	2.11378	2.63872	0.00166302	0	0.24161	0.409483	0.0169578	0	44.6583	76.6424	1.42089	2.42857	1.34043	2.30069	0.00312609	0.00312609	0.00312609	1.25498	5.07492	0.0114364	0.00166302	0.00166302	0.00166302	0.00519524	0.71444	0.00519524	0.0169578	0.0169578	0.0169578	0.0839442	0.734512	133.157	0.0187559	0.0187559	4.22516	0.0121257	3.99704	0.0121257	GUAUAUCAGACUACGGUCU	mature miRNA	standard	MIMAT0018673	tca-miR-3823-3p
2317	tur-miR-5736b-3p	0.0577436	0.0641219	2.53685	2.68722	3.53376	2.00458	50.4695	48.6025	1.00475	1.73151	0.248599	0.250366	8.08075	1.17963	2.74608	4.72978	0.166415	0.233859	0.00485565	5.3562	2.24948	2.89754	5.77924	1.9245	1.7706	98.9749	50.6631	0.00505941	3.00412	0.00505941	0.0171447	0.214309	0.514342	6.79863	8.32351	9.12011	8.20757	0.0153387	0.0153387	0.43544	0.0116814	0.0521224	UCUGCCCAAUCGACUCCAAAAAA	mature miRNA	standard	MIMAT0023079	tur-miR-5736b-3p
2520	pxy-miR-8544-5p	0.0596703	0.0661836	0.13604	0.230616	0.429489	0.715717	0.0014751	0	0.00476889	0	1.30399	2.23378	13.7795	23.6559	3.5873	5.63594	0.0111219	2.6885e-10	0.00289364	0.402333	0.00289364	0.0162696	0.0162696	1.25593	0.0014751	0.0014751	0.0014751	0.00476889	0.00476889	0.00476889	3.88333	0.0143164	0.0143164	0.121763	41.0949	0.121763	0.0155744	10.0844	0.661912	0.0111219	0.0111219	0.0111219	AACGCUUUGUGAGCUACAUUAU	mature miRNA	standard	MIMAT0033811	pxy-miR-8544-5p
169	tur-miR-12a-5p	0.0620153	0.0687039	10.7149	8.1173	1.30037	1.53639	10.7398	1.13299	15.3055	4.00064	119.921	21.9158	2.81138	2.44186	9.04962	1.69098	7.4027	9.01248	1.35696	14.9332	15.8545	0.898406	0.00492992	2.99779	11.5011	11.2805	9.43773	19.0897	11.1189	15.7079	109.503	105.158	145.103	4.52146	0.0148489	3.89785	10.8891	8.69695	7.56278	17.4437	0.0140416	4.75035	UGAGUAUUACAUCAGGUACU	mature miRNA	standard	MIMAT0023102	tur-miR-12a-5p
1524	api-miR-3015b	0.0631884	0.0699216	33.512	1.28978	10.6881	2.07434	22.9454	10.1934	6.56776	1.90733	3.62404	3.12298	4.39742	5.21902	2.55008	3.47162	13.6653	3.58787	33.2609	34.9089	32.3663	9.31235	9.67801	13.0741	11.2475	29.9234	27.6654	8.66047	6.11583	4.92698	5.29314	5.5578	0.0211726	10.3432	0.573482	2.27562	6.50662	1.12991	0.0137018	16.5702	14.771	9.65475	CCGGACAUUGUGAGAACGGCUC	mature miRNA	standard	MIMAT0014753	api-miR-3015b
136	tca-miR-9c-5p	0.0641258	0.0708759	18.5033	2.43007	7.67944	1.83647	2.64154	2.87014	28.9999	2.50042	6.77094	8.9526	38.7116	8.28099	23.506	1.46986	9.09732	5.3701	17.3559	21.2946	16.8594	9.2603	5.66496	8.11306	2.21549	5.70089	0.00822998	31.769	28.3234	26.9074	0.0240104	16.9273	3.36146	37.5876	47.4972	31.05	23.118	22.269	25.1309	13.8841	10.1175	3.2903	UCUUUGGUGAUCUAGCCGUGUG	mature miRNA	standard	MIMAT0018714	tca-miR-9c-5p
1803	bmo-miR-3410	0.0644999	0.071206	3.82523	1.90743	2.04962	0.655422	1.19411	1.15812	6.89581	6.94771	3.70071	3.28578	47.2973	3.89934	23.1888	3.70855	0.544657	0.920106	4.09456	5.58369	1.79745	1.46798	2.75978	1.9211	0.00662986	2.32045	1.25525	6.78004	13.9007	0.00671931	6.34737	0.0230814	4.73168	42.9325	48.5227	50.4368	24.7801	18.9502	25.8362	0.0134335	1.6071	0.0134335	UAUAAAGAUCCUACAUUGAGUGUAA	mature miRNA	standard	MIMAT0015616	bmo-miR-3410
1558	api-miR-3046	0.0654134	0.0721303	0.00260575	4.75264e-11	0.737528	1.24996	0.392273	0.457743	0.00428715	0	0.0130727	0	13.7996	23.7327	2.23796	3.85102	1.20895	1.25154	0.00260575	0.00260575	0.00260575	0.0158608	0.0158608	2.18086	0.918886	0.0897491	0.168185	0.00428715	0.00428715	0.00428715	0.0130727	0.0130727	0.0130727	0.0975237	0.0975237	41.2038	6.68473	0.0145768	0.0145768	1.10715	0.0114203	2.50828	UUAUAGAUAAUACAAGCAUAU	mature miRNA	standard	MIMAT0014785	api-miR-3046
579	dmo-miR-284	0.0661793	0.0728898	21.5069	8.58649	62.2333	5.26264	10.1597	0.491585	43.4457	3.03062	8.63731	7.84391	21.1657	4.31675	6.01472	1.10334	21.865	5.00005	11.6768	25.3012	27.5425	68.2891	59.642	58.7688	10.5697	9.61472	10.2947	45.7785	40.0203	44.5383	15.3715	10.5157	0.0247428	18.5792	26.149	18.7688	6.95689	6.28633	4.80094	20.0399	18.0338	27.5212	CAAAGUCAGCAACUUGAUUCCAGCAACUG	mature miRNA	standard	MIMAT0008628	dmo-miR-284
2469	pxy-miR-8510a-8-3p	0.0684546	0.0753081	88.3264	7.69451	7.14426	0.811713	9.22538	4.69402	3.86876	3.39217	1.76773	1.58838	2.08711	1.1487	5.81093	5.51798	3.41245	1.50973	88.0037	96.1772	80.7984	6.2082	7.57078	7.65379	4.18376	10.0227	13.4697	0.00596683	6.36224	5.23806	0.0203188	2.15887	3.12401	1.22164	1.64935	3.39033	11.5939	5.23593	0.602973	3.04273	2.12192	5.0727	UCGCAGGUGAGAUGAUAGCA	mature miRNA	standard	MIMAT0033802	pxy-miR-8510a-8-3p
2131	tca-miR-3892-3p	0.0688533	0.0756586	30.8777	4.1636	22.262	3.87684	12.16	9.50027	63.7153	1.64322	38.0359	9.46473	68.9712	14.1658	19.8388	9.1195	8.42684	7.56465	26.1362	33.9368	32.5603	19.1287	21.0598	26.5975	10.0238	22.5465	3.90967	64.7343	64.592	61.8197	34.3392	30.9775	48.7912	74.4677	79.5652	52.8809	29.5766	18.4408	11.499	0.0159651	10.591	14.6736	AAGUGUGGUUAAUUCACAUUGGGGGC	mature miRNA	standard	MIMAT0018885	tca-miR-3892-3p
2209	dme-miR-4958-5p	0.0697017	0.0765019	27.5279	8.41633	19.1165	1.43185	27.229	6.95012	8.20374	5.65321	13.4629	1.53174	5.76324	3.64851	8.83025	0.637149	3.9814	3.55602	36.4479	26.4083	19.7274	17.8378	20.6635	18.8481	35.0498	24.8777	21.7595	3.48303	14.4686	6.65962	15.1005	13.2228	12.0654	8.60788	7.03213	1.64971	8.14695	8.93572	9.40808	6.88343	0.014642	5.04613	GGGAUCUGGAACGGGCUCUGGU	mature miRNA	standard	MIMAT0020177	dme-miR-4958-5p	dme-miR-4958-5p
1426	bmo-miR-2798	0.0721434	0.0790899	0.00336817	0.000448757	0.913545	1.14491	0.265197	0.45598	1.69029	2.74704	0.776618	1.31621	13.5634	23.3284	12.5843	3.50036	3.71946	4.14419	0.00310908	0.00388635	0.00310908	2.20067	0.531323	0.00863905	0.791717	0.00193701	0.00193701	4.8602	0.205271	0.00540287	0.0167015	0.0167015	2.29645	0.0947384	0.0947384	40.5006	15.7606	13.1609	8.83144	2.95002	8.19444	0.0139068	UGUGCGACAGAGAUAGCGCUCG	mature miRNA	standard	MIMAT0013702	bmo-miR-2798
2153	tca-miR-3903-3p	0.0729289	0.0798584	0.00298575	0	3.42113	5.90181	0.224432	0.385834	0.00464834	8.23181e-11	27.033	40.5954	7.74186	13.2291	0.685448	0.646191	0.0108599	0	0.00298575	0.00298575	0.00298575	0.0137165	0.0137165	10.2359	0.00167094	0.669956	0.00167094	0.00464834	0.00464834	0.00464834	7.36423	73.7162	0.0184106	0.104034	0.104034	23.0175	0.0151138	0.736798	1.30443	0.0108599	0.0108599	0.0108599	AUAUUACAUACUAUUCCAA	mature miRNA	standard	MIMAT0018910	tca-miR-3903-3p
2181	dme-miR-4942-3p	0.0730419	0.0798896	9.10338	1.65798	3.63593	1.94434	56.734	6.14611	4.26779	3.79557	11.2399	2.76137	3.52309	1.84401	11.9597	4.42645	8.97024	1.55083	8.94245	10.836	7.53173	4.85442	1.39362	4.65976	50.3239	57.3011	62.5768	0.00592047	5.51343	7.28401	8.05992	13.0325	12.6272	5.24942	1.58047	3.73938	13.6632	15.2813	6.93455	8.71062	10.6345	7.56561	UCGAUGACAUCGCUGUUGGCAU	mature miRNA	standard	MIMAT0020150	dme-miR-4942-3p	dme-miR-4942-3p
832	dsi-miR-964-3p	0.0751563	0.0821072	12.187	3.87325	3.90044	1.40976	24.6236	2.22832	3.14486	2.71845	45.3908	17.6543	2.91233	2.7355	18.9426	8.45791	4.30881	3.80665	15.1723	7.81027	13.5786	5.1966	4.10525	2.39949	22.1596	26.4976	25.2135	4.69575	4.7329	0.00594399	65.398	38.7723	32.0021	3.27044	5.45113	0.0154096	24.7216	22.8714	9.23487	8.1166	4.30652	0.503295	UUAAAAGCCACUGUUCUAAGAC	mature miRNA	standard	MIMAT0012476	dsi-miR-964-3p
2479	pxy-miR-8517a	0.0766992	0.083696	1.02863	0.296737	2.45235	4.21857	0.00151939	2.6568e-11	1.24254	2.14419	0.551826	0.880484	14.743	25.3724	0.0584407	0.0756792	0.0108285	0	1.32968	1.0198	0.736401	0.0167575	7.32354	0.0167575	0.00151939	0.00151939	0.00151939	0.00459056	3.71844	0.00459056	1.56796	0.0729285	0.0145857	0.0942043	0.0942043	44.0405	0.145828	0.0147474	0.0147474	0.0108285	0.0108285	0.0108285	UAUUGAACUGUUCUGUCACUCUUUG	mature miRNA	standard	MIMAT0033743	pxy-miR-8517a
2420	hme-miR-6310-3p	0.0778266	0.0848283	0.591695	1.01837	1.01316	1.7332	1.12645	1.17079	1.45375	1.26688	0.822928	1.39768	30.1657	12.0166	6.41734	2.56967	1.97771	2.22699	0.00373867	1.76761	0.00373867	0.0124953	0.0124953	3.01448	1.0335	0.0049094	2.34095	0.00576859	1.99748	2.35802	0.0159792	0.0159792	2.43683	27.8309	43.1784	19.4879	6.55428	8.91579	3.78194	0.171573	1.29558	4.46599	CCAGGUGGGAAUGUGACACAAU	mature miRNA	standard	MIMAT0025017	hme-miR-6310-3p
1945	tca-miR-3805b-5p	0.0840599	0.0915168	0.00298688	0	0.329813	0.546143	0.192431	0.33046	0.546367	0.938161	0.0146226	0	12.1388	20.8343	6.09393	5.84548	1.22817	1.20768	0.00298688	0.00298688	0.00298688	0.0144973	0.960444	0.0144973	0.00164004	0.00164004	0.574014	0.00471948	0.00471948	1.62966	0.0146226	0.0146226	0.0146226	0.110102	36.1961	0.110102	6.59283	0.0149898	11.674	0.539271	2.62265	0.522582	UCCGUUCACAUUCGGAUUUUAUUGUG	mature miRNA	standard	MIMAT0018662	tca-miR-3805b-5p
942	dps-miR-986-3p	0.0852757	0.0927336	8.33304	2.71949	8.94088	1.37262	6.25044	2.7135	21.9706	11.7415	1.66856	2.86033	4.77965	5.8921	3.6468	5.93159	5.90519	4.14715	11.1436	8.14072	5.71482	10.2566	7.51768	9.04836	7.27314	3.17421	8.30398	35.0356	12.3011	18.5752	0.0171427	4.97138	0.0171427	0.0210557	2.9478	11.3701	10.4917	0.43412	0.0145499	9.95085	1.66349	6.10124	CUCAGCGGCAGUGCUAUUCCAG	mature miRNA	standard	MIMAT0012280	dps-miR-986-3p
2152	tca-miR-3902-5p	0.0859474	0.0933567	0.00297139	3.36062e-11	3.07849	2.69335	0.00933313	0.0130863	0.685946	1.17948	5.46885	4.98563	13.2431	22.7616	0.934236	1.58572	0.0115221	0	0.00297139	0.00297139	0.00297139	0.00816613	4.18473	5.04258	0.00177774	0.00177774	0.0244439	0.00497334	0.00497334	2.04789	0.0212572	6.58038	9.8049	0.101674	0.101674	39.5259	0.0187178	0.0187178	2.76527	0.0115221	0.0115221	0.0115221	AUAUAACCGGCAUAUUAC	mature miRNA	standard	MIMAT0018908	tca-miR-3902-5p
1457	bmo-miR-2822	0.0892983	0.0968851	17.0446	15.4806	5.35576	3.97468	0.345943	0.594011	7.56692	3.63241	3.41814	5.31799	6.50369	1.94386	7.57092	9.53913	3.62786	4.70068	9.58405	6.70713	34.8427	3.24473	9.94054	2.88202	0.00299086	1.03185	0.00299086	10.2737	8.98835	3.43874	0.0228225	9.54693	0.684676	7.96957	4.29868	7.24282	18.29	4.40701	0.0157393	8.94265	0.0159243	1.925	AGGGAUAUUUUACUCCGCUU	mature miRNA	standard	MIMAT0013733	bmo-miR-2822
1013	api-miR-996	0.0894625	0.0969519	11.8949	8.15823	29.2991	3.08118	27.1481	8.49549	16.2266	6.42885	9.29932	12.6121	45.2153	7.26275	43.0971	3.2562	11.0079	2.78188	16.9513	2.48326	16.2501	31.8469	25.8745	30.1758	18.5285	35.5138	27.4022	11.3778	23.519	13.7831	4.21345	0.0242669	23.6603	52.1509	37.6645	45.8307	41.6118	46.8311	40.8483	11.4923	13.5157	8.01559	UGACUAGAGUUACACUCGUCA	mature miRNA	standard	MIMAT0014746	api-miR-996
2144	tca-miR-3898-5p	0.0895924	0.0969815	22.0604	10.9546	2.95963	2.56925	1.53966	1.83272	0.421541	0.722294	2.39799	0.41531	0.0516122	9.31323e-10	3.47763	5.99783	3.25863	2.56942	33.2635	21.5453	11.3724	4.19081	4.6816	0.00647494	0.00454654	3.56873	1.04571	0.0045243	0.0045243	1.25557	2.29902	2.85385	2.04112	0.0516122	0.0516122	0.0516122	0.0147827	10.4033	0.0147827	0.939157	6.02053	2.81621	GCUGUACCGGCUCAUAGCA	mature miRNA	standard	MIMAT0018900	tca-miR-3898-5p
498	cqu-miR-279-5p	0.0900546	0.0973703	6.1405	5.72979	3.13679	0.28123	0.376236	0.64702	5.35635	2.98025	3.49705	3.71998	2.97615	5.06224	95.3337	45.0464	4.24741	3.68897	7.06356	11.3527	0.00521296	2.841	3.40076	3.1686	0.00267898	1.12335	0.00267898	1.94517	7.45536	6.66853	3.04894	0.0214319	7.42079	0.0534638	0.0534638	8.82152	43.7039	126.621	115.676	6.77739	5.95023	0.0146149	GAUGGGUGUGAAUCUAGUGGUUC	mature miRNA	standard	MIMAT0014417	cqu-miR-279-5p
1623	bmo-miR-3249	0.0935838	0.101071	0.00285719	2.37632e-11	2.54318	2.46412	0.0405085	0.0672941	0.405085	0.693278	1.05787	1.80403	14.2032	24.4125	1.19229	2.03384	1.81117	2.07224	0.00285719	0.00285719	0.00285719	5.38314	0.972093	1.27429	0.0016562	0.0016562	0.118213	0.00482049	0.00482049	1.20561	0.0163168	3.14098	0.0163168	0.108586	0.108586	42.3923	3.54077	0.0180572	0.0180572	0.0130387	1.34304	4.07743	UAUGCAUCUGUUAUCUUAACUAGC	mature miRNA	standard	MIMAT0015431	bmo-miR-3249
977	dsi-miR-992-5p	0.0964078	0.104002	5.72138	3.49131	19.6094	3.24612	9.21417	1.85931	10.7414	3.47184	15.2985	9.20042	36.9707	55.9171	1.08441	1.8518	4.67452	2.21363	8.20174	1.7289	7.2335	21.8174	21.1286	15.8823	7.56291	8.8515	11.2281	7.03292	11.2769	13.9144	8.46024	25.7587	11.6766	0.0144586	9.59691	101.301	0.0152736	3.22269	0.0152736	7.16939	3.90858	2.94557	GCCUGGUUUCAGAGAGGUGUA	mature miRNA	standard	MIMAT0012491	dsi-miR-992-5p
482	dsi-miR-277	0.0985744	0.106218	2.63061	2.32578	11.6164	2.91286	5.60122	1.5737	8.37275	8.25352	6.60648	1.85583	9.9066	1.65686	6.98582	2.1852	27.3283	7.34418	3.45081	0.00586206	4.43517	12.21	8.45248	14.1868	4.77086	4.6166	7.41619	17.892	4.012	3.21431	5.8974	5.20972	8.7123	10.4365	11.2337	8.0496	7.36084	4.63738	8.95924	32.2126	30.8899	18.8824	UAAAUGCAUUAUUUGGUACGACA	mature miRNA	standard	MIMAT0008850	dsi-miR-277
2090	tca-miR-3871-5p	0.0988119	0.106352	46.0385	10.0906	30.8056	3.2099	7.00041	4.58042	13.7991	3.9921	11.9008	6.80092	10.2048	0.757701	3.9598	3.91327	5.32632	7.08895	54.3124	34.7968	49.0064	34.0367	30.763	27.6173	12.2572	3.8669	4.87718	14.0755	17.6457	9.6759	13.4282	4.46608	17.8082	11.0604	9.9349	9.61893	7.84038	4.02438	0.0146341	2.58795	13.376	0.0149798	GAUUUCUGCCUUGUGCCGC	mature miRNA	standard	MIMAT0018834	tca-miR-3871-5p
1309	bmo-miR-2733f	0.103129	0.110873	1.11682	1.19249	0.0906766	0.131283	0.0591854	0.099519	1.83702	1.87264	0.110743	0.167063	50.4996	87.3312	1.33138	2.28199	9.16513	4.2662	0.370757	0.487575	2.49214	0.242269	0.0148805	0.0148805	0.0017281	0.0017281	0.1741	3.74781	0.00500542	1.75824	0.303651	0.0142895	0.0142895	0.0789557	151.341	0.0789557	0.0138706	3.96639	0.0138706	13.6508	8.68555	5.15898	UCACUGGGUAUGUAAUGACAGU	mature miRNA	standard	MIMAT0014661	bmo-miR-2733f
[truncated: 66 more rows]
[truncated: 31 more columns]
