# Supplementary material for: Epigenetic mechanisms mediate the experimental evolution of resistance against parasitic fungi in the greater wax moth Galleria mellonella
Source: Sci Rep. 2019 Feb 7;9:1626. doi: 10.1038/s41598-018-36829-8 (PMC6367475; doi:10.1038/s41598-018-36829-8)
Supplement: Supplementary file 3 — Table S2 [file 41598_2018_36829_MOESM3_ESM.xls]

## Sheet: Title
													Epigenetic mechanisms mediate the experimental evolution of resistance against parasitic fungi in the greater wax moth Galleria mellonella
													Krishnendu Mukherjee1#, Ivan Dubovskiy2#, Ekaterina Grizanova2, Rüdiger Lehmann1, Andreas Vilcinskas1,3*
													1Fraunhofer Institute for Molecular Biology and Applied Ecology, Department of Bioresources, Winchester Str. 2, 35394 Giessen, Germany
													2Novosibirsk State Agrarian University, Dobrolubova 160, 630039 Novosibirsk, Russia
													3Institute for Insect Biotechnology, Justus-Liebig University of Giessen,
													Heinrich-Buff-Ring 26-32, 35392 Giessen, Germany
													Tel: +49 641 99 37600
													Fax: +49 641 99 37609
													* Correspondence to andrea.vilcinskas@agrar.uni-giessen.de
													#These authors contributed equally to this work.
												Supplementary Table S2

## Sheet: S+S-R-R+CvsF
				Group 1		Group 2			Group 1	Group 1	Group 1	Group 1	Group 2	Group 2	Group 2	Group 2
	Infected/ uninfected resistant and susceptible line			Fat body		Cuticle			S01 - Susceptible line- Fat body	S03 - Susceptible line + M. robertsii- Fat body	S05 - Resistant line - Fat body	S07 - Resistant line + M. anisopliae - Fat body	S02 - Susceptible line- Cuticle	S04 - Susceptible line + M. robertsii- Cuticle	S06 - Resistant line- Cuticle	S08 - Resistant line + M. anisopliae- Cuticle					MRA-1035B2_miRArthropoda_21.xls
Rpter Index	Reporter Name	p-value	FDR	Mean	StDev	Mean	StDev	Log2 (G2/G1)	Signal	Signal	Signal	Signal	Signal	Signal	Signal	Signal	Target Sequence (5' to 3')	Note	Reporter Source	Accession No.	Reporter Name	Drosophila melanogaster	Drosophila ananassae	Drosophila erecta	Drosophila grimshawi	Drosophila mojavensis	Drosophila persimilis	Drosophila pseudoobscura	Drosophila sechellia	Drosophila simulans	Drosophila virilis	Drosophila willistoni	Drosophila yakuba	Yellow fever mosquito	Mosquito	Honeybee	Pea aphid	Silk worm	Culex	Heliconius melpomene (butterfly)	Locusta migratoria	Tobacco hornworm	Nasonia giraulti	Nasonia longicornis	Nasonia vitripennis	Diamondback moth	Red flour beetle	Water flea	Deer tick
111	tca-miR-9a-3p	3.75587e-06	0.0030385	140.682	23.7069	1969.72	294.095	3.80748	151.876	148.01	105.579	157.261	1570.73	2041.47	2277.55	1989.13	AUAAAGCUAGGUUACCGGAG	mature miRNA	standard	MIMAT0019177	tca-miR-9a-3p																										tca-miR-9a-3p
1359	bmo-miR-2767	2.06135e-05	0.00507926	291.16	34.1619	1500.53	245.036	2.36559	329.329	268.781	256.63	309.898	1149.5	1571.61	1720.08	1560.93	CAAGUAAAUCUCGUGCGGUUUG	mature miRNA	standard	MIMAT0013643	bmo-miR-2767																	bmo-miR-2767
109	pxy-miR-9a	2.16473e-05	0.00507926	120.213	25.436	1771.52	186.306	3.88132	104.887	132.662	93.841	149.464	1585.04	1731.44	2029.86	1739.76	UAAAGCUAGGUUACCGGAGUU	mature miRNA	standard	MIMAT0033776	pxy-miR-9a																									pxy-miR-9a
1475	bmo-miR-2840	3.37023e-05	0.00507926	54.1738	14.4393	814.577	222.311	3.91039	49.4567	40.9049	51.6467	74.6867	529.199	856.647	803.085	1069.38	UAGGAACUGGAAGAAGAGGAGG	mature miRNA	standard	MIMAT0013757	bmo-miR-2840																	bmo-miR-2840
1897	ame-miR-3767	3.51793e-05	0.00507926	831.687	429.907	5.99817	2.53786	-7.11537	407.657	534.115	1079.01	1305.97	6.17873	5.20655	9.34314	3.26428	UACACAUUAUUUACUACUACU	mature miRNA	standard	MIMAT0018541	ame-miR-3767															ame-miR-3767
536	tur-miR-281-5p	3.76706e-05	0.00507926	544.393	202.045	13.3428	5.56283	-5.35052	432.736	604.591	799.308	340.938	9.03721	14.0179	20.9568	9.35923	AAGAGAGCUUAUCCGUAGACAG	mature miRNA	standard	MIMAT0023046	tur-miR-281-5p
112	bmo-miR-9a-3p	4.4847e-05	0.00518303	111.315	27.0992	1780	250.435	3.99916	124.032	141.479	79.5768	100.172	1429.39	1779.43	1913.37	1997.81	AUAAAGCUAGGUUACCGGAGUUA	mature miRNA	standard	MIMAT0015225,MIMAT0024476	bmo-miR-9a-3p																	bmo-miR-9a-3p				mse-miR-9b
114	tca-miR-9a-5p	6.74534e-05	0.00535764	2579.67	450.071	16385.2	3931.2	2.66714	2267.84	2119.5	2984.47	2946.86	11950.9	14453.8	18404.7	20731.6	UCUUUGGUUAUCUAGCUGUAU	mature miRNA	standard	MIMAT0010090	tca-miR-9a-5p																										tca-miR-9a-5p
505	api-miR-279b	7.07753e-05	0.00535764	7972.71	513.032	4917.83	232.104	-0.697049	7377	7859.75	8034.75	8619.34	4569.99	5036.37	5044.33	5020.63	UGACUAGAUCUACACUCAUCA	mature miRNA	standard	MIMAT0014725	api-miR-279b																api-miR-279b
1356	hme-miR-2767	7.68294e-05	0.00535764	464.878	91.1384	2198.02	367.567	2.24128	495.681	397.286	386.514	580.031	1676.5	2462.7	2449.52	2203.36	AAAGUAAAUCUCGUGCGGCUUG	mature miRNA	standard	MIMAT0024957	hme-miR-2767																			hme-miR-2767
489	dme-miR-278-5p	7.94705e-05	0.00535764	502.83	234.655	6.63053	3.73878	-6.2448	314.819	371.115	837.877	487.511	2.84537	11.0934	8.22317	4.3602	CCGGAUGAUGGUUCACAACGACC	mature miRNA	standard	MIMAT0020805,MIMAT0032063	dme-miR-278-5p	dme-miR-278-5p									dvi-miR-278-5p
105	api-miR-8	0.000116776	0.00591805	19048.5	3311.2	4374.46	870.259	-2.1225	16000.6	17435.6	23630.5	19127.4	4284.02	3178.79	4957.47	5077.55	UAAUACUGUCAGGUAAUGAUGUC	mature miRNA	standard	MIMAT0014737	api-miR-8																api-miR-8
1357	pxy-miR-2767	0.000118382	0.00591805	458.018	102.613	2407.59	448.525	2.39411	540.784	359.462	379.599	552.228	1736.31	2614.39	2673.6	2606.05	CAAGUAAAUCUCGUGCGGCUG	mature miRNA	standard	MIMAT0033818	pxy-miR-2767																									pxy-miR-2767
1358	mse-miR-2767	0.000124649	0.00591805	431.242	109.688	2078.24	356.622	2.26879	429.651	371.201	338.389	585.727	1702.34	2378.07	2387.8	1844.76	CAAGUAAAUCUCGUGCGGCUUU	mature miRNA	standard	MIMAT0024488	mse-miR-2767																					mse-miR-2767
541	nvi-miR-281	0.000127447	0.00591805	2182.53	1029.7	54.631	29.7767	-5.32014	1667.6	3727.03	1657.42	1678.07	28.0301	71.1124	88.2348	31.1469	UGUCAUGGACUUGCUCUCUUUGU	mature miRNA	standard	MIMAT0015658	nvi-miR-281																								nvi-miR-281
540	nlo-miR-281	0.000129889	0.00591805	2263.84	977.324	59.2642	32.7308	-5.25547	1782.78	3728.2	1716.1	1828.29	27.7004	76.6875	96.4517	36.2173	UGUCAUGGACUUGCUCUCUUUG	mature miRNA	standard	MIMAT0018415	nlo-miR-281																							nlo-miR-281
103	lmi-miR-8-3p	0.000140973	0.00591805	19202.8	3417.04	4844.51	1030.17	-1.9869	16767.8	16961.3	24104.3	18977.8	4630.01	3814.49	4659.8	6273.73	UAAUACUGUCAGGUAACGAUGUC	mature miRNA	standard	MIMAT0010149	lmi-miR-8-3p																				lmi-miR-8-3p
145	dme-miR-10-5p	0.00015156	0.00591805	419.122	96.8015	2522.72	690.104	2.58954	387.12	297.016	483.863	508.488	2282.58	2236.51	3544.38	2027.39	ACCCUGUAGAUCCGAAUUUGUU	mature miRNA	standard	MIMAT0014277,MIMAT0014404,MIMAT0000115,MIMAT0008960,MIMAT0024932	dme-miR-10-5p	dme-miR-10-5p									dvi-miR-10-5p			aae-miR-10					cqu-miR-10-5p	hme-miR-10
506	bmo-miR-279b-3p	0.000156508	0.00591805	5892.07	227.388	3126.81	253.27	-0.914081	5810.41	6109.24	6038.9	5609.71	3263.43	2782.9	3360.86	3100.05	UGACUAGAUCUACACUCAUUGA	mature miRNA	standard	MIMAT0013609,MIMAT0024964,MIMAT0024427	bmo-miR-279b-3p																	bmo-miR-279b-3p		hme-miR-279b		mse-miR-279b
102	dme-miR-8-3p	0.00015713	0.00591805	26954.5	4811.13	8702.9	1017.72	-1.63096	21002	25136.5	31346.1	30333.3	7419.88	8399.64	9260.42	9731.65	UAAUACUGUCAGGUAAAGAUGUC	mature miRNA	standard	MIMAT0014215,MIMAT0001525,MIMAT0001490,MIMAT0004193,MIMAT0008408,MIMAT0008499,MIMAT0008593,MIMAT0000113,MIMAT0008647,MIMAT0008710,MIMAT0001210,MIMAT0012669,MIMAT0008772,MIMAT0008889,MIMAT0008954,MIMAT0009013,MIMAT0009066,MIMAT0012706,MIMAT0024456,MIMAT001	dme-miR-8-3p	dme-miR-8-3p	dan-miR-8	der-miR-8	dgr-miR-8	dmo-miR-8	dpe-miR-8	dps-miR-8	dse-miR-8	dsi-miR-8	dvi-miR-8-3p	dwi-miR-8	dya-miR-8	aae-miR-8-3p	aga-miR-8	ame-miR-8		bmo-miR-8-3p				mse-miR-8		nlo-miR-8	nvi-miR-8		tca-miR-8-3p	dpu-miR-8	isc-miR-8
538	ngi-miR-281	0.000160936	0.00591805	1566.95	683.486	38.8047	21.346	-5.33558	1432.18	2496.23	1489.15	850.231	16.7552	65.0533	46.2699	27.1405	GUCAUGGACUUGCUCUCUUUG	mature miRNA	standard	MIMAT0018388	ngi-miR-281																						ngi-miR-281
101	cqu-miR-8-3p	0.000174419	0.006135	27180.5	3333.48	8963.24	1696.05	-1.60048	24355.7	24720.4	31456.8	28189.3	7117.85	9478.48	8201.07	11055.6	UAAUACUGUCAGGUAAAGAUGU	mature miRNA	standard	MIMAT0014409,MIMAT0024988	cqu-miR-8-3p																		cqu-miR-8-3p	hme-miR-8
110	lmi-miR-9a-3p	0.000191761	0.00646394	111.462	26.7113	1455.68	100.287	3.70707	103.106	151.123	93.8478	97.7727	1388.77	1351.19	1547.91	1534.87	AUAAAGCUAGGUUACCGAAGUUA	mature miRNA	standard	MIMAT0010147	lmi-miR-9a-3p																				lmi-miR-9a-3p
762	pxy-miR-750	0.000224124	0.00725267	471.233	265.63	10.8349	5.82655	-5.44268	209.854	329.541	527.77	817.767	6.86851	18.482	5.76487	12.2242	AGUUGGACAGGGGAUCUAGACA	mature miRNA	standard	MIMAT0033736	pxy-miR-750																									pxy-miR-750
106	dpu-miR-9-3p	0.000241551	0.00734108	42.2657	15.286	684.721	246.009	4.01796	56.2991	50.5745	40.7234	21.4658	662.099	360.071	770.74	945.974	AUAAAGCUAGGUUACCAAAGUUA	mature miRNA	standard	MIMAT0012668,MIMAT0012705	dpu-miR-9-3p																											dpu-miR-9-3p	isc-miR-79
1926	ame-miR-3794	0.000245005	0.00734108	22.9846	8.65913	360.196	182.959	3.97004	16.971	15.9575	24.291	34.7188	349.004	243.501	226.022	622.257	UGGAAUGGAAGAGGACGUUUCC	mature miRNA	standard	MIMAT0018578	ame-miR-3794															ame-miR-3794
566	tca-miR-283-5p	0.00028466	0.00760718	1393.43	484.121	126.084	38.3743	-3.46619	684.111	1514.71	1608.8	1766.11	88.2918	129.144	108.974	177.924	AAAUAUCAGCUGGUAAUUCUG	mature miRNA	standard	MIMAT0008387	tca-miR-283-5p																										tca-miR-283-5p
763	ame-miR-750	0.000290526	0.00760718	1592.3	146.03	45.4178	18.6819	-5.13171	1561.6	1408.71	1755.87	1643.01	34.8604	37.3501	36.0615	73.3991	CCAGAUCUAACUCUUCCAGCUC	mature miRNA	standard	MIMAT0018615	ame-miR-750															ame-miR-750
2396	mse-miR-6094	0.000291499	0.00760718	7906.57	4291.14	285.992	131.213	-4.78901	4219.26	4534.66	9799.25	13073.1	235.26	458.567	148.026	302.116	UAUUCGAGACCUCUGCUGAUCCU	mature miRNA	standard	MIMAT0024502	mse-miR-6094																					mse-miR-6094
1564	ame-miR-3049-5p	0.000307055	0.00776273	175.499	63.7744	2842.63	1411.15	4.0177	252.594	101.325	193.427	154.648	2360.77	2728.73	1474.47	4806.55	UCGGGAAGGUAGUUGCGGCGGAU	mature miRNA	standard	MIMAT0022968	ame-miR-3049-5p															ame-miR-3049-5p
34	dme-miR-1-3p	0.000331992	0.00806279	2630.09	893.302	16109.8	3766.4	2.61475	2045.01	1703.21	3543.41	3228.74	11996.4	16014.7	21110	15318	UGGAAUGUAAAGAAGUAUGGAG	mature miRNA	standard	MIMAT0014244,MIMAT0001496,MIMAT0001471,MIMAT0014710,MIMAT0004191,MIMAT0014361,MIMAT0008432,MIMAT0008534,MIMAT0008609,MIMAT0000105,MIMAT0008694,MIMAT0008724,MIMAT0001199,MIMAT0012635,MIMAT0008814,MIMAT0008867,MIMAT0008959,MIMAT0008987,MIMAT0009083,MIMAT002	dme-miR-1-3p	dme-miR-1-3p	dan-miR-1	der-miR-1	dgr-miR-1	dmo-miR-1	dpe-miR-1	dps-miR-1	dse-miR-1	dsi-miR-1	dvi-miR-1-3p	dwi-miR-1	dya-miR-1	aae-miR-1	aga-miR-1	ame-miR-1	api-miR-1	bmo-miR-1a-3p	cqu-miR-1	hme-miR-1a		mse-miR-1a	ngi-miR-1		nvi-miR-1		tca-miR-1-3p	dpu-miR-1	isc-miR-1
532	dme-miR-281-3p	0.000338856	0.00806279	246.033	219.435	3.40592	2.09687	-6.17467	113.302	571.27	185.341	114.22	2.10621	1.6824	6.32481	3.51026	UGUCAUGGAAUUGCUCUCUUUGU	mature miRNA	standard	MIMAT0008429,MIMAT0008502,MIMAT0008588,MIMAT0000345,MIMAT0008642,MIMAT0008728,MIMAT0001245,MIMAT0008783,MIMAT0008906,MIMAT0008927,MIMAT0008995,MIMAT0009061	dme-miR-281-3p	dme-miR-281-3p	dan-miR-281-3p	der-miR-281-3p	dgr-miR-281-3p	dmo-miR-281-3p	dpe-miR-281-3p	dps-miR-281	dse-miR-281-3p	dsi-miR-281-3p	dvi-miR-281-3p	dwi-miR-281-3p	dya-miR-281-3p
72	tca-miR-2c-5p	0.000370064	0.00855377	153.305	65.5431	2823.26	1265.21	4.20288	134.146	69.1016	198.341	211.633	1581.05	3230.65	2069.19	4412.16	CUUAUCAGAGUUGGCGGUU	mature miRNA	standard	MIMAT0019093	tca-miR-2c-5p																										tca-miR-2c-5p
147	lmi-miR-10-5p	0.000402613	0.0090476	355.533	113.35	2172.25	636.481	2.61114	262.726	252.365	447.011	460.029	2320.24	1800.9	3001.77	1566.1	UACCCUGUAGAUCCGAAUUUGU	mature miRNA	standard	MIMAT0012636,MIMAT0012682,MIMAT0010144,MIMAT0033793,MIMAT0008357	lmi-miR-10-5p																				lmi-miR-10-5p					pxy-miR-10-5p	tca-miR-10-5p	dpu-miR-10	isc-miR-10
146	tur-miR-10-5p	0.000441234	0.00949266	394.313	123.09	2378.59	717.748	2.59269	323.997	265.7	448.054	539.503	2531.23	2078.56	3295.29	1609.29	CACCCUGUAGAUCCGAAUUUGU	mature miRNA	standard	MIMAT0023026	tur-miR-10-5p
115	dme-miR-9a-5p	0.000445885	0.00949266	1265.78	224.601	9052.75	2720.11	2.83833	1071.49	1195.26	1589.96	1206.42	7993.27	5725.17	11681.3	10811.2	UCUUUGGUUAUCUAGCUGUAUGA	mature miRNA	standard	MIMAT0014323,MIMAT0001526,MIMAT0001491,MIMAT0014748,MIMAT0004194,MIMAT0008458,MIMAT0008505,MIMAT0008589,MIMAT0000114,MIMAT0008670,MIMAT0008717,MIMAT0001211,MIMAT0012671,MIMAT0008800,MIMAT0008843,MIMAT0008929,MIMAT0009034,MIMAT0009070,MIMAT0010146,MIMAT001	dme-miR-9a-5p	dme-miR-9a-5p	dan-miR-9a	der-miR-9a	dgr-miR-9a	dmo-miR-9a	dpe-miR-9a	dps-miR-9a	dse-miR-9a	dsi-miR-9a	dvi-miR-9a-5p	dwi-miR-9a	dya-miR-9a	aae-miR-9a	aga-miR-9a	ame-miR-9a	api-miR-9a	bmo-miR-9a-5p			lmi-miR-9a-5p		ngi-miR-9a	nlo-miR-9a	nvi-miR-9a			dpu-miR-9-5p
531	aae-miR-281-3p	0.00046059	0.0095543	3792.57	2543.24	107.202	64.6301	-5.14477	1997.21	7488.67	2245.01	3439.38	48.09	183.717	137.431	59.572	UGUCAUGGAAUUGCUCUCUUUA	mature miRNA	standard	MIMAT0014232	aae-miR-281-3p													aae-miR-281-3p
272	bmo-miR-92a	0.000473742	0.00958143	249.914	46.9577	640.409	95.8275	1.35756	213.368	309.001	210.948	266.339	555.065	588.044	645.855	772.672	UAUUGCACCAGUCCCGGCCUAU	mature miRNA	standard	MIMAT0016927,MIMAT0024993,MIMAT0024471	bmo-miR-92a																	bmo-miR-92a		hme-miR-92a		mse-miR-92a
148	dan-miR-10	0.000511602	0.00981422	301.867	80.6262	1762.73	625.36	2.54583	242.751	235.472	407.764	321.482	2019.02	1190.97	2524.98	1315.95	ACCCUGUAGAUCCGAAUUUGU	mature miRNA	standard	MIMAT0001497,MIMAT0004419,MIMAT0014128,MIMAT0004195,MIMAT0008476,MIMAT0008549,MIMAT0008601,MIMAT0008693,MIMAT0008754,MIMAT0001214,MIMAT0008784,MIMAT0008887,MIMAT0009033,MIMAT0009082,MIMAT0018416,MIMAT0015676	dan-miR-10		dan-miR-10	der-miR-10	dgr-miR-10	dmo-miR-10	dpe-miR-10	dps-miR-10	dse-miR-10	dsi-miR-10		dwi-miR-10	dya-miR-10		aga-miR-10	ame-miR-10	api-miR-10	bmo-miR-10-5p						nlo-miR-10	nvi-miR-10
760	bmo-miR-750-5p	0.000525387	0.00981422	547.63	373.481	12.2723	8.9587	-5.47973	201.148	330.028	615.23	1044.11	8.15501	25.5153	5.86487	9.55385	AGUUGGACAGGGGAUCUUGACA	mature miRNA	standard	MIMAT0013644	bmo-miR-750-5p																	bmo-miR-750-5p
1922	tca-miR-3791-5p	0.000541048	0.00981422	19.9885	7.5132	410.954	194.142	4.36174	22.2212	19.0339	28.367	10.3319	397.481	494.393	148.505	603.437	CGGUGGUUUUAUUACGGUGGUUGCG	mature miRNA	standard	MIMAT0018882	tca-miR-3791-5p																										tca-miR-3791-5p
544	pxy-miR-281	0.000545908	0.00981422	4164.37	2201.89	141.126	92.3288	-4.88305	2439.37	7136.29	2551.05	4530.78	52.9765	251.054	182.59	77.881	UGUCAUGGAGUUGCUCUCUUUA	mature miRNA	standard	MIMAT0033804	pxy-miR-281																									pxy-miR-281
545	ame-miR-281	0.000581845	0.0100781	3566.08	2076.23	118.771	80.6198	-4.90808	2105.54	6548.77	2195.04	3414.97	48.0738	217.397	151.624	57.9906	UGUCAUGGAGUUGCUCUCUUUGU	mature miRNA	standard	MIMAT0001483	ame-miR-281															ame-miR-281
2462	pxy-miR-8506	0.000585501	0.0100781	358.693	151.208	3458.4	743.65	3.26928	207.178	568.217	324.589	334.788	3174.65	4331.74	2597.04	3730.18	UUAGGUGUGAGGGUCACAGC	mature miRNA	standard	MIMAT0033722	pxy-miR-8506																									pxy-miR-8506
759	bmo-miR-750-3p	0.000641819	0.0104392	19513.1	9792.01	1706.9	620.341	-3.51499	12393.3	10412.4	24262.8	30983.7	1126.77	2546.31	1377.65	1776.87	CCAGAUCUAUCUUUCCAGCU	mature miRNA	standard	MIMAT0013645	bmo-miR-750-3p																	bmo-miR-750-3p
533	lmi-miR-281-3p	0.000660681	0.0104392	3686.05	2482.91	103.393	71.1004	-5.15587	1777.54	7208.28	2122.88	3635.51	49.9525	193.49	127.02	43.109	UGUCAUGGAGUUGCUCUCUUUAA	mature miRNA	standard	MIMAT0010141	lmi-miR-281-3p																				lmi-miR-281-3p
477	dme-miR-277-3p	0.000660781	0.0104392	3002.25	608.234	8551.89	1622.57	1.5102	2176.36	3068.4	3122.52	3641.72	7408.77	7845.67	7996.25	10956.9	UAAAUGCACUAUCUGGUACGACA	mature miRNA	standard	MIMAT0001510,MIMAT0001481,MIMAT0014722,MIMAT0004203,MIMAT0008407,MIMAT0008517,MIMAT0008556,MIMAT0000338,MIMAT0008685,MIMAT0008702,MIMAT0001241,MIMAT0008794,MIMAT0008946,MIMAT0009040,MIMAT0009099,MIMAT0024443,MIMAT0018400,MIMAT0018431,MIMAT0015683,MIMAT003	dme-miR-277-3p	dme-miR-277-3p	dan-miR-277	der-miR-277	dgr-miR-277	dmo-miR-277	dpe-miR-277	dps-miR-277	dse-miR-277		dvi-miR-277-3p	dwi-miR-277	dya-miR-277		aga-miR-277	ame-miR-277	api-miR-277	bmo-miR-277-3p				mse-miR-277	ngi-miR-277	nlo-miR-277	nvi-miR-277	pxy-miR-277	tca-miR-277-3p
1089	bmo-miR-1175-3p	0.000671002	0.0104392	15986.1	5436.09	440.451	274.697	-5.18169	11429.3	11415.5	18915.1	22184.4	178.518	728.114	234.342	620.828	UGAGAUUCAACUCCUCCAACUUAA	mature miRNA	standard	MIMAT0013613	bmo-miR-1175-3p																	bmo-miR-1175-3p
530	cqu-miR-281-3p	0.000698653	0.0106643	4015.25	2110.02	138.772	95.8768	-4.8547	2358.12	6869.13	2481.52	4352.24	49.5105	242.978	197.024	65.5779	UGUCAUGGAAUUGCUCUCUUU	mature miRNA	standard	MIMAT0014359	cqu-miR-281-3p																		cqu-miR-281-3p
542	dpu-miR-281	0.000726706	0.0108871	3264.16	2252.99	95.159	68.8201	-5.10023	1717.58	6532.89	1824.96	2981.2	37.2944	185.325	112.24	45.7763	UGUCAUGGAGCUGCUCUCUUUAU	mature miRNA	standard	MIMAT0012655	dpu-miR-281																											dpu-miR-281
537	mse-miR-281	0.000791087	0.0114284	4315.69	2412.22	147.418	102.669	-4.87161	2226.55	7390.68	2567.7	5077.82	57.8931	265.766	200.78	65.2329	CUGUCAUGGAGUUGCUCUCUUU	mature miRNA	standard	MIMAT0024446	mse-miR-281																					mse-miR-281
476	aae-miR-277-3p	0.000842199	0.0119533	3507.54	751.802	9674.95	1821.43	1.46379	2538.81	3476.78	3649.01	4365.57	8242.11	9149.26	8965.22	12343.2	UAAAUGCACUAUCUGGUACGAC	mature miRNA	standard	MIMAT0014211,MIMAT0014371,MIMAT0024959	aae-miR-277-3p													aae-miR-277-3p					cqu-miR-277	hme-miR-277
534	tur-miR-281-3p	0.000863233	0.0120406	3965.47	2513.86	127.462	90.0731	-4.95935	1935.07	7378.82	2218.35	4329.62	49.755	238.029	163.645	58.4187	UGUCAUGGAGUUGCUCUCUUUC	mature miRNA	standard	MIMAT0023047	tur-miR-281-3p
543	api-miR-281	0.00093343	0.0124676	4573.03	2636.17	170.045	121.146	-4.74916	2432.98	8180.21	2795.36	4883.57	61.03	310.915	230.907	77.3296	UGUCAUGGAGUUGCUCUCUUU	mature miRNA	standard	MIMAT0014134,MIMAT0008385	api-miR-281																api-miR-281										tca-miR-281-3p
526	dme-miR-281-1-5p	0.000946418	0.0124676	1216.58	450.165	38.3748	30.1116	-4.98653	1103.44	1827.22	1189.77	745.89	24.1198	33.5658	81.9074	13.9062	AAAGAGAGCUGUCCGUCGACAGU	mature miRNA	standard	MIMAT0000344	dme-miR-281-1-5p	dme-miR-281-1-5p
292	tca-miR-92c-3p	0.000955488	0.0124676	314.304	70.7369	832.375	135.052	1.40507	228.273	346.687	290.523	391.735	699.144	756.707	1005.46	868.19	UAUUGCACCAGUCCCGGCCUGAC	mature miRNA	standard	MIMAT0018787	tca-miR-92c-3p																										tca-miR-92c-3p
765	mse-miR-750	0.00101646	0.0130527	17788.2	8924.93	1403.39	430.451	-3.66394	9968.41	11303.5	20850.6	29030.3	1094.17	2039.09	1202.51	1277.78	CCAGAUCUAUCUUUCCAGCUCA	mature miRNA	standard	MIMAT0024457	mse-miR-750																					mse-miR-750
764	isc-miR-750	0.00109975	0.0136877	1062.4	511.148	18.4195	16.5921	-5.84995	1322.17	1209.68	1411.97	305.797	22.6105	4.32102	6.63282	40.1137	CCAGAUCUAACUCUUCCAGCUCA	mature miRNA	standard	MIMAT0012704	isc-miR-750																												isc-miR-750
178	bmo-miR-13a-5p	0.00114937	0.0139935	188.47	48.7194	2219.23	1078.72	3.55765	261.231	158.38	164.805	169.464	2063.16	2169.48	1010.11	3634.18	CCUGUCAAAGCGGCGGUGAAA	mature miRNA	standard	MIMAT0007896	bmo-miR-13a-5p																	bmo-miR-13a-5p
1406	bmo-miR-2789	0.00115892	0.0139935	63.407	33.4777	893.347	315.862	3.81651	27.8117	46.4381	75.0979	104.28	682.595	808.917	721.41	1360.47	GUAGAAAGUUUGGAGGUGGAU	mature miRNA	standard	MIMAT0013686	bmo-miR-2789																	bmo-miR-2789
1090	tca-miR-1175-3p	0.0011895	0.0141516	8922.83	1825.22	149.71	90.079	-5.89726	6493.09	9156.65	10922.2	9119.43	87.2293	195.071	62.7846	253.754	UGAGAUUCAACUCCUCCAUCUC	mature miRNA	standard	MIMAT0018819	tca-miR-1175-3p																										tca-miR-1175-3p
1024	api-miR-998	0.00142321	0.0164482	641.084	104.003	293.363	55.9725	-1.12783	520.639	587.936	722.817	732.942	251.017	253.627	370.858	297.951	UAGCACCAUGGAAUUCAGCUG	mature miRNA	standard	MIMAT0014747	api-miR-998																api-miR-998
324	dme-miR-133-3p	0.00184005	0.020675	204.806	131.564	2329.36	819.523	3.5076	194.935	392.394	136.557	95.3383	2132.52	2150.52	1549.32	3485.07	UUGGUCCCCUUCAACCAGCUGU	mature miRNA	standard	MIMAT0014275,MIMAT0001501,MIMAT0001475,MIMAT0007901,MIMAT0014437,MIMAT0008468,MIMAT0008490,MIMAT0008620,MIMAT0000340,MIMAT0008678,MIMAT0008712,MIMAT0001231,MIMAT0012640,MIMAT0008834,MIMAT0008900,MIMAT0008936,MIMAT0009051,MIMAT0009072,MIMAT0012686,MIMAT002	dme-miR-133-3p	dme-miR-133-3p	dan-miR-133	der-miR-133	dgr-miR-133	dmo-miR-133	dpe-miR-133	dps-miR-133	dse-miR-133	dsi-miR-133	dvi-miR-133-3p	dwi-miR-133	dya-miR-133	aae-miR-133	aga-miR-133	ame-miR-133		bmo-miR-133	cqu-miR-133			mse-miR-133	ngi-miR-133	nlo-miR-133	nvi-miR-133		tca-miR-133-3p	dpu-miR-133	isc-miR-133
1826	tca-miR-3477-5p	0.00191755	0.0212506	2903.07	1110.9	434.529	163.45	-2.74006	1396.39	3989.26	2826.94	3399.7	222.863	591.227	393.894	530.132	UAAUCUCAUUUGGUAACUGUGAGG	mature miRNA	standard	MIMAT0018736	tca-miR-3477-5p																										tca-miR-3477-5p
1096	ame-miR-1175	0.00202426	0.0219127	13440	3244.52	307.105	199.518	-5.45165	11260.7	10175.4	16985.5	15338.2	140.979	479.843	127.782	479.817	UGAGAUUCACUCCUCCAACUUAC	mature miRNA	standard	MIMAT0018507	ame-miR-1175															ame-miR-1175
2538	dme-miR-9376-3p	0.00205855	0.0219127	252.241	122.462	3079.71	1009.52	3.60992	281.209	87.6254	257.403	382.726	2505.66	3620.95	1992.85	4199.37	UUUGACCAUGCGGUGGUGGCC	mature miRNA	standard	MIMAT0035216	dme-miR-9376-3p	dme-miR-9376-3p
561	hme-miR-282	0.00217497	0.0228513	41.0468	16.0937	587.155	292.661	3.8384	65.0201	31.0987	35.6118	32.4565	203.88	894.275	545.142	705.324	UAGCCUCUCCUUGGCUUUGUCU	mature miRNA	standard	MIMAT0024968,MIMAT0024444	hme-miR-282																			hme-miR-282		mse-miR-282
143	dme-miR-10-3p	0.00234717	0.0233586	461.306	89.5075	1167.36	307.689	1.33945	351.195	519.041	427.472	547.516	890.94	998.152	1589.78	1190.56	CAAAUUCGGUUCUAGAGAGGUUU	mature miRNA	standard	MIMAT0015226,MIMAT0014405,MIMAT0012531,MIMAT0032083,MIMAT0024449,MIMAT0019101	dme-miR-10-3p	dme-miR-10-3p									dvi-miR-10-3p							bmo-miR-10-3p	cqu-miR-10-3p			mse-miR-10a					tca-miR-10-3p
280	bmo-miR-92b	0.00237036	0.0233586	287.854	66.0365	603.028	99.6878	1.06689	250.851	385.116	272.522	242.928	542.548	526.195	598.115	745.252	AAUUGCACCAAUCCCGGCCUGC	mature miRNA	standard	MIMAT0009155,MIMAT0024487	bmo-miR-92b																	bmo-miR-92b				mse-miR-92b
551	aae-miR-282-5p	0.00237835	0.0233586	14.7229	8.75327	306.183	224.391	4.37826	15.3062	25.8784	13.1064	4.6006	95.4078	622.565	231.545	275.214	AAUCUAGCCUCUCCUAGGCUUUGUCUG	mature miRNA	standard	MIMAT0014311	aae-miR-282-5p													aae-miR-282-5p
571	cqu-miR-283	0.00237854	0.0233586	1680.28	744.056	179.796	54.2603	-3.22427	693.011	1752.54	1775.64	2499.94	119.084	214.077	150.455	235.568	CAAUAUCAGCUGGUAAUUCUGGG	mature miRNA	standard	MIMAT0014379	cqu-miR-283																		cqu-miR-283
329	hme-miR-133	0.00241953	0.0233586	181.737	132.348	2194.83	877.587	3.59419	163.906	374.088	95.4746	93.4773	2086.21	2038.09	1269.48	3385.56	UGGUCCCCUUCAACCAGCUGUA	mature miRNA	standard	MIMAT0024938	hme-miR-133																			hme-miR-133
529	bmo-miR-281-3p	0.00242537	0.0233586	4733.94	2104.62	191.8	144.8	-4.62537	2954.24	7212.88	3018.42	5750.2	60.2784	348.076	281.585	77.2586	ACUGUCAUGGAGUUGCUCUCUU	mature miRNA	standard	MIMAT0007905,MIMAT0024967	bmo-miR-281-3p																	bmo-miR-281-3p		hme-miR-281
560	ame-miR-282	0.00276362	0.0256985	42.1947	15.3376	686.8	418.92	4.02475	61.8887	42.6189	39.7292	24.5421	223.727	1217.71	534.822	770.939	GAUUUAGCCUCUCCUAGGCUUUGUCUGU	mature miRNA	standard	MIMAT0001484,MIMAT0018418,MIMAT0015693	ame-miR-282															ame-miR-282								nlo-miR-282	nvi-miR-282
519	bmo-miR-279d-3p	0.00313005	0.0283754	10447	1886.94	4442.11	209.689	-1.23378	8137.85	9816.12	11356.2	12477.9	4494.03	4554.74	4132.91	4586.75	UGACUAGAUUUUCACUUAUCCU	mature miRNA	standard	MIMAT0013607,MIMAT0024966,MIMAT0024450	bmo-miR-279d-3p																	bmo-miR-279d-3p		hme-miR-279c		mse-miR-279c
2602	ame-miR-9877	0.0033694	0.0296288	573.021	156.53	2567.13	1270.45	2.1635	628.268	340.222	646.071	677.525	2477.94	1782.28	1619.2	4389.11	GCGGGACACUGGGUGGGCGGCU	mature miRNA	standard	MIMAT0037281	ame-miR-9877															ame-miR-9877
572	aae-miR-283	0.00375029	0.0322764	1068.24	422.822	93.3091	21.599	-3.51708	442.206	1351.2	1187.38	1292.19	74.6238	91.608	83.0119	123.993	CAAUAUCAGCUGGUAAUUCUGGGC	mature miRNA	standard	MIMAT0014279	aae-miR-283													aae-miR-283
121	hme-miR-9b	0.00444136	0.0370419	444.254	250.044	3249.91	1510.8	2.87094	507.518	292.824	768.289	208.385	2842.2	1305.4	4167.45	4684.59	UCUUUGGUUUUCUAGCUGUAUG	mature miRNA	standard	MIMAT0025002	hme-miR-9b																			hme-miR-9b
640	api-miR-307	0.00454424	0.0375132	3662.09	909.93	1584	430.859	-1.2091	3552	4981.33	3044.33	3070.69	1348.39	2186.81	1588.27	1212.51	CCACAACCUCCUUGAGUGAGCGA	mature miRNA	standard	MIMAT0014729	api-miR-307																api-miR-307
568	dvi-miR-283-5p	0.00474813	0.0388004	1760.86	748.766	163.001	31.2681	-3.43333	683.641	2196.25	1830.79	2332.79	136.425	184.634	135.922	195.025	AAAUAUCAGCUGGUAAUUCUGGG	mature miRNA	standard	MIMAT0008935,MIMAT0024469	dvi-miR-283-5p										dvi-miR-283-5p											mse-miR-283
555	tca-miR-282-5p	0.00486942	0.0393547	41.6234	17.6887	778.898	555.189	4.22597	63.7539	21.8064	35.2936	45.6395	188.359	1528.26	669.38	729.594	UAGCCUCUCCUAGGCUUUGUCU	mature miRNA	standard	MIMAT0008386	tca-miR-282-5p																										tca-miR-282-5p
567	dme-miR-283-5p	0.00491326	0.0393547	1651.73	724.943	147.529	31.0305	-3.48492	633.457	1969.85	1690.83	2312.81	116.905	172.933	124.723	175.554	AAAUAUCAGCUGGUAAUUCUGG	mature miRNA	standard	MIMAT0000347	dme-miR-283-5p	dme-miR-283-5p
144	tur-miR-10-3p	0.00512265	0.0405296	324.78	101.764	831.533	188.432	1.35631	198.382	428.175	290.806	381.759	725.156	659.897	1086.94	854.14	GAAUUCGGCUCUAGAGAGGUUUG	mature miRNA	standard	MIMAT0023027	tur-miR-10-3p
634	lmi-miR-307-3p	0.00516014	0.0405296	3603.6	1005	1505.47	422.094	-1.25922	3660.8	5003.29	2818.62	2931.68	1395.82	2122.89	1330.14	1173.03	UCACAACCUCCUUGAGUGAGCGA	mature miRNA	standard	MIMAT0010137,MIMAT0024448	lmi-miR-307-3p																				lmi-miR-307-3p	mse-miR-307
486	aae-miR-278-5p	0.00545857	0.0420897	10.3229	1.92082	311.212	239.838	4.91397	11.305	9.93818	12.2354	7.81323	403.469	608.291	114.562	118.526	ACGGACGAUAGUCUUCAGCGGCC	mature miRNA	standard	MIMAT0014237	aae-miR-278-5p													aae-miR-278-5p
527	dan-miR-281-1-5p	0.00707692	0.0505389	2635.22	805.395	157.144	127.661	-4.06776	1768.42	3717.15	2506.06	2549.24	73.1453	180.549	327.892	46.9906	AAGAGAGCUGUCCGUCGACAGU	mature miRNA	standard	MIMAT0008428,MIMAT0008501,MIMAT0008587,MIMAT0008641,MIMAT0008727,MIMAT0008782,MIMAT0008905,MIMAT0008926,MIMAT0008994,MIMAT0009060	dan-miR-281-1-5p		dan-miR-281-1-5p	der-miR-281-1-5p	dgr-miR-281-1-5p	dmo-miR-281-1-5p	dpe-miR-281-1-5p		dse-miR-281-1-5p	dsi-miR-281-5p	dvi-miR-281-1-5p	dwi-miR-281-1-5p	dya-miR-281-1-5p
2605	ame-miR-9880	0.00712168	0.0505389	23.2621	11.8292	941.9	860.815	5.33952	8.96556	22.3219	23.8648	37.8961	141.52	392.006	2046.22	1187.85	AUCGGCUUUCAUCGGAUGGGG	mature miRNA	standard	MIMAT0037284	ame-miR-9880															ame-miR-9880
639	aae-miR-307	0.00721671	0.050768	3932.42	1221.24	1640.25	488.968	-1.26151	4038.69	5617.24	3137.9	2935.86	1433.81	2367.48	1451.17	1308.53	CACAACCUCCUUGAGUGAGCGA	mature miRNA	standard	MIMAT0014296,MIMAT0024976	aae-miR-307													aae-miR-307						hme-miR-307
404	aae-miR-252-5p	0.00846209	0.056786	2341.15	460.532	1155.46	296.954	-1.01875	2481.05	1818.75	2900.26	2164.54	1431.11	1074.89	1343.43	772.396	UAAGUACUAGUGCCGCAGGAG	mature miRNA	standard	MIMAT0014216,MIMAT0018428	aae-miR-252-5p													aae-miR-252-5p										nlo-miR-252
641	dvi-miR-307	0.00852387	0.056786	3365.83	1230.8	1373.95	349.375	-1.29264	3355.95	5099.51	2666.84	2341.01	1314.38	1878.52	1218.63	1084.25	UCACAACCUCCUUGAGUGAGC	mature miRNA	standard	MIMAT0008953	dvi-miR-307										dvi-miR-307
142	lmi-miR-10-3p	0.00856352	0.056786	418.871	131.971	1019.63	275.973	1.28347	245.001	503.492	389.756	537.235	832.166	858.445	1424.8	963.106	AAAUUCGGUUCUAGAGAGGUUU	mature miRNA	standard	MIMAT0010145,MIMAT0033794	lmi-miR-10-3p																				lmi-miR-10-3p					pxy-miR-10-3p
1023	aae-miR-998	0.00916721	0.0598086	697.862	192.616	306.754	87.9356	-1.18586	444.858	721.885	711.115	913.589	263.949	272.501	438.083	252.485	UAGCACCAUGAGAUUCAGC	mature miRNA	standard	MIMAT0014227,MIMAT0014445	aae-miR-998													aae-miR-998					cqu-miR-998
403	dme-miR-252-5p	0.0102819	0.0660162	2189.82	570.476	1100.01	246.745	-0.993304	1882.51	1696.68	2989.01	2191.09	1377.71	1076.64	1163.41	782.26	CUAAGUACUAGUGCCGCAGGAG	mature miRNA	standard	MIMAT0010124,MIMAT0014373,MIMAT0005516,MIMAT0012261,MIMAT0012465,MIMAT0035564,MIMAT0024948,MIMAT0024465,MIMAT0015701,MIMAT0033713	dme-miR-252-5p	dme-miR-252-5p						dps-miR-252-5p		dsi-miR-252-5p	dvi-miR-252-5p							bmo-miR-252-5p	cqu-miR-252-5p	hme-miR-252		mse-miR-252			nvi-miR-252	pxy-miR-252
2255	dme-miR-4986-3p	0.0105198	0.0670117	88.3464	54.865	594.306	436.403	2.74996	46.2229	50.4067	164.514	92.2422	627.632	280.847	269.218	1199.53	CCAUCGGAUGGCGGAACUUCC	mature miRNA	standard	MIMAT0020224	dme-miR-4986-3p	dme-miR-4986-3p
1020	dme-miR-998-3p	0.0116351	0.0726133	767.658	224.499	339.526	50.8037	-1.17694	468.002	881.027	735.899	985.705	310.347	308.153	414.936	324.669	UAGCACCAUGAGAUUCAGCUC	mature miRNA	standard	MIMAT0005518,MIMAT0035613	dme-miR-998-3p	dme-miR-998-3p									dvi-miR-998-3p
644	dme-miR-307a-3p	0.0116684	0.0726133	2335.55	920.723	744.247	275.073	-1.64991	2555.08	3522.85	1850.92	1413.35	843.491	1022.77	740.052	370.677	UCACAACCUCCUUGAGUGAG	mature miRNA	standard	MIMAT0001519,MIMAT0004208,MIMAT0008434,MIMAT0008497,MIMAT0008562,MIMAT0000398,MIMAT0008665,MIMAT0008697,MIMAT0001257,MIMAT0012665,MIMAT0008811,MIMAT0008884,MIMAT0009031,MIMAT0009054,MIMAT0012701,MIMAT0008389	dme-miR-307a-3p	dme-miR-307a-3p	dan-miR-307	der-miR-307	dgr-miR-307	dmo-miR-307	dpe-miR-307	dps-miR-307a	dse-miR-307	dsi-miR-307		dwi-miR-307	dya-miR-307		aga-miR-307			bmo-miR-307-3p									tca-miR-307-3p	dpu-miR-307	isc-miR-307
2430	mja-miR-6494	0.0124512	0.0751802	22.0861	11.2652	331.546	284.074	3.908	16.2052	14.5138	38.77	18.8554	432.508	134.876	72.284	686.518	AGGGCGCGGUGGUGAGCGUA	mature miRNA	standard	MIMAT0025303	mja-miR-6494
535	aae-miR-281-5p	0.0125271	0.0751802	6374.8	1903.15	613.826	480.973	-3.37648	4162.96	7318.82	5546.04	8471.38	228.825	859.026	1171.52	195.934	AAGAGAGCUAUCCGUCGAC	mature miRNA	standard	MIMAT0014231	aae-miR-281-5p													aae-miR-281-5p
719	ame-miR-316	0.0125881	0.0751802	795.914	405.353	2762.69	426.058	1.79539	514.572	1372.75	511.456	784.876	2486.24	3209.03	2321.03	3034.48	UGUCUUUUUCCGCUUUGCUGCCG	mature miRNA	standard	MIMAT0010122,MIMAT0014731	ame-miR-316															ame-miR-316	api-miR-316
528	dme-miR-281-2-5p	0.0127933	0.0751802	5691.18	1697.68	514.642	411.728	-3.46709	3703.9	6515.48	4980.12	7565.2	203.023	720.393	993.906	141.244	AAGAGAGCUAUCCGUCGACAGU	mature miRNA	standard	MIMAT0007904,MIMAT0014358,MIMAT0009182,MIMAT0009183,MIMAT0009184,MIMAT0000349,MIMAT0009185,MIMAT0009186,MIMAT0009187,MIMAT0009188,MIMAT0009189,MIMAT0009190,MIMAT0010140,MIMAT0008384	dme-miR-281-2-5p	dme-miR-281-2-5p	dan-miR-281-2-5p	der-miR-281-2-5p	dgr-miR-281-2-5p	dmo-miR-281-2-5p	dpe-miR-281-2-5p		dse-miR-281-2-5p		dvi-miR-281-2-5p	dwi-miR-281-2-5p	dya-miR-281-2-5p					bmo-miR-281-5p	cqu-miR-281-5p		lmi-miR-281-5p						tca-miR-281-5p
2423	hme-miR-6312-5p	0.0128327	0.0751802	26.6904	24.2722	262.857	168.935	3.29989	60.3326	5.61843	12.9024	27.9082	127.496	209.155	204.847	509.931	UGGAGACUCUACCCAGGCGGUAG	mature miRNA	standard	MIMAT0025019	hme-miR-6312-5p																			hme-miR-6312-5p
165	tca-miR-12-5p	0.0131407	0.0759343	348.151	367.814	34.0002	36.3887	-3.3561	184.415	132.894	898.825	176.471	11.5913	88.3737	16.8128	19.223	UGAGUAUUACAUCAGGUACUG	mature miRNA	standard	MIMAT0008358	tca-miR-12-5p																										tca-miR-12-5p
1025	bmo-miR-998	0.0140803	0.0802181	882.667	280.935	435.276	85.2382	-1.01994	594.424	803.057	866.978	1266.21	328.832	432.243	537.261	442.767	UAGCACCAUGGGAUUCAGCU	mature miRNA	standard	MIMAT0013603	bmo-miR-998																	bmo-miR-998
7	aae-bantam-3p	0.0144155	0.0809873	644.842	263.018	195.426	112.554	-1.72232	856.152	480.953	880.843	361.422	131.878	116.742	172.572	360.513	UGAGAUCAUUUUGAAAGCUGAU	mature miRNA	standard	MIMAT0014219	aae-bantam-3p													aae-bantam-3p
1217	dps-miR-2548-3p	0.0146328	0.0816409	1615.37	1963.52	92.7913	60.6231	-4.12173	818.456	282.538	824.615	4535.88	149.907	139.011	53.1208	29.1263	UUUGGUGUCAGCUUCCAGCAGC	mature miRNA	standard	MIMAT0012357	dps-miR-2548-3p							dps-miR-2548-3p
282	hme-miR-92b	0.0153804	0.0846448	232.362	97.3706	510.448	125.791	1.13539	204.401	372.924	204.027	148.097	563.163	410.705	404.276	663.647	CAUUGCACCAAUCCCGGCCUGC	mature miRNA	standard	MIMAT0024994	hme-miR-92b																			hme-miR-92b
718	hme-miR-316	0.0154959	0.0847038	885.296	436.355	2857.95	365.346	1.69075	541.643	1448.34	538.916	1012.29	2693.97	3368.08	2521.47	2848.28	UGUCUUUUUCCGCUUUGCUGC	mature miRNA	standard	MIMAT0024978,MIMAT0018716	hme-miR-316																			hme-miR-316							tca-miR-316-5p
715	bmo-miR-316-5p	0.0162951	0.0884748	878.613	470.142	2908.07	345.471	1.72676	552.685	1517.77	499.184	944.809	2640.03	3333.91	2614.21	3044.13	UGUCUUUUUCCGCUUUGCUGCUG	mature miRNA	standard	MIMAT0013597	bmo-miR-316-5p																	bmo-miR-316-5p
406	ame-miR-252a	0.0167838	0.0905206	2459.86	713.421	1194.7	253.897	-1.04192	2805.18	1512.13	3166.05	2356.08	1338.72	1200.05	1404.16	835.888	AUAAGUACUAGUGCCGCAGGAG	mature miRNA	standard	MIMAT0010113	ame-miR-252a															ame-miR-252a
248	mse-miR-79	0.0173388	0.0922835	3338.55	778.238	1643.78	556.322	-1.02221	2727.04	2633	3799.71	4194.44	1015.06	1654.78	2366.33	1538.95	AUAAAGCUAGAUUACCAAAGCA	mature miRNA	standard	MIMAT0024472,MIMAT0019135	mse-miR-79																					mse-miR-79					tca-miR-9b-3p
230	dme-miR-34-5p	0.0174709	0.0923789	723.63	235.371	1410.52	230.779	0.962899	1042.67	739.307	492.445	620.097	1689.15	1490.78	1155.92	1306.2	UGGCAGUGUGGUUAGCUGGUUGUG	mature miRNA	standard	MIMAT0000350,MIMAT0012663	dme-miR-34-5p	dme-miR-34-5p																										dpu-miR-34
2546	dme-miR-9380-3p	0.0180873	0.095017	1716.88	1762.93	166.812	111.33	-3.36349	1315.53	415.413	833.487	4303.09	277.247	247.012	85.3583	57.6304	CCUCCAACAGAUCCAGCAGCAG	mature miRNA	standard	MIMAT0035224	dme-miR-9380-3p	dme-miR-9380-3p
633	bmo-miR-306b	0.0193295	0.0996023	47.2129	4.51009	377.841	338.41	3.00053	51.9278	49.87	45.0365	42.0172	296.927	191.85	146.051	876.537	UGAGGCACGAGGCGGCUCUGA	mature miRNA	standard	MIMAT0013782	bmo-miR-306b																	bmo-miR-306b
507	pxy-miR-279b-3p	0.0204301	0.102658	4528.74	2331.81	1125.89	619.414	-2.00804	6611.87	3364.5	6327.07	1811.54	1263.2	553.915	747.186	1939.28	UGACUAGAUUUUCACUCAUCCU	mature miRNA	standard	MIMAT0033820	pxy-miR-279b-3p																									pxy-miR-279b-3p
1123	dme-miR-2491-3p	0.0206384	0.103064	2730.71	1835.08	607.828	377.518	-2.16754	2306.07	1333.67	1865.15	5417.96	970.242	896.872	266.735	297.465	CAACAACAGCAGCAGCAA	mature miRNA	standard	MIMAT0020912	dme-miR-2491-3p	dme-miR-2491-3p
720	mse-miR-316	0.0214987	0.106702	852.077	483.912	2828.11	283.619	1.73078	429.077	1438.43	481.929	1058.88	2652.53	3251.72	2691.99	2716.21	UGUCUUUUUCCGCUUUGCUGCU	mature miRNA	standard	MIMAT0024434	mse-miR-316																					mse-miR-316
249	ame-miR-79	0.0219947	0.108498	2421.54	751.715	959.211	463.838	-1.336	3168.05	1641.56	2952.58	1923.96	575.722	556.993	1470.23	1233.9	UAAAGCUAGAUUACCAAAGCA	mature miRNA	standard	MIMAT0004433	ame-miR-79															ame-miR-79
407	api-miR-252a	0.0223865	0.10887	711.84	304.274	292.065	88.0147	-1.28526	770.961	579.138	1104.96	392.305	417.183	213.352	281.371	256.355	CUAAGUACUAGUGCCGCGGGAG	mature miRNA	standard	MIMAT0014719	api-miR-252a																api-miR-252a
236	ame-miR-34	0.0226467	0.10887	854.18	309.679	1949.19	627.627	1.19026	1129.94	1089.34	485.054	712.388	2197.79	2700.32	1281.98	1616.66	UGGCAGUGUUGUUAGCUGGUUG	mature miRNA	standard	MIMAT0004430	ame-miR-34															ame-miR-34
1026	hme-miR-998	0.0227429	0.10887	741.816	240.875	332.076	40.8305	-1.15955	467.093	761.285	688.29	1050.6	290.661	316.848	387.323	333.474	UAGCACCAUGGGAUUCAGCUCA	mature miRNA	standard	MIMAT0025001,MIMAT0024423,MIMAT0018853	hme-miR-998																			hme-miR-998		mse-miR-998					tca-miR-998-3p
1991	tca-miR-3826-5p	0.0237094	0.112829	60.0464	30.4862	447.499	439.038	2.89773	38.3034	47.0973	105.196	49.5894	359.677	147.76	190.944	1091.62	CGAGGCGUGGUGGGCGGUAAUAU	mature miRNA	standard	MIMAT0018680	tca-miR-3826-5p																										tca-miR-3826-5p
1667	bmo-miR-3287	0.0242663	0.114804	172.782	54.4718	760.098	604.891	2.13723	173.731	100.65	232.498	184.25	550.862	372.33	456.384	1660.82	UUCGGUUUUGAAGGGUGGCGUAAC	mature miRNA	standard	MIMAT0015474	bmo-miR-3287																	bmo-miR-3287
1014	ame-miR-996	0.0248004	0.116648	438.092	333.901	61.4573	32.7258	-2.83358	748.949	154.748	704.67	144.001	19.1986	71.7818	57.2918	97.5569	UGACUAGAUACAUACUCGUCU	mature miRNA	standard	MIMAT0010115	ame-miR-996															ame-miR-996
460	api-miR-275	0.0256899	0.119356	3792.69	724.382	6403	1725.96	0.755525	4676.13	3927.89	2925.16	3641.6	4693.16	6481.02	8747.92	5689.9	UCAGGUACCUGAAGUAGCGCG	mature miRNA	standard	MIMAT0014721	api-miR-275																api-miR-275
2225	dme-miR-4968-3p	0.026017	0.119356	3432.48	2104.69	759.738	602.085	-2.17568	2726.65	1641.34	2882.98	6478.93	1015.48	1490.78	245.973	286.722	CAGCAACAGCAGCAGCAGCAGA	mature miRNA	standard	MIMAT0032118	dme-miR-4968-3p	dme-miR-4968-3p
231	ngi-miR-34	0.0261839	0.119356	1359.85	483.152	2996.81	982.944	1.13998	1875.47	1522.96	722.57	1318.41	3221.49	4295.53	2212.4	2257.83	GGCAGUGUGGUUAGCUGGUUG	mature miRNA	standard	MIMAT0018390,MIMAT0018435	ngi-miR-34																						ngi-miR-34	nlo-miR-34
3	mse-bantam	0.0264089	0.119356	5566.4	691.005	4085.85	636.939	-0.44611	5026.71	4914.01	6112.27	6212.62	3653.74	3431.31	4553.25	4705.1	UGAGAUCAUUGUGAAAGCUAAU	mature miRNA	standard	MIMAT0024452	mse-bantam																					mse-bantam
389	dps-miR-210b	0.0272544	0.121816	293.086	361.421	18.2041	10.1619	-4.00899	193.349	47.2018	104.136	827.657	26.8011	26.4477	6.16978	13.3979	UUGUGCAGUGGCCAGCAGCUGC	mature miRNA	standard	MIMAT0012283,MIMAT0024947	dps-miR-210b							dps-miR-210b												hme-miR-210
244	dme-miR-79-3p	0.0274424	0.121983	3531.97	730.017	1786.03	618.574	-0.983719	2985.9	2823.7	4080.81	4237.46	1056.69	1741.29	2569.53	1776.6	UAAAGCUAGAUUACCAAAGCAU	mature miRNA	standard	MIMAT0014295,MIMAT0001524,MIMAT0008430,MIMAT0008525,MIMAT0008583,MIMAT0000352,MIMAT0008690,MIMAT0008747,MIMAT0001224,MIMAT0008769,MIMAT0008975,MIMAT0008981,MIMAT0009124,MIMAT0024987	dme-miR-79-3p	dme-miR-79-3p	dan-miR-79	der-miR-79	dgr-miR-79	dmo-miR-79	dpe-miR-79	dps-miR-79	dse-miR-79		dvi-miR-79-3p	dwi-miR-79	dya-miR-79	aae-miR-79-3p	aga-miR-79					hme-miR-79
539	aga-miR-281	0.0286516	0.125293	266.713	197.788	2.94205	3.80523	-6.50233	123.265	556.575	225.479	161.535	2.91306	0.518845	8.32506	0.0112236	UGUCAUGGAAUUGCUCUCUUUAU	mature miRNA	standard	MIMAT0001513	aga-miR-281														aga-miR-281
237	aae-miR-71-3p	0.0291903	0.125724	1490.69	672.899	3135.97	743.049	1.07293	2478.4	1282.66	967.488	1234.21	3781.76	2791.77	3718.44	2251.9	UCUCACUACCUUGUCUUUCAUG	mature miRNA	standard	MIMAT0014221,MIMAT0014401,MIMAT0024985,MIMAT0019109	aae-miR-71-3p													aae-miR-71-3p					cqu-miR-71-3p	hme-miR-71							tca-miR-71-3p
410	tca-miR-252a-5p	0.032051	0.135048	2573.62	672.287	1352.17	388.994	-0.928519	2770.34	1602.44	3153.36	2768.34	1578.43	1279.18	1714.68	836.403	CUAAGUACUAGUGCCGCAGG	mature miRNA	standard	MIMAT0018804	tca-miR-252a-5p																										tca-miR-252a-5p
229	dvi-miR-34-5p	0.0335239	0.140522	1401.65	492.33	2964.42	1007.6	1.08062	1588.94	1936.55	771.125	1309.98	3424.4	4164.72	2221.52	2047.03	UGGCAGUGUGGUUAGCUGGUU	mature miRNA	standard	MIMAT0008955,MIMAT0023096	dvi-miR-34-5p										dvi-miR-34-5p
232	api-miR-34	0.0358313	0.147896	1025.81	383.408	2237.96	800.713	1.12542	1107.88	1466.38	536.904	992.076	2642.09	3169.54	1579.61	1560.59	UGGCAGUGUGAUUAGCUGGUU	mature miRNA	standard	MIMAT0014733	api-miR-34																api-miR-34
517	mse-miR-279d	0.0384959	0.153697	2081.3	635.608	701.771	421.613	-1.56841	2482.41	1231.55	2643.54	1967.68	220.845	1248.94	654.623	682.676	UGACUAGAUCCAUACUCGUCUGC	mature miRNA	standard	MIMAT0024485	mse-miR-279d																					mse-miR-279d
233	aga-miR-34	0.0385667	0.153697	1456.93	511.859	3086.13	1147.84	1.08287	2029.97	1614.02	803.42	1380.32	3445.31	4542.22	2345.57	2011.43	UGGCAGUGUGGUUAGCUGGU	mature miRNA	standard	MIMAT0005526,MIMAT0008364	aga-miR-34														aga-miR-34												tca-miR-34-5p
134	bmo-miR-9c-5p	0.039045	0.15374	1860.35	179.148	2209.36	40.2049	0.248051	1851.49	1626.66	2059.65	1903.6	2262.73	2165.55	2208.76	2200.37	UCUUUGGUAUCCUAGCUG	mature miRNA	standard	MIMAT0015302	bmo-miR-9c-5p																	bmo-miR-9c-5p
1328	bmo-miR-2755-3p	0.0395483	0.15374	1361.37	447.96	2464.12	395.089	0.856018	1415.39	746.933	1821.19	1461.96	2639.48	2490.4	2819.66	1906.95	CACCCUGUCAGACCAUACUUGUU	mature miRNA	standard	MIMAT0013616,MIMAT0024952,MIMAT0024442	bmo-miR-2755-3p																	bmo-miR-2755-3p		hme-miR-2755		mse-miR-2755
2289	rmi-miR-5333	0.0398262	0.15374	732.069	1066.96	27.2819	23.2386	-4.74597	121.611	68.3435	423.046	2315.28	59.7581	28.1766	8.62453	12.5682	UGUGAUUACAGCAGCUCUUUCGGU	mature miRNA	standard	MIMAT0021406	rmi-miR-5333
454	aae-miR-275-3p	0.0401486	0.153935	3908.53	777.654	6656.58	2111.65	0.768156	4837.54	3927.99	2933.79	3934.79	4615.55	6969.88	9472.46	5568.43	UCAGGUACCUGAAGUAGCGC	mature miRNA	standard	MIMAT0014209,MIMAT0014364	aae-miR-275-3p													aae-miR-275-3p					cqu-miR-275
512	bmo-miR-279c-3p	0.0412248	0.156679	2563.17	706.924	884.721	555.932	-1.53464	2881.76	1556.39	3178.66	2635.88	264.365	1613.07	885.603	775.849	UGACUAGAUCCAUACUCGUCUG	mature miRNA	standard	MIMAT0013611,MIMAT0024965	bmo-miR-279c-3p																	bmo-miR-279c-3p		hme-miR-279d
455	dme-miR-275-3p	0.0414454	0.156679	2502.23	622.326	4332.55	1292.05	0.792001	3182.36	2729.34	1704.98	2392.25	2970.46	4403.33	6053.87	3902.54	UCAGGUACCUGAAGUAGCGCGCG	mature miRNA	standard	MIMAT0001508,MIMAT0004424,MIMAT0004201,MIMAT0008451,MIMAT0008503,MIMAT0008625,MIMAT0000333,MIMAT0008664,MIMAT0008744,MIMAT0001238,MIMAT0012651,MIMAT0008820,MIMAT0008880,MIMAT0008970,MIMAT0009045,MIMAT0009115,MIMAT0012693,MIMAT0024430,MIMAT0018386,MIMAT001	dme-miR-275-3p	dme-miR-275-3p	dan-miR-275	der-miR-275	dgr-miR-275	dmo-miR-275	dpe-miR-275	dps-miR-275	dse-miR-275	dsi-miR-275	dvi-miR-275-3p	dwi-miR-275	dya-miR-275		aga-miR-275	ame-miR-275		bmo-miR-275-3p				mse-miR-275	ngi-miR-275	nlo-miR-275	nvi-miR-275		tca-miR-275-3p	dpu-miR-275	isc-miR-275
360	nvi-miR-190	0.0423982	0.159536	655.218	144.306	1074.1	310.179	0.713087	486.723	754.126	585.422	794.6	900.017	1093.83	800.552	1502.01	AGAUAUGUUUGAUAUUCUUGGUUGUA	mature miRNA	standard	MIMAT0015673	nvi-miR-190																								nvi-miR-190
518	tca-miR-279d-3p	0.0431886	0.160026	2080.35	678.216	695.491	425.331	-1.58072	2702.6	1200.67	2513.83	1904.29	207.16	1200.22	530.182	844.405	UGACUAGAUCCAUACUCGUCUAUAG	mature miRNA	standard	MIMAT0018789	tca-miR-279d-3p																										tca-miR-279d-3p
2301	tur-miR-5729b-3p	0.0432806	0.160026	613.357	336.539	133.194	72.9967	-2.20319	885.749	578.209	838.39	151.078	178.066	38.4845	114.754	201.474	GAUCGAACCCGGUCAGGGUGC	mature miRNA	standard	MIMAT0023039	tur-miR-5729b-3p
1972	tca-miR-3816-5p	0.0447606	0.163114	596.222	479.994	71.1246	104.883	-3.06743	957.811	307.474	72.7662	1046.84	228.06	26.6061	20.9112	8.92057	ACAAGGCAUGUUUGGCAGCAAU	mature miRNA	standard	MIMAT0018656	tca-miR-3816-5p																										tca-miR-3816-5p
4	api-bantam	0.0453623	0.164565	5812.36	392.017	4314.6	763.837	-0.429899	5812.9	5395.55	6337.25	5703.75	3665.94	3747.24	4556.31	5288.9	UGAGAUCAUUGUGAAAGCUAAUU	mature miRNA	standard	MIMAT0014130,MIMAT0007907,MIMAT0024930	api-bantam																api-bantam	bmo-bantam-3p		hme-bantam
235	mse-miR-34	0.0470219	0.168391	1235.21	441.887	2616.53	1003.86	1.0829	1371.97	1715.15	656.132	1197.59	3246.17	3686.76	1631.33	1901.87	UGGCAGUGUGGUUAGCUGGUUGU	mature miRNA	standard	MIMAT0024475	mse-miR-34																					mse-miR-34
2385	ame-miR-6058	0.0470411	0.168391	278.852	295.183	5.67662	3.15898	-5.61833	19.0574	30.6215	492.602	573.128	4.8632	9.23879	1.77153	6.83296	AUGACAAUGGUGAUGACAACG	mature miRNA	standard	MIMAT0023682	ame-miR-6058															ame-miR-6058
516	ame-miR-279d	0.0484233	0.170027	4303.17	920.828	6839.8	1733.25	0.668556	3840.66	3230.47	5090.37	5051.16	6198.92	4677.91	8232.57	8249.81	UGACUAGAUCCACACUCAUCCA	mature miRNA	standard	MIMAT0037267,MIMAT0012654,MIMAT0024961,MIMAT0012694,MIMAT0024455,MIMAT0010201	ame-miR-279d															ame-miR-279d				hme-miR-279a		mse-miR-279a					tca-miR-279b-3p	dpu-miR-279a	isc-miR-279
402	tur-miR-252-5p	0.0485025	0.170027	795.714	349.823	298.73	141.481	-1.41341	1025.91	801.94	1055.76	299.249	506.455	190.511	238.045	259.909	CUAAGUACUAGCGCCGCAGGAG	mature miRNA	standard	MIMAT0023076	tur-miR-252-5p
754	bmo-miR-745-5p	0.0489176	0.170027	396.547	224.877	139.741	82.223	-1.50474	523.952	647.953	223.322	190.961	94.0345	262.958	102.791	99.1808	CGGCUCAUCGUGUGGCAGUUUGCU	mature miRNA	standard	MIMAT0013625	bmo-miR-745-5p																	bmo-miR-745-5p
2118	tca-miR-3885-5p	0.0491183	0.170027	449.458	153.188	1842.56	1198.63	2.03546	616.127	404.919	517.194	259.593	2732.29	1119.83	537.949	2980.19	AAGGCGGCGGCGGCGGCCG	mature miRNA	standard	MIMAT0018868	tca-miR-3885-5p																										tca-miR-3885-5p
359	hme-miR-190	0.0519564	0.176608	626.051	147.64	990.253	279.228	0.661516	439.887	791.587	596.866	675.865	869.286	911.518	779.352	1400.85	AGAUAUGUUUGAUAUUCUUGGU	mature miRNA	standard	MIMAT0024944	hme-miR-190																			hme-miR-190
357	bmo-miR-190-5p	0.0523009	0.176712	805.608	147.887	1276.4	374.687	0.663934	614.072	903.458	765.958	938.944	946.234	1421.19	998.953	1739.24	AGAUAUGUUUGAUAUUCUUGGUU	mature miRNA	standard	MIMAT0009153,MIMAT0023084	bmo-miR-190-5p																	bmo-miR-190-5p
366	hme-miR-193-5p	0.0526066	0.176712	120.532	34.391	561.438	486.166	2.21971	162.421	78.317	123.076	118.312	473.274	202.519	298.906	1271.05	AGGGUCUUGGCGGUCUAGUGGG	mature miRNA	standard	MIMAT0020538	hme-miR-193-5p																			hme-miR-193-5p
239	bmo-miR-71-3p	0.053475	0.178766	1824.87	1072.37	3825.98	724.493	1.06804	3415.97	1239.2	1135.25	1509.05	4017.05	3578.34	4713.1	2995.41	UUCUCACUACCUUGUCUUUCAU	mature miRNA	standard	MIMAT0015243	bmo-miR-71-3p																	bmo-miR-71-3p
245	bmo-miR-79-3p	0.0546196	0.18184	3702.8	948.358	2020.97	700.714	-0.873571	3399.59	2493.55	4449.83	4468.23	1010.13	2179.2	2624.35	2270.18	UUCAUAAAGCUAGAUUACCAAAGCAU	mature miRNA	standard	MIMAT0007899	bmo-miR-79-3p																	bmo-miR-79-3p
635	tur-miR-307-3p	0.0567551	0.186646	1559.46	866.197	541.136	92.9775	-1.52698	1662.88	2698.44	1230.76	645.743	630.482	593.534	419.468	521.061	UCACAACCUCCUUGAGUGAGUGA	mature miRNA	standard	MIMAT0023069	tur-miR-307-3p
501	api-miR-279a	0.0575943	0.188639	4267.28	920.284	6562.95	1615.9	0.621029	3240.81	3745.06	4954.43	5128.81	6030.68	4511.73	7906.35	7803.05	UGACUAGAUCCACACUCAUCC	mature miRNA	standard	MIMAT0014724	api-miR-279a																api-miR-279a
191	dme-miR-14-3p	0.0588971	0.190591	10207.2	4094.59	18199	3676.71	0.834275	8200.51	5403.24	13627.3	13597.6	15629.3	16416.5	23638.8	17111.3	UCAGUCUUUUUCUCUCUCCUAU	mature miRNA	standard	MIMAT0014240,MIMAT0014714,MIMAT0014416,MIMAT0000120,MIMAT0024942,MIMAT0024463,MIMAT0008361	dme-miR-14-3p	dme-miR-14-3p												aae-miR-14			api-miR-14		cqu-miR-14	hme-miR-14		mse-miR-14					tca-miR-14-3p
1318	bmo-miR-2738	0.0595896	0.191302	443.153	187.985	166.702	128.682	-1.41053	491.533	631.806	466.044	183.228	124.123	123.491	64.1382	355.056	AUCUUUUAGAACGGCCAUCUGAUG	mature miRNA	standard	MIMAT0012616	bmo-miR-2738																	bmo-miR-2738
2619	ame-miR-9894	0.0613934	0.194866	1527.06	360.104	2107.53	127.739	0.46479	1219.09	1307.65	1559.5	2022.02	2298.56	2029.84	2050.76	2050.94	GAGGGCGAGGAGAGGAGGAA	mature miRNA	standard	MIMAT0037299	ame-miR-9894															ame-miR-9894
920	dvi-miR-981-5p	0.0624468	0.196193	686.366	753.566	106.993	126.827	-2.68147	506.433	157.257	285.941	1795.83	109.785	285.353	12.7771	20.0547	CAGAUUUCGUCAGCAGCGGGCU	mature miRNA	standard	MIMAT0035597	dvi-miR-981-5p										dvi-miR-981-5p
431	ame-miR-263b	0.0638329	0.199385	1108.25	367.587	1788.91	211.351	0.690801	780.033	806.679	1358.43	1487.86	2001.68	1618.67	1939.19	1596.11	CUUGGCACUGGAAGAAUUCAC	mature miRNA	standard	MIMAT0010116,MIMAT0018395,MIMAT0018419,MIMAT0008378	ame-miR-263b															ame-miR-263b							ngi-miR-263b	nlo-miR-263b			tca-miR-263b-5p
2141	tca-miR-3897-3p	0.0679933	0.210753	278.907	102.868	610.912	322.493	1.13118	284.374	132.739	364.303	334.21	373.305	435.706	553.079	1081.56	CGUGGUGGUGGGGGUGGGG	mature miRNA	standard	MIMAT0018899	tca-miR-3897-3p																										tca-miR-3897-3p
922	dme-miR-981-5p	0.0694539	0.212386	457.428	636.687	53.1285	63.4759	-3.10599	182.55	74.0608	163.277	1409.82	49.3308	144.056	11.7583	7.36915	CGGGUUUCGUUAGCAGCGGGCU	mature miRNA	standard	MIMAT0020878,MIMAT0012485	dme-miR-981-5p	dme-miR-981-5p								dsi-miR-981-5p
432	dpu-miR-263b	0.0734978	0.218602	997.391	337.933	1575.5	150.172	0.659577	619.695	824.041	1177.87	1367.95	1740.21	1388.79	1638.57	1534.42	CUUGGCACUGGAAGAAUUCACA	mature miRNA	standard	MIMAT0012650	dpu-miR-263b																											dpu-miR-263b
643	ame-miR-307	0.0758572	0.223509	990.147	646.813	206.685	57.4855	-2.26021	1770.39	930.977	1067.13	192.09	225.597	183.205	141.908	276.03	UCACAACCUUUUUGAGUGAGCGA	mature miRNA	standard	MIMAT0018509	ame-miR-307															ame-miR-307
419	ame-miR-263a	0.0759766	0.223509	1128.36	394.785	1803.18	233.865	0.676317	791.194	784.265	1427.61	1510.37	1952.77	1582.71	2051.44	1625.81	GUAAAUGGCACUGGAAGAAUUCAC	mature miRNA	standard	MIMAT0001479	ame-miR-263a															ame-miR-263a
427	bmo-miR-263a-5p	0.0769677	0.225302	1077.55	391.805	1722.37	179.71	0.676637	709.608	773.762	1353.25	1473.6	1887.86	1526.38	1861.37	1613.88	AAUGGCACUGGAAGAAUUCAC	mature miRNA	standard	MIMAT0004200,MIMAT0012649,MIMAT0012692	bmo-miR-263a-5p																	bmo-miR-263a-5p										dpu-miR-263a	isc-miR-263a
104	dme-miR-8-5p	0.077143	0.225302	4437.55	765.271	2875.08	868.282	-0.62616	4617.85	3309.17	4940.91	4882.29	3555.45	2691.81	3532.55	1720.53	CAUCUUACCGGGCAGCAUUAGA	mature miRNA	standard	MIMAT0014214,MIMAT0015224,MIMAT0014408,MIMAT0020791,MIMAT0032077,MIMAT0010148,MIMAT0019100	dme-miR-8-5p	dme-miR-8-5p									dvi-miR-8-5p			aae-miR-8-5p				bmo-miR-8-5p	cqu-miR-8-5p		lmi-miR-8-5p						tca-miR-8-5p
167	bmo-miR-12	0.07823	0.226839	3129.87	1804.42	1105.35	1508	-1.5016	2311.71	1642.4	5736.62	2828.77	205.494	3361.43	389.261	465.202	UGAGUAUUACUUCAGGUACUGGU	mature miRNA	standard	MIMAT0009151,MIMAT0024936,MIMAT0024466	bmo-miR-12																	bmo-miR-12		hme-miR-12		mse-miR-12
500	bmo-miR-279a	0.0786949	0.227372	3527.36	1017.83	5477.26	1390.94	0.634866	2355.32	3030.76	4143.19	4580.17	5231.81	3720.33	7049.58	5907.32	UGACUAGAUCCACACUCAU	mature miRNA	standard	MIMAT0004204	bmo-miR-279a																	bmo-miR-279a
434	nvi-miR-263b	0.0791343	0.227828	1095.51	407.83	1782.13	268.605	0.701995	770.187	741.329	1299.57	1570.96	1975.07	1580.42	2049.66	1523.36	UUGGCACUGGAAGAAUUCAC	mature miRNA	standard	MIMAT0015703	nvi-miR-263b																								nvi-miR-263b
1919	ame-miR-3789	0.0797983	0.228343	729.193	379.826	213.64	261.572	-1.77112	799.234	1009.4	933.569	174.566	147.901	41.48	65.193	599.986	AUCUGGUGCUCGGUGAGGUGAG	mature miRNA	standard	MIMAT0018568	ame-miR-3789															ame-miR-3789
441	tur-miR-263b-5p	0.0799442	0.228343	817.972	287.597	1285.16	234.74	0.651825	468.291	726.234	938.637	1138.73	1614.91	1110.95	1291.44	1123.34	CUUGGCACUGGAAGAAUUCACCG	mature miRNA	standard	MIMAT0023108	tur-miR-263b-5p
428	aae-miR-263a-5p	0.0813384	0.229822	1022.09	351.973	1625.64	206.282	0.669479	613.934	849.691	1254.02	1370.73	1839.43	1403.02	1757.24	1502.87	AAUGGCACUGGAAGAAUUCACGG	mature miRNA	standard	MIMAT0014289,MIMAT0014398,MIMAT0024949	aae-miR-263a-5p													aae-miR-263a-5p					cqu-miR-263	hme-miR-263a
2233	dme-miR-4973-3p	0.081497	0.229822	845.434	179.371	608.739	138.853	-0.473869	799.754	843.94	1085.03	653.012	796.924	538.466	622.366	477.198	UGCAACACUCACACCACGGCAA	mature miRNA	standard	MIMAT0020202	dme-miR-4973-3p	dme-miR-4973-3p
172	aae-miR-13-3p	0.082176	0.230551	3072.22	302.477	2200.62	619.281	-0.481369	3330.62	3204.51	3115.5	2638.24	2073.4	1764.19	1855.95	3108.95	UAUCACAGCCAUUUUGACGAGUU	mature miRNA	standard	MIMAT0014256	aae-miR-13-3p													aae-miR-13-3p
182	ame-miR-13b	0.08236	0.230551	2818.5	531.646	2031.64	565.127	-0.472288	3578.96	2559.19	2763.94	2371.93	1964.9	1558.91	1760.68	2842.05	UAUCACAGCCAUUUUUGACGAUU	mature miRNA	standard	MIMAT0010114	ame-miR-13b															ame-miR-13b
1179	dps-miR-2526-3p	0.0920738	0.252501	139.223	38.6471	554.555	512.145	1.99393	184.704	110.977	157.679	103.532	375.19	1306.91	378.775	157.349	GCCGUCGGCGUGUUGCGGUG	mature miRNA	standard	MIMAT0012315	dps-miR-2526-3p							dps-miR-2526-3p
2383	ame-miR-6056	0.0930834	0.254407	1378.24	420.512	1924.45	67.9466	0.481618	1250.14	940.458	1376.3	1946.06	2016.67	1931.5	1861.26	1888.36	GAGGGACGAGGAGGGAGGUU	mature miRNA	standard	MIMAT0023680	ame-miR-6056															ame-miR-6056
408	dpu-miR-252a	0.0938318	0.255523	1364.79	734.11	550.267	197.851	-1.31048	1931.11	1011.03	2016.24	500.787	821.957	348.153	528.683	502.274	CUAAGUACUCGUGCCGCAGGAG	mature miRNA	standard	MIMAT0012647	dpu-miR-252a																											dpu-miR-252a
207	ame-miR-31a	0.0948904	0.256532	3313.9	614.157	4245.13	669.751	0.357276	2955.5	3360.12	2779.98	4160.01	3347.61	4208.65	4938.68	4485.57	GGCAAGAUGUCGGCAUAGCUGA	mature miRNA	standard	MIMAT0004428,MIMAT0018387,MIMAT0018434,MIMAT0015661	ame-miR-31a															ame-miR-31a							ngi-miR-31a	nlo-miR-31a	nvi-miR-31a
1353	bmo-miR-2766-3p	0.0960203	0.258074	12277.4	1927.82	10113.4	694.222	-0.279736	10220	11249.8	13077.4	14562.3	9180.19	9992.24	10687.7	10593.5	UCAGUCUUGUCGAAUGGUG	mature miRNA	standard	MIMAT0013642	bmo-miR-2766-3p																	bmo-miR-2766-3p
1279	dps-miR-2575-3p	0.098663	0.263879	403.988	598.146	25.2004	18.3776	-4.00279	27.4117	52.2011	247.346	1288.99	24.2651	47.7676	25.9839	2.78514	CAGCGUCAUCAGUGGCAACAG	mature miRNA	standard	MIMAT0012421	dps-miR-2575-3p							dps-miR-2575-3p
471	dme-miR-276a-5p	0.0988324	0.263879	545.191	458.66	170.38	59.1237	-1.67801	536.675	1196.61	227.814	219.669	233.712	172.08	91.1818	184.544	CAGCGAGGUAUAGAGUUCCUACG	mature miRNA	standard	MIMAT0008575,MIMAT0000336,MIMAT0020815,MIMAT0009007	dme-miR-276a-5p	dme-miR-276a-5p, dme-miR-276b-5p			dgr-miR-276a-5p							dwi-miR-276a-5p
204	bmo-miR-31-5p	0.0999436	0.26484	4618.63	1126.64	5977.69	823.332	0.372122	3741.17	4402.43	4071.56	6259.36	4835.51	6220.35	6791.87	6063	GGCAAGAAGUCGGCAUAGCUG	mature miRNA	standard	MIMAT0004213	bmo-miR-31-5p																	bmo-miR-31-5p
Following transcripts are statistically significant but have low signals (signal < 500)
2600	ame-miR-9875	7.85635e-05	0.00535764	98.721	17.3006	346.2	44.2958	1.81018	85.8513	86.1842	100.191	122.658	286.462	390.773	343.392	364.174	GUGGGAUGAGGAAGGGAGGAG	mature miRNA	standard	MIMAT0037279	ame-miR-9875															ame-miR-9875
1360	bmo-miR-2768-3p	0.000264351	0.00760718	36.6548	5.5521	244.711	69.4159	2.739	29.4172	42.7568	36.17	38.2752	219.181	234.437	181.813	343.414	AUUGGUUAAGAUAUUGCAUCGU	mature miRNA	standard	MIMAT0013647,MIMAT0024958,MIMAT0024460	bmo-miR-2768-3p																	bmo-miR-2768-3p		hme-miR-2768		mse-miR-2768
2100	tca-miR-3876-5p	0.000492127	0.00971051	191.426	123.229	4.02731	2.55216	-5.57082	102.799	111.405	368.153	183.345	1.15786	7.10537	2.97151	4.87451	GUUUUAUUUUACCACUUAC	mature miRNA	standard	MIMAT0018844	tca-miR-3876-5p																										tca-miR-3876-5p
1094	bmo-miR-1175-5p	0.000639338	0.0104392	274.151	142.111	13.2458	7.6836	-4.37137	114.4	205.542	342.046	434.618	7.04221	12.8153	8.93266	24.1929	AAGUGGAGGUGUGAUCUCUUCA	mature miRNA	standard	MIMAT0013612,MIMAT0024935	bmo-miR-1175-5p																	bmo-miR-1175-5p		hme-miR-1175
570	ame-miR-283	0.000752509	0.0110687	209.588	118.124	14.4392	8.20378	-3.8595	144.24	201.613	378.231	114.268	7.67762	12.0388	11.6562	26.3841	AAAUAUCAGCUGGUAAUUCU	mature miRNA	standard	MIMAT0004426,MIMAT0018392,MIMAT0015669	ame-miR-283															ame-miR-283							ngi-miR-283		nvi-miR-283
374	dpu-miR-193	0.000948246	0.0124676	9.81077	4.07544	68.5046	22.9182	2.80376	6.4894	6.39262	14.6641	11.697	39.19	85.432	61.4102	87.986	UACUGGCCUGCUAAGUCCCAAA	mature miRNA	standard	MIMAT0012643	dpu-miR-193																											dpu-miR-193
552	bmo-miR-282-5p	0.00109788	0.0136877	12.8932	7.4485	221.433	113.094	4.10219	22.5939	9.17511	14.4084	5.39537	94.2133	300.778	159.511	331.232	ACCUAGCCUCUCCUUGGCUUUGUCUGU	mature miRNA	standard	MIMAT0004205	bmo-miR-282-5p																	bmo-miR-282-5p
1326	bmo-miR-2753	0.00141071	0.0164482	8.29621	1.2534	81.9668	31.5483	3.30452	7.86584	8.45118	9.92822	6.93961	56.5285	83.4976	61.9	125.941	UCAAAUGGAAGAAGCUGGUA	mature miRNA	standard	MIMAT0012604	bmo-miR-2753																	bmo-miR-2753
1207	dps-miR-2543b-3p	0.00159679	0.0181944	16.8133	7.28149	207.671	71.6776	3.62663	21.3773	17.3778	22.1471	6.35086	159.967	144.764	223.845	302.109	UAUGCCACGGCGGAUAGGAGCA	mature miRNA	standard	MIMAT0012347	dps-miR-2543b-3p							dps-miR-2543b-3p
39	bmo-miR-1a-5p	0.00204662	0.0219127	13.9755	6.09513	294.805	64.3087	4.39879	18.1622	13.8574	5.39775	18.4845	305.609	377.894	225.739	269.979	CCGUGCUUCCUUACUUCCCAU	mature miRNA	standard	MIMAT0015222	bmo-miR-1a-5p																	bmo-miR-1a-5p
574	dan-miR-283	0.0022915	0.0233586	116.268	61.4037	7.66188	3.89834	-3.92362	38.1976	149.799	177.908	99.1688	7.5409	2.66345	8.28665	12.1565	UAAAUAUCAGCUGGUAAUUCU	mature miRNA	standard	MIMAT0001515,MIMAT0004206,MIMAT0008437,MIMAT0008480,MIMAT0008618,MIMAT0008640,MIMAT0008713,MIMAT0001247,MIMAT0008838,MIMAT0008893,MIMAT0009014,MIMAT0009064,MIMAT0024969	dan-miR-283		dan-miR-283	der-miR-283	dgr-miR-283	dmo-miR-283	dpe-miR-283	dps-miR-283	dse-miR-283	dsi-miR-283		dwi-miR-283	dya-miR-283		aga-miR-283			bmo-miR-283-5p		hme-miR-283
757	pxy-miR-745	0.00248584	0.0236593	80.1738	16.7097	30.4102	8.4132	-1.39858	79.1058	60.0719	100.965	80.5528	22.1	40.365	34.2158	24.9599	UAGCUGCCUAGCGAAGGGCAACA	mature miRNA	standard	MIMAT0033801	pxy-miR-745																									pxy-miR-745
1831	dme-miR-3641-3p	0.00273613	0.0256985	203.046	50.5649	78.8883	16.8444	-1.36393	145.529	233.79	255.539	177.327	57.2511	76.8489	83.7055	97.7474	UCUAAACUGGUCACUUCCACUC	mature miRNA	standard	MIMAT0018056	dme-miR-3641-3p	dme-miR-3641-3p
2377	ame-miR-6050	0.00312216	0.0283754	36.7873	10.134	96.6331	18.809	1.39331	38.1825	22.9299	47.2885	38.7483	73.4095	115.692	107.378	90.0527	GCGGGUUGUGGAGGGUGGAA	mature miRNA	standard	MIMAT0023674	ame-miR-6050															ame-miR-6050
241	tca-miR-71-5p	0.00315671	0.0283754	79.6879	10.7326	132.424	17.9834	0.732728	66.2593	75.8037	87.9671	88.7215	157.397	126.131	114.945	131.222	UGAAAGACAUGGGUAGUGAGAU	mature miRNA	standard	MIMAT0008365	tca-miR-71-5p																										tca-miR-71-5p
1924	ame-miR-3792	0.00328471	0.0292014	37.6574	14.9613	124.926	35.2346	1.73007	26.4942	25.1991	41.9615	56.9749	115.62	97.4222	176.526	110.135	GACUGAGGAAAGAGAGAAGGA	mature miRNA	standard	MIMAT0018575	ame-miR-3792															ame-miR-3792
12	bmo-bantam-5p	0.00364345	0.0316941	220.169	44.9742	87.1469	28.8538	-1.33709	222.728	191.925	282.68	183.343	66.9294	64.4497	90.5365	126.672	CUGGUUUUCAUAAUGAUUUGACA	mature miRNA	standard	MIMAT0015278	bmo-bantam-5p																	bmo-bantam-5p
755	hme-miR-745	0.00421669	0.0359084	59.6576	18.0641	21.9118	3.28531	-1.445	47.7741	43.3465	83.0875	64.4222	20.2683	24.2937	24.9874	18.0979	CAGCUGCCUAGCGAAGGGCAACA	mature miRNA	standard	MIMAT0024986,MIMAT0024445	hme-miR-745																			hme-miR-745		mse-miR-745
373	ame-miR-193	0.00442178	0.0370419	9.8063	4.64861	74.2293	21.6011	2.92021	11.5366	3.33314	10.0938	14.2617	44.4334	88.9813	72.2313	91.2709	UACUGGCCUGCUAAGUCCCAA	mature miRNA	standard	MIMAT0018508	ame-miR-193															ame-miR-193
711	bmo-miR-316-3p	0.00546711	0.0420897	28.7982	11.5535	148.637	23.2053	2.36774	22.5689	38.6269	15.6283	38.3689	116.964	170.31	146.834	160.44	ACGGCAAAGUGAAAAGGUCUCC	mature miRNA	standard	MIMAT0013598	bmo-miR-316-3p																	bmo-miR-316-3p
1718	bmo-miR-3338-3p	0.00551484	0.0420897	75.1072	21.4583	27.8408	8.43201	-1.43175	50.7181	97.9691	64.4096	87.332	30.5114	38.3165	19.0303	23.505	AUGUACUUACUUUGUUUGUUCU	mature miRNA	standard	MIMAT0015526,MIMAT0024982,MIMAT0024432	bmo-miR-3338-3p																	bmo-miR-3338-3p		hme-miR-3338		mse-miR-3338
1352	aae-miR-2765	0.00574096	0.043406	37.1751	18.6864	263.765	104.382	2.82685	38.1612	56.5507	42.2233	11.7651	327.623	108.976	325.276	293.186	UGGUAACUCCACCACCGUUGGC	mature miRNA	standard	MIMAT0014285,MIMAT0023551,MIMAT0013640,MIMAT0024956,MIMAT0024470,MIMAT0018630	aae-miR-2765													aae-miR-2765		ame-miR-2765-5p		bmo-miR-2765		hme-miR-2765		mse-miR-2765					tca-miR-2765-5p
2230	dme-miR-4971-5p	0.00604292	0.0451653	23.8089	13.6785	175.509	81.4552	2.88197	6.9137	18.4935	35.6028	34.2256	90.7117	231.971	257.222	122.131	GGAUGAGCUUGUCAGUGGCGGA	mature miRNA	standard	MIMAT0020198	dme-miR-4971-5p	dme-miR-4971-5p
968	bmo-miR-989b	0.00608531	0.0451653	143.674	30.9777	274.101	43.6755	0.931905	102.276	138.994	160.327	173.1	316.787	285.921	280.577	213.118	GUGUGAUGUGACGUGAACAAG	mature miRNA	standard	MIMAT0015627	bmo-miR-989b																	bmo-miR-989b
1493	bmo-miR-2859	0.00618043	0.0454542	14.569	16.1787	186.022	101.233	3.6745	8.32044	38.7336	4.66774	6.55414	177.644	224.524	290.831	51.0884	CAACUAUUGAUCGGGCAGGACAA	mature miRNA	standard	MIMAT0013799	bmo-miR-2859																	bmo-miR-2859
2212	dme-miR-4961-3p	0.00661334	0.0481999	92.2831	33.1297	5.51684	2.94752	-4.06415	73.342	65.1682	139.167	91.4555	6.10664	6.19073	8.38236	1.38762	UAUGUAUAUCCAUAUCAGAGAGC	mature miRNA	standard	MIMAT0020182	dme-miR-4961-3p	dme-miR-4961-3p
1433	bmo-miR-2805	0.00667632	0.0482245	35.2101	23.4655	2.99132	2.04251	-3.55713	9.50368	22.1367	48.7597	60.4403	5.89656	1.11517	2.36358	2.58997	UUCCUGACGAACCACGGAAA	mature miRNA	standard	MIMAT0013713	bmo-miR-2805																	bmo-miR-2805
2445	pxy-miR-8493	0.00736106	0.0513371	258.569	105.938	41.7648	27.4484	-2.63019	413.333	175.954	210.479	234.509	77.8159	48.1709	17.5194	23.5529	UACGAAAUUCAGCAGCAUCACU	mature miRNA	standard	MIMAT0033701	pxy-miR-8493																									pxy-miR-8493
240	aae-miR-71-5p	0.0075712	0.0523058	87.4366	11.5533	128.75	15.8535	0.558261	75.588	101.027	92.641	80.49	149.386	123.938	111.356	130.319	AGAAAGACAUGGGUAGUGAGAU	mature miRNA	standard	MIMAT0014220,MIMAT0014400	aae-miR-71-5p													aae-miR-71-5p					cqu-miR-71-5p
1158	dps-miR-2511	0.00765131	0.0523058	20.3468	5.10749	41.0184	8.62871	1.01147	18.6404	21.0923	14.7309	26.9235	34.5865	32.8047	50.2496	46.4327	UAAGUCUGUUGAGUGCCAUAGA	mature miRNA	standard	MIMAT0012296	dps-miR-2511							dps-miR-2511
832	dsi-miR-964-3p	0.00769393	0.0523058	25.286	14.3348	3.56661	0.650194	-2.82571	12.187	24.6236	45.3908	18.9426	3.90044	3.14486	2.91233	4.30881	UUAAAAGCCACUGUUCUAAGAC	mature miRNA	standard	MIMAT0012476	dsi-miR-964-3p									dsi-miR-964-3p
38	tca-miR-1-5p	0.00864519	0.0568615	7.96343	5.29191	271.76	76.8651	5.0928	0.927216	6.88059	11.5914	12.4545	354.89	292.436	269.849	169.863	CCGUGCUUCCUUACUUCCCAUA	mature miRNA	standard	MIMAT0019092	tca-miR-1-5p																										tca-miR-1-5p
503	dpu-miR-279b	0.0101447	0.0656567	237.996	88.7562	77.8664	32.4444	-1.61187	209.408	345.269	262.736	134.573	49.6409	61.9569	76.1205	123.747	UGACUAGAACCCACACUCGUCCGG	mature miRNA	standard	MIMAT0018923	dpu-miR-279b																											dpu-miR-279b
442	dme-miR-263b-5p	0.0106848	0.0675314	179.677	50.9235	385.563	95.7228	1.10156	157.987	245.625	189.018	126.079	493.417	407.976	261.825	379.035	CUUGGCACUGGGAGAAUUCAC	mature miRNA	standard	MIMAT0010111,MIMAT0004199,MIMAT0008447,MIMAT0008516,MIMAT0008564,MIMAT0000362,MIMAT0008735,MIMAT0001236,MIMAT0008830,MIMAT0008871,MIMAT0009002,MIMAT0009110	dme-miR-263b-5p	dme-miR-263b-5p	dan-miR-263b	der-miR-263b	dgr-miR-263b		dpe-miR-263b	dps-miR-263b	dse-miR-263b	dsi-miR-263b		dwi-miR-263b	dya-miR-263b		aga-miR-263b			bmo-miR-263b-5p
166	dme-miR-12-5p	0.0121969	0.0751802	90.4834	97.9087	8.31197	6.72521	-3.44439	59.4988	36.3525	236.109	29.9736	3.80277	18.3071	5.12045	6.01757	UGAGUAUUACAUCAGGUACUGGU	mature miRNA	standard	MIMAT0014253,MIMAT0005527,MIMAT0001472,MIMAT0014395,MIMAT0008418,MIMAT0008531,MIMAT0008560,MIMAT0000117,MIMAT0008630,MIMAT0008762,MIMAT0001216,MIMAT0012638,MIMAT0008766,MIMAT0008852,MIMAT0008911,MIMAT0009017,MIMAT0012684,MIMAT0018420,MIMAT0015670	dme-miR-12-5p	dme-miR-12-5p	dan-miR-12	der-miR-12	dgr-miR-12	dmo-miR-12	dpe-miR-12	dps-miR-12	dse-miR-12	dsi-miR-12	dvi-miR-12-5p	dwi-miR-12		aae-miR-12-5p	aga-miR-12	ame-miR-12			cqu-miR-12-3p					nlo-miR-12	nvi-miR-12			dpu-miR-12	isc-miR-12
1837	dme-miR-3644-3p	0.0122752	0.0751802	125.287	69.4461	2.09102	2.14884	-5.90488	99.4864	45.3397	208.325	147.995	0.172321	4.50656	3.29397	0.391242	CAUAAACUAUAUUUAACCACUAU	mature miRNA	standard	MIMAT0018062	dme-miR-3644-3p	dme-miR-3644-3p
363	dme-miR-193-3p	0.0127974	0.0751802	7.74588	5.24561	26.8614	8.44223	1.79404	5.48567	5.25997	15.5961	4.64181	24.3695	22.6891	21.0287	39.3585	UACUGGCCUACUAAGUCCCAAC	mature miRNA	standard	MIMAT0014305,MIMAT0005468,MIMAT0012278,MIMAT0012452	dme-miR-193-3p	dme-miR-193-3p						dps-miR-193-3p		dsi-miR-193-3p				aae-miR-193
1507	aae-miR-2944b-3p	0.0129172	0.0751802	14.4958	15.1479	0.157542	0.175264	-6.52375	1.09456	4.42557	18.1099	34.3531	0.340121	0.00475491	0.274991	0.010303	UAUCACAGCAGUAGUUACCUGA	mature miRNA	standard	MIMAT0015373	aae-miR-2944b-3p													aae-miR-2944b-3p
2326	ame-miR-6001-3p	0.0137028	0.0786211	103.023	79.0855	0.483809	0.693329	-7.73431	36.982	39.6	136.137	199.372	0.00761542	1.48922	0.0396504	0.398756	UUCUCUUUGGUUGUUACCACUA	mature miRNA	standard	MIMAT0023542	ame-miR-6001-3p															ame-miR-6001-3p
2323	ame-miR-6000a-3p	0.0143664	0.0809873	106.959	86.7213	8.0641	7.90006	-3.7294	45.4271	79.5372	235.302	67.5685	19.3554	1.1706	4.7365	6.99387	UAGUACGAGAAGUACCCACA	mature miRNA	standard	MIMAT0023540	ame-miR-6000a-3p															ame-miR-6000a-3p
2303	tur-miR-5730-3p	0.0151518	0.0839578	5.15217	4.00469	122.559	113.87	4.57215	0.421324	10.0434	4.12478	6.01916	115.384	19.3628	72.6076	282.88	CGGUGGCUUUUUCCUCGGUGGA	mature miRNA	standard	MIMAT0023051	tur-miR-5730-3p
1973	tca-miR-3817-3p	0.017018	0.0911759	256.118	105.376	95.9823	31.6147	-1.41597	203.856	294.595	383.437	142.583	103.06	63.2628	80.9728	136.633	UAAUAUUGCUCACUACACCUCCA	mature miRNA	standard	MIMAT0018659	tca-miR-3817-3p																										tca-miR-3817-3p
961	dvi-miR-989-5p	0.0186909	0.0973687	131.831	157.346	5.09669	3.63258	-4.69299	99.8792	361.624	53.8552	11.9667	8.80658	7.52809	1.30007	2.75201	GGCCACUACCUCGCAGUCACG	mature miRNA	standard	MIMAT0035602	dvi-miR-989-5p										dvi-miR-989-5p
1315	bmo-miR-2734	0.0187757	0.0973687	28.6898	7.58893	51.2458	3.75857	0.836892	27.5738	22.1188	25.5047	39.5621	52.7661	45.7529	54.2339	52.2302	UUUGUCGUGUCUGGUAGUCGC	mature miRNA	standard	MIMAT0012612	bmo-miR-2734																	bmo-miR-2734
243	api-miR-71	0.0195704	0.100206	66.4367	17.5064	112.644	14.6319	0.761723	49.1861	88.3708	72.1499	56.0401	132.285	100.731	115.291	102.271	UGAAAGACAUGGGUAGUGAGAUG	mature miRNA	standard	MIMAT0014735,MIMAT0012667,MIMAT0012703,MIMAT0024481,MIMAT0023040	api-miR-71																api-miR-71					mse-miR-71						dpu-miR-71	isc-miR-71
443	dvi-miR-263b-5p	0.0200553	0.102042	152.679	66.8202	338.39	91.3911	1.14818	105.994	245.411	157.549	101.764	442.529	381.185	236.765	293.08	CUUGGCACUGGGAGAAUUCACAG	mature miRNA	standard	MIMAT0014309,MIMAT0008921,MIMAT0024950,MIMAT0024484	dvi-miR-263b-5p										dvi-miR-263b-5p			aae-miR-263b-5p						hme-miR-263b		mse-miR-263b
2325	ame-miR-6000b	0.0203709	0.102658	27.7172	31.1515	2.7575	2.93283	-3.32935	12.3469	17.2671	74.0373	7.21755	1.44707	1.536	7.13713	0.909791	UAGAGACGAGUAGUACCCACGAG	mature miRNA	standard	MIMAT0023661	ame-miR-6000b															ame-miR-6000b
752	bmo-miR-745-3p	0.0222262	0.10887	92.3449	19.6065	27.2977	13.3324	-1.75825	84.4723	69.1016	102.119	113.687	23.1913	43.4223	30.8849	11.6923	CAGCUGCCUAGCGAAGGGCAACG	mature miRNA	standard	MIMAT0013626	bmo-miR-745-3p																	bmo-miR-745-3p
2284	rmi-miR-5328	0.0225517	0.10887	164.559	196.722	13.7501	9.89586	-3.58109	50.651	39.0219	112.968	455.597	26.1071	6.73929	4.84619	17.308	UUAGAGGAGUCGAAGCAGCGUUGGCC	mature miRNA	standard	MIMAT0021401	rmi-miR-5328
1243	dps-miR-2561-3p	0.0261154	0.119356	53.7309	30.936	14.5803	7.80762	-1.88174	94.0013	59.7559	38.9937	22.1726	24.8184	9.70054	7.4351	16.367	AACAGCAGACGGCAGAAACGGC	mature miRNA	standard	MIMAT0012385	dps-miR-2561-3p							dps-miR-2561-3p
2339	tca-miR-6007-5p	0.0261634	0.119356	2.64012	2.76313	35.4119	28.2248	3.74556	0.419768	0.21469	5.76934	4.15669	14.9505	56.2745	62.9232	7.49921	CAAAGACGUUAGAAACAGG	mature miRNA	standard	MIMAT0023555	tca-miR-6007-5p																										tca-miR-6007-5p
579	dmo-miR-284	0.0263279	0.119356	11.5796	6.83597	37.1774	19.6463	1.68284	21.5069	10.1597	8.63731	6.01472	62.2333	43.4457	21.1657	21.865	CAAAGUCAGCAACUUGAUUCCAGCAACUG	mature miRNA	standard	MIMAT0008628	dmo-miR-284					dmo-miR-284
974	dme-miR-991-5p	0.0271421	0.121816	75.7491	61.975	5.13688	4.32953	-3.88227	34.7501	105.074	148.346	14.8264	8.42369	0.305458	2.67685	9.14151	UUUCCCAACUACACCUAUUAAU	mature miRNA	standard	MIMAT0020890	dme-miR-991-5p	dme-miR-991-5p
1785	bmo-miR-3393	0.0283183	0.125189	290.236	55.5864	192.236	31.8588	-0.594346	221.011	269.635	332.113	338.186	201.119	222.47	198.045	147.311	UAGGAGGAGAUUUAUCUGGAUAA	mature miRNA	standard	MIMAT0015597	bmo-miR-3393																	bmo-miR-3393
958	tca-miR-989-3p	0.0286385	0.125293	135.11	50.319	280.911	84.5536	1.05599	114.544	85.5289	136.608	203.758	310.414	264.771	374.798	173.662	UGUGAUGUGACGUAGUGG	mature miRNA	standard	MIMAT0018823	tca-miR-989-3p																										tca-miR-989-3p
1456	bmo-miR-2821	0.0291682	0.125724	42.9196	31.2177	5.74011	3.47648	-2.90249	24.746	12.0437	52.6611	82.2278	5.69868	7.63264	0.880026	8.74908	GUCACGUAGGGCACCGGUGA	mature miRNA	standard	MIMAT0013731	bmo-miR-2821																	bmo-miR-2821
364	hme-miR-193-3p	0.0292165	0.125724	9.61373	9.07312	72.3821	22.019	2.91246	6.87891	1.3191	7.71698	22.5399	43.3824	80.9901	69.7031	95.4527	UACUGGCCUGCUAAGUCCCAAG	mature miRNA	standard	MIMAT0020539,MIMAT0024439	hme-miR-193-3p																			hme-miR-193-3p		mse-miR-193
967	bmo-miR-989a	0.029534	0.126418	117.538	41.2055	223.381	41.9178	0.926373	86.0419	78.9622	161.475	143.675	266.363	205.125	248.333	173.702	GUGUGAUGUGACGUAGUGGAA	mature miRNA	standard	MIMAT0012633	bmo-miR-989a																	bmo-miR-989a
192	tca-miR-14-5p	0.0310076	0.131797	1.37231	1.48005	144.923	150.781	6.72254	0.00458827	0.264906	2.15627	3.06348	33.4468	12.142	202.572	331.533	AGGGGAGCGGAUUGGACUUACU	mature miRNA	standard	MIMAT0019105	tca-miR-14-5p																										tca-miR-14-5p
473	dwi-miR-276b-5p	0.0311164	0.131797	304.239	30.3171	158.032	58.2025	-0.944991	334.881	319.313	264.854	297.91	116.585	237.73	112.816	164.997	AAGCGAGGUAUAGAGUUCCUACG	mature miRNA	standard	MIMAT0009018	dwi-miR-276b-5p											dwi-miR-276b-5p
1183	dps-miR-2530	0.0352923	0.146868	72.7801	61.0541	10.3967	6.1472	-2.80742	30.1474	18.9169	151.097	90.9591	7.94007	19.0394	9.90154	4.70575	UAUUUCUGGAAGUUACAGUGGGC	mature miRNA	standard	MIMAT0012319	dps-miR-2530							dps-miR-2530
2526	dme-miR-9370-3p	0.0354007	0.146868	29.2157	14.6576	9.074	4.14514	-1.68694	24.933	42.9616	38.4926	10.4758	14.6042	5.74976	6.03716	9.90489	CCCGAUAUCCACGACCCAUACC	mature miRNA	standard	MIMAT0035204	dme-miR-9370-3p	dme-miR-9370-3p
921	dps-miR-981-5p	0.0364153	0.149543	120.017	69.7956	34.6395	27.5473	-1.79275	88.5196	50.5942	127.405	213.548	28.7406	75.1162	15.679	19.022	CGGGUUUCGUUAACAGCGGGCU	mature miRNA	standard	MIMAT0012219	dps-miR-981-5p							dps-miR-981-5p
965	dps-miR-989	0.0371194	0.151664	58.1324	18.454	104.351	28.7342	0.844026	48.747	37.1793	77.4439	69.1594	143.95	81.5057	107.078	84.869	UGUGAUGUGACGUAGUGGAACA	mature miRNA	standard	MIMAT0012218,MIMAT0012497	dps-miR-989							dps-miR-989		dsi-miR-989
130	aae-miR-9c-3p	0.0374391	0.152202	36.8077	36.3815	1.5808	1.43812	-4.54128	9.68101	8.65773	85.8331	43.0589	2.57887	0.0378943	3.01069	0.695752	UAAAGCUUUAGUACCAGAGGUC	mature miRNA	standard	MIMAT0014213,MIMAT0014381	aae-miR-9c-3p													aae-miR-9c-3p					cqu-miR-9-3p
260	api-miR-87a	0.0378166	0.152968	349.56	129.337	171.618	34.4673	-1.02633	207.799	415.72	494.256	280.464	144.7	139.579	207.215	194.98	GUGAGCAAAGUUUCAGGUGUGC	mature miRNA	standard	MIMAT0014739	api-miR-87a																api-miR-87a
470	dvi-miR-276a-5p	0.0382465	0.153697	339.159	74.1453	180.699	67.4576	-0.908375	339.595	443.867	285.935	287.238	124.582	240.716	120.042	237.455	AGCGAGGUAUAGAGUUCCU	mature miRNA	standard	MIMAT0014392,MIMAT0032069,MIMAT0032068	dvi-miR-276a-5p										dvi-miR-276a-5p, dvi-miR-276b-5p								cqu-miR-276-5p
466	tca-miR-276-5p	0.0390144	0.15374	257.387	59.645	125.229	56.1608	-1.03937	298.899	309.638	180.312	240.699	83.0493	196.059	77.321	144.487	AGCGAGGUAUAGAGUUCCUACGUG	mature miRNA	standard	MIMAT0008380	tca-miR-276-5p																										tca-miR-276-5p
228	tca-miR-34-3p	0.0395034	0.15374	69.7815	75.1152	3.50041	1.96516	-4.31725	40.2394	178.472	53.7478	6.66697	3.50833	2.14084	2.0758	6.27667	CGACCACUAUCCAUACUCCCUCC	mature miRNA	standard	MIMAT0019108	tca-miR-34-3p																										tca-miR-34-3p
959	dme-miR-989-3p	0.0397752	0.15374	59.9447	24.0274	119.364	37.4683	0.993669	33.2067	46.273	82.7621	77.5369	172.71	92.8572	118.256	93.6348	UGUGAUGUGACGUAGUGGAAC	mature miRNA	standard	MIMAT0005506,MIMAT0035603	dme-miR-989-3p	dme-miR-989-3p									dvi-miR-989-3p
397	bmo-miR-252-3p	0.0399079	0.15374	55.796	21.3468	25.2674	6.23569	-1.14288	75.5058	48.1233	70.3598	29.195	24.3299	33.6099	18.5023	24.6276	CCUGCUGCCUAAGUGCUUAUCA	mature miRNA	standard	MIMAT0015293	bmo-miR-252-3p																	bmo-miR-252-3p
449	dvi-miR-274	0.0412838	0.156679	125.28	67.7506	46.765	27.6889	-1.42165	134.85	217.446	76.5405	72.2826	35.1809	88.0082	28.4	35.471	UUUGUGACCGACACUAACGGGU	mature miRNA	standard	MIMAT0008920	dvi-miR-274										dvi-miR-274
1459	bmo-miR-2825	0.0428977	0.160026	2.62384	3.53919	132.356	25.7741	5.6566	1.94398	0.00376421	0.752014	7.79558	112.629	129.934	117.426	169.437	CAGGAUCACGAAGAAGCUAU	mature miRNA	standard	MIMAT0013736	bmo-miR-2825																	bmo-miR-2825
1612	bmo-miR-3237	0.0434145	0.160026	14.4099	15.5653	0.31773	0.504544	-5.50311	3.08722	0.282536	33.2669	21.0028	1.07067	0.00735302	0.0610253	0.13187	UCCAUAUGUUGUUUAAGUGGUCAC	mature miRNA	standard	MIMAT0015420	bmo-miR-3237																	bmo-miR-3237
2114	tca-miR-3883-5p	0.0435176	0.160026	45.5819	62.7494	4.50659	4.02431	-3.33835	12.6971	139.642	17.5033	12.4854	0.976259	2.30374	4.6497	10.0967	UAAGAACCCUCGUUAGCGAGUUUGGC	mature miRNA	standard	MIMAT0018862	tca-miR-3883-5p																										tca-miR-3883-5p
869	dvi-miR-970-5p	0.0437436	0.160129	2.43979	1.58571	33.9764	36.3967	3.79971	1.87229	1.02914	4.70849	2.14922	16.2128	3.15494	30.6247	85.9131	AGCCAGCGGAUGUUUUAUUUGGUA	mature miRNA	standard	MIMAT0035590	dvi-miR-970-5p										dvi-miR-970-5p
451	der-miR-274	0.0461081	0.166524	82.5424	46.2701	29.1982	21.2205	-1.49926	87.6122	146.076	50.1527	46.3286	22.2202	60.5524	13.6895	20.3308	UUUUGUGACCGACACUAACGGGUAAU	mature miRNA	standard	MIMAT0008521,MIMAT0008758,MIMAT0001237,MIMAT0008828,MIMAT0009052	der-miR-274			der-miR-274			dpe-miR-274	dps-miR-274	dse-miR-274				dya-miR-274
966	aae-miR-989	0.0479237	0.170027	73.8031	28.9299	146.972	45.0769	0.993787	38.4631	63.5062	104.189	89.0543	194.704	130.523	170.429	92.2306	UGUGAUGUGACGUAGUGGUAC	mature miRNA	standard	MIMAT0014239,MIMAT0005529,MIMAT0014389	aae-miR-989													aae-miR-989	aga-miR-989				cqu-miR-989
712	tca-miR-316-3p	0.048466	0.170027	38.8983	11.1211	64.7614	13.1958	0.735427	39.4705	23.2595	48.9453	43.918	58.2443	56.4071	59.9589	84.4352	CCAGCAGAGAGGAUGAGGCUAG	mature miRNA	standard	MIMAT0018717	tca-miR-316-3p																										tca-miR-316-3p
463	aga-miR-276-5p	0.0491715	0.170027	257.438	51.047	145.221	57.4396	-0.825975	210.588	330.146	243.589	245.428	94.1717	173.097	100.922	212.693	AGCGAGGUAUAGAGUUCCUA	mature miRNA	standard	MIMAT0001509	aga-miR-276-5p														aga-miR-276-5p
1984	tca-miR-3823-3p	0.0493667	0.170027	0.360659	0.706854	12.0885	21.7268	5.06686	0.00312609	0.00166302	0.0169578	1.42089	2.11378	0.24161	44.6583	1.34043	GUAUAUCAGACUACGGUCU	mature miRNA	standard	MIMAT0018673	tca-miR-3823-3p																										tca-miR-3823-3p
1463	bmo-miR-2830	0.0493898	0.170027	35.5421	18.6729	14.2668	5.41468	-1.31687	57.0346	19.0741	45.2832	20.7765	14.1348	21.7498	9.02204	12.1605	AGCGACUAUCUCAGGGCGCGCU	mature miRNA	standard	MIMAT0013743	bmo-miR-2830																	bmo-miR-2830
453	dan-miR-274	0.0504673	0.173	108.686	62.0827	38.444	28.4628	-1.49934	112.786	195.013	61.8834	65.0618	32.3717	79.9399	16.0317	25.4328	UUUUGUGACCGACACUAACGGGUAUU	mature miRNA	standard	MIMAT0008448	dan-miR-274		dan-miR-274
1222	dps-miR-2550-5p	0.0510532	0.17427	39.404	5.81734	116.988	74.3394	1.56995	33.7407	37.3162	47.466	39.0933	115.239	59.8831	70.3133	222.517	GUAAGGGAAGAGGGUGGUAUUU	mature miRNA	standard	MIMAT0012360	dps-miR-2550-5p							dps-miR-2550-5p
195	dan-miR-14	0.0526423	0.176712	22.3664	12.6472	109.502	84.8157	2.29156	30.4433	32.4406	21.9046	4.6769	223.998	32.065	61.0682	120.878	UCAGUCUUUUUCUCUCUCCUA	mature miRNA	standard	MIMAT0001503,MIMAT0004423,MIMAT0004196,MIMAT0008460,MIMAT0008498,MIMAT0008602,MIMAT0008632,MIMAT0008703,MIMAT0001219,MIMAT0008813,MIMAT0008848,MIMAT0008971,MIMAT0009043,MIMAT0009076,MIMAT0018389,MIMAT0015655	dan-miR-14		dan-miR-14	der-miR-14	dgr-miR-14	dmo-miR-14	dpe-miR-14	dps-miR-14	dse-miR-14	dsi-miR-14	dvi-miR-14-3p	dwi-miR-14	dya-miR-14		aga-miR-14	ame-miR-14		bmo-miR-14-3p					ngi-miR-14		nvi-miR-14
2522	pxy-miR-8546	0.055783	0.184953	3.98317	3.26013	26.966	17.009	2.75915	0.288967	2.24073	6.2413	7.1617	41.1349	7.82676	17.4409	41.4616	GGCUGUUGGCGAACUG	mature miRNA	standard	MIMAT0033815	pxy-miR-8546																									pxy-miR-8546
1520	bmo-miR-2999	0.0563586	0.186099	57.563	19.9303	103.931	34.3736	0.852415	80.6982	46.0358	36.6567	66.8614	116.199	74.952	77.5399	147.034	CUGCGACGGACUAGACGCGCA	mature miRNA	standard	MIMAT0014660	bmo-miR-2999																	bmo-miR-2999
251	tur-miR-87-3p	0.0581932	0.189431	269.061	59.2285	175.874	49.8131	-0.613393	267.935	217.883	352.378	238.047	120.428	151.032	199.742	232.292	UUGAGCAAAGUUUCAGGUGUGU	mature miRNA	standard	MIMAT0023067	tur-miR-87-3p
2176	dme-miR-4939-3p	0.0583045	0.189431	31.184	9.6536	18.3379	4.88064	-0.765979	29.3828	34.5988	41.8526	18.9018	17.0389	13.9691	17.0108	25.3327	ACGGGUGCAGGUGAAGAUUCG	mature miRNA	standard	MIMAT0020145	dme-miR-4939-3p	dme-miR-4939-3p
2181	dme-miR-4942-3p	0.0595436	0.191302	22.2592	23.0151	5.09926	2.60138	-2.12604	9.10338	56.734	11.2399	11.9597	3.63593	4.26779	3.52309	8.97024	UCGAUGACAUCGCUGUUGGCAU	mature miRNA	standard	MIMAT0020150	dme-miR-4942-3p	dme-miR-4942-3p
464	aae-miR-276-5p	0.0608875	0.194696	296.997	64.3455	172.13	68.1701	-0.78695	259.47	392.501	278.285	257.734	114.648	237.018	111.861	224.994	AGCGAGGUAUAGAGUUCCUAC	mature miRNA	standard	MIMAT0014222	aae-miR-276-5p													aae-miR-276-5p
2238	dme-miR-4976-3p	0.0614224	0.194866	50.3615	35.43	5.35016	5.08985	-3.23467	46.3985	87.7565	3.70461	63.5863	12.7262	3.9405	3.69492	1.03899	UCGGUGGAUGUCAGCCAGCG	mature miRNA	standard	MIMAT0020207	dme-miR-4976-3p	dme-miR-4976-3p
242	ame-miR-71	0.0621418	0.196193	113.662	21.5067	149.196	14.8876	0.392459	138.042	105.569	122.769	88.2694	150.811	155.459	128.052	162.463	UGAAAGACAUGGGUAGUGA	mature miRNA	standard	MIMAT0004432,MIMAT0004214,MIMAT0015662	ame-miR-71															ame-miR-71		bmo-miR-71-5p							nvi-miR-71
1846	ame-miR-3718b	0.0625683	0.196193	55.4327	8.80599	149.045	72.7448	1.42694	44.5114	59.1163	65.1179	52.9854	181.923	126.46	228.253	59.5442	UCGGGACAGGACAGGGGACAGA	mature miRNA	standard	MIMAT0018526	ame-miR-3718b															ame-miR-3718b
1875	ame-miR-3746	0.0671944	0.209078	37.6221	23.2088	97.7812	45.3731	1.37798	61.1555	53.185	23.3494	12.7985	98.9521	61.9542	68.7913	161.427	CGCGGAGAGGAAGGUAUGCGU	mature miRNA	standard	MIMAT0018514	ame-miR-3746															ame-miR-3746
474	dgr-miR-276b-5p	0.0691706	0.212386	302.342	24.0894	174.822	72.7778	-0.790293	311.997	328.197	271.383	297.791	110.296	243.059	113.541	232.394	UAGCGAGGUAUAGAGUUCCUACG	mature miRNA	standard	MIMAT0008573	dgr-miR-276b-5p				dgr-miR-276b-5p
2591	ame-miR-9866	0.0692401	0.212386	36.1358	21.1616	166.258	154.453	2.20193	54.0067	33.0439	50.0218	7.47069	143.518	77.9667	52.8208	390.728	UUCGAGUCGGCGGGGUAUGAGU	mature miRNA	standard	MIMAT0037270	ame-miR-9866															ame-miR-9866
2398	mse-miR-6096	0.0695702	0.212386	233.499	141.296	80.4375	43.1999	-1.53748	89.0916	135.466	350.201	359.239	40.4242	64.8632	141.473	74.9891	AAUAUUAUGAGGUCGGUCAACG	mature miRNA	standard	MIMAT0024504	mse-miR-6096																					mse-miR-6096
1883	ame-miR-3753	0.0700451	0.213032	27.8472	1.86243	47.1288	17.3398	0.759076	29.044	29.0027	28.2318	25.1103	44.5348	71.9316	40.1162	31.9326	UGUCCGUUUCGGGACUCGACCG	mature miRNA	standard	MIMAT0018523	ame-miR-3753															ame-miR-3753
263	api-miR-87b	0.0704644	0.213044	202.535	98.6826	91.3913	11.5747	-1.14804	117.294	247.269	320.582	124.995	80.3163	83.3486	96.9604	104.94	GUGAGCAAAGUUUCAGGCGUGU	mature miRNA	standard	MIMAT0014738	api-miR-87b																api-miR-87b
1093	tca-miR-1175-5p	0.0705758	0.213044	64.0404	116.359	325.324	178.207	2.34482	6.82959	8.62762	2.17268	238.532	483.89	315.765	79.1561	422.484	AAGUGGAGCAGUGGUCUCUUCAC	mature miRNA	standard	MIMAT0018818	tca-miR-1175-5p																										tca-miR-1175-5p
371	dme-miR-193-5p	0.0714679	0.214935	15.0999	18.0976	2.76992	2.2857	-2.44662	42.2426	5.66012	6.3761	6.12068	4.12289	1.03789	5.28011	0.638775	UUGGGAUUUUUUAGAUCAGCAG	mature miRNA	standard	MIMAT0020849	dme-miR-193-5p	dme-miR-193-5p
1808	bmo-miR-3414-5p	0.0721511	0.216186	28.8021	48.572	0.86992	1.00181	-5.04915	7.62103	1.97476	4.03666	101.576	1.87781	0.0053731	1.5848	0.011693	UCCUUAAGUUUUUUGAACGCAGUG	mature miRNA	standard	MIMAT0015620	bmo-miR-3414-5p																	bmo-miR-3414-5p
465	bmo-miR-276-5p	0.0731376	0.218333	289.78	94.9124	169.053	65.3516	-0.777488	231.588	431.018	237.25	259.265	121.33	217.483	104.709	232.688	AGCGAGGUAUAGAGUUCCUACG	mature miRNA	standard	MIMAT0004202,MIMAT0024954,MIMAT0010138	bmo-miR-276-5p																	bmo-miR-276-5p		hme-miR-276	lmi-miR-276-5p
1400	hme-miR-2788-3p	0.0759271	0.223509	1.16398	1.18809	21.7171	15.6776	4.2217	0.327318	0.00302771	2.47235	1.85322	8.73966	12.324	43.6377	22.1672	CAAUGCCCUUGGAAAUCCCAAA	mature miRNA	standard	MIMAT0020537	hme-miR-2788-3p																			hme-miR-2788-3p
796	dme-miR-932-5p	0.0781466	0.226839	28.8629	11.371	15.4231	7.43134	-0.904118	16.7547	44.0409	29.0894	25.5665	10.008	26.4038	12.2615	13.0191	UCAAUUCCGUAGUGCAUUGCAG	mature miRNA	standard	MIMAT0014269,MIMAT0004444,MIMAT0009160,MIMAT0014414,MIMAT0005479,MIMAT0018404,MIMAT0018440,MIMAT0015702	dme-miR-932-5p	dme-miR-932-5p												aae-miR-932-5p		ame-miR-932		bmo-miR-932	cqu-miR-932-5p				ngi-miR-932	nlo-miR-932	nvi-miR-932
1510	tca-miR-2944b-5p	0.0801599	0.228343	50.2356	15.3626	77.523	20.4697	0.625913	49.5153	34.6441	45.5197	71.2635	97.0873	63.5615	92.9376	56.5056	UAAGGAACUACAGGUGUGAUGUG	mature miRNA	standard	MIMAT0018746	tca-miR-2944b-5p																										tca-miR-2944b-5p
2025	tca-miR-3842-5p	0.0815313	0.229822	17.9437	11.1038	43.0094	11.2015	1.26117	5.54296	13.2837	21.5318	31.4163	50.6413	29.8013	53.8029	37.792	AGGAGGAAAAACGAGUCGG	mature miRNA	standard	MIMAT0018728	tca-miR-3842-5p																										tca-miR-3842-5p
595	aae-miR-286b	0.0830022	0.231547	20.8183	5.40509	34.5784	13.5982	0.732017	13.8042	26.6061	22.8801	19.983	28.5947	24.4928	30.611	54.6151	UGACUAGACCGAACACUCGUAUCCC	mature miRNA	standard	MIMAT0014313	aae-miR-286b													aae-miR-286b
2103	tca-miR-3878-3p	0.0845699	0.23511	49.3967	11.2407	65.6712	8.06686	0.410846	36.5856	47.2284	49.8847	63.888	67.7431	54.9166	74.3469	65.6782	AUUUUUAGUGUCCGUGUUG	mature miRNA	standard	MIMAT0018849	tca-miR-3878-3p																										tca-miR-3878-3p
169	tur-miR-12a-5p	0.0895235	0.248029	37.6064	54.8824	5.44986	6.60111	-2.78669	10.7149	10.7398	119.921	9.04962	1.30037	15.3055	2.81138	2.38219	UGAGUAUUACAUCAGGUACU	mature miRNA	standard	MIMAT0023102	tur-miR-12a-5p
41	bmo-miR-1b-5p	0.0917695	0.252501	5.42066	3.65762	156.153	167.006	4.84835	7.13389	0.453206	8.94894	5.1466	19.8035	292.449	308.667	3.69169	CCAUACUUCUUUACAUUCCAUA	mature miRNA	standard	MIMAT0013787	bmo-miR-1b-5p																	bmo-miR-1b-5p
446	bmo-miR-274-5p	0.0918478	0.252501	74.4512	30.9069	27.7309	49.6829	-1.4248	67.3898	103.981	34.1359	92.2978	3.62636	102.251	2.70932	2.33717	GUUUGUGACCGUCACUAACGGGCAGU	mature miRNA	standard	MIMAT0010127	bmo-miR-274-5p																	bmo-miR-274-5p
158	bmo-miR-11-5p	0.0941234	0.255523	15.3128	4.61027	29.9434	17.3797	0.967498	9.77068	13.7777	20.5319	17.171	24.0593	19.7821	20.0837	55.8485	UAGCACUCGACAUGUGACCUGU	mature miRNA	standard	MIMAT0013601	bmo-miR-11-5p																	bmo-miR-11-5p
225	aae-miR-34-3p	0.0951291	0.256532	26.7674	20.3029	5.36222	6.67987	-2.31957	21.4374	51.7173	30.9796	2.93514	15.3407	1.95962	2.81373	1.33485	CAACCACUAUCCGCCCUGCCGCC	mature miRNA	standard	MIMAT0014246	aae-miR-34-3p													aae-miR-34-3p
Following transcripts are statistically insignificant (p-value > 0.1)
187	bmo-miR-13b-3p	0.100321	0.26484	3518.79	421.409	2721.38	650.005	-0.370744	3874.27	3069.14	3249.84	3881.93	2149.88	2517.28	2562.16	3656.2	UAUCACAGCCAUUUUUGACGAGU	mature miRNA	standard	MIMAT0007898,MIMAT0024941,MIMAT0015665	bmo-miR-13b-3p																	bmo-miR-13b-3p		hme-miR-13b					nvi-miR-13b
1570	api-miR-3054	0.100498	0.26484	24.8237	22.7349	5.65687	4.12342	-2.13364	57.108	24.1794	10.9258	7.08171	10.727	5.48269	5.78628	0.63151	UUAGUGGAUUCGCCUGUUGACACCGGC	mature miRNA	standard	MIMAT0014797	api-miR-3054																api-miR-3054
2195	dme-miR-4951-3p	0.100502	0.26484	40.7137	16.0674	20.5792	10.0835	-0.984323	53.6686	47.1563	44.7447	17.2851	16.3448	14.8196	15.4772	35.6754	CCAUCAAAAAACCUCACCCACCA	mature miRNA	standard	MIMAT0020165	dme-miR-4951-3p	dme-miR-4951-3p
669	tca-miR-309a-5p	0.102118	0.267238	25.9924	10.3031	40.7678	8.87595	0.649342	33.5513	18.641	15.7088	36.0685	31.3967	42.6956	36.8374	52.1417	AGAUGAACUCGACUCGGCU	mature miRNA	standard	MIMAT0018750	tca-miR-309a-5p																										tca-miR-309a-5p
358	dme-miR-190-5p	0.102281	0.267238	667.211	133.577	952.577	289.524	0.513693	502.137	819.219	634.453	713.034	846.581	816.408	763.518	1383.8	AGAUAUGUUUGAUAUUCUUGGUUG	mature miRNA	standard	MIMAT0014243,MIMAT0010100,MIMAT0014127,MIMAT0014402,MIMAT0005467,MIMAT0012227,MIMAT0012449,MIMAT0035560,MIMAT0024424	dme-miR-190-5p	dme-miR-190-5p						dps-miR-190-5p		dsi-miR-190-5p	dvi-miR-190-5p			aae-miR-190	aga-miR-190		api-miR-190		cqu-miR-190			mse-miR-190
412	dpu-miR-252b	0.102403	0.267238	232.258	156.912	65.9908	28.772	-1.81539	389.446	153.456	334.263	51.8676	106.796	39.5308	56.0412	61.5954	CUAAGUAGUAGUGCCGCAGGUA	mature miRNA	standard	MIMAT0012648	dpu-miR-252b																											dpu-miR-252b
1747	bmo-miR-3368	0.103008	0.267771	2.81983	2.10419	23.6654	24.3454	3.0691	2.00349	0.263706	4.06112	4.95101	4.37449	33.5886	53.4849	3.21348	UCAGUCUUUUAGAGAAGAAGUG	mature miRNA	standard	MIMAT0015554	bmo-miR-3368																	bmo-miR-3368
234	dan-miR-34	0.103269	0.267771	1270.67	446.741	2382.89	1005.94	0.907127	1476.14	1740.23	700.569	1165.72	3094.59	3355.25	1828.7	1253.02	UGGCAGUGUGGUUAGCUGGUUG	mature miRNA	standard	MIMAT0014245,MIMAT0004197,MIMAT0008439,MIMAT0008508,MIMAT0008619,MIMAT0008656,MIMAT0008715,MIMAT0001223,MIMAT0008787,MIMAT0008840,MIMAT0008983,MIMAT0009081,MIMAT0024983,MIMAT0015682	dan-miR-34		dan-miR-34	der-miR-34	dgr-miR-34	dmo-miR-34	dpe-miR-34	dps-miR-34	dse-miR-34	dsi-miR-34		dwi-miR-34	dya-miR-34	aae-miR-34-5p				bmo-miR-34-5p		hme-miR-34					nvi-miR-34
2081	tca-miR-3867-3p	0.10427	0.269503	54.1264	58.7606	4.96002	5.02769	-3.44792	53.7704	6.20895	19.539	136.987	7.96485	10.4317	0.0365594	1.40695	UACACCGUUCCCGUUAUUUGCAGCGG	mature miRNA	standard	MIMAT0018827	tca-miR-3867-3p																										tca-miR-3867-3p
420	dan-miR-263a	0.104819	0.269916	1011.81	381.583	1583.33	337.444	0.646016	546.703	892.579	1170.68	1437.29	1907.95	1314.96	1840.35	1270.05	GUUAAUGGCACUGGAAGAAUUCAC	mature miRNA	standard	MIMAT0008443,MIMAT0008506,MIMAT0008621,MIMAT0008653,MIMAT0008761,MIMAT0001235,MIMAT0008768,MIMAT0008851,MIMAT0009039,MIMAT0009114	dan-miR-263a		dan-miR-263a	der-miR-263a	dgr-miR-263a	dmo-miR-263a	dpe-miR-263a	dps-miR-263a	dse-miR-263a	dsi-miR-263a		dwi-miR-263a	dya-miR-263a
1988	tca-miR-3825-3p	0.105097	0.269916	36.8059	13.0364	19.1859	11.7967	-0.939888	33.6872	35.3948	54.6892	23.4524	16.815	7.6405	35.6766	16.6117	ACCGUGCGGAGAAGACAACAAG	mature miRNA	standard	MIMAT0018679	tca-miR-3825-3p																										tca-miR-3825-3p
1687	bmo-miR-3306	0.105491	0.270071	16.3419	13.2496	4.48324	1.65316	-1.86596	35.1693	14.0409	4.18441	11.9728	3.58865	6.84236	3.13426	4.36768	UAAUCGAUAGAUUUUGACGAGAGC	mature miRNA	standard	MIMAT0015494	bmo-miR-3306																	bmo-miR-3306
450	pxy-miR-274	0.107331	0.273914	106.9	41.0384	34.3447	65.9877	-1.6381	117.063	131.965	46.2719	132.3	2.98538	133.309	0.0326048	1.05172	UUUGUGACCGUCACUAACGGGCA	mature miRNA	standard	MIMAT0033814	pxy-miR-274																									pxy-miR-274
1550	api-miR-3039	0.10815	0.275137	19.2424	23.4918	125.107	108.733	2.7008	0.429761	51.6662	3.55572	21.3179	49.8255	244.324	188.648	17.6298	AAAAACGUCAAAACACGGUGG	mature miRNA	standard	MIMAT0014777	api-miR-3039																api-miR-3039
485	tur-miR-278-3p	0.112446	0.284066	2959.8	701.333	3872.68	290.45	0.387834	2805.59	3762.17	2088.92	3182.52	3926.93	4199.22	3493.85	3870.73	UCGGUGGGAUUUUCGUCCGUC	mature miRNA	standard	MIMAT0023031	tur-miR-278-3p
1584	bmo-miR-3211	0.112679	0.284066	33.1644	38.5482	5.72916	5.03233	-2.53324	29.4518	88.7552	9.23704	5.21362	6.44182	1.69535	2.20908	12.5704	UCCUUGGUCACCGGUCAGUCCGG	mature miRNA	standard	MIMAT0015390	bmo-miR-3211																	bmo-miR-3211
1176	pxy-miR-2525-3p	0.112714	0.284066	23.4712	14.6279	200.957	263.429	3.09792	41.1146	5.70588	26.273	20.7915	146.432	44.2482	25.1978	587.949	UCUGGCGGCAACUGUUGUGGAC	mature miRNA	standard	MIMAT0033810	pxy-miR-2525-3p																									pxy-miR-2525-3p
95	dme-miR-7-5p	0.113214	0.284442	240.093	87.8572	141.875	40.7164	-0.758972	126.114	217.549	295.365	321.347	119.366	95.9745	179.242	172.918	UGGAAGACUAGUGAUUUUGUUGU	mature miRNA	standard	MIMAT0014290,MIMAT0001523,MIMAT0001489,MIMAT0004192,MIMAT0014423,MIMAT0008410,MIMAT0008537,MIMAT0008622,MIMAT0000112,MIMAT0008692,MIMAT0008742,MIMAT0001209,MIMAT0012666,MIMAT0008771,MIMAT0008901,MIMAT0009009,MIMAT0009119,MIMAT0012702,MIMAT0018436,MIMAT001	dme-miR-7-5p	dme-miR-7-5p	dan-miR-7	der-miR-7	dgr-miR-7	dmo-miR-7	dpe-miR-7	dps-miR-7	dse-miR-7	dsi-miR-7		dwi-miR-7	dya-miR-7	aae-miR-7	aga-miR-7	ame-miR-7		bmo-miR-7-5p	cqu-miR-7					nlo-miR-7	nvi-miR-7			dpu-miR-7	isc-miR-7
429	dme-miR-263a-5p	0.113599	0.284525	1020.16	355.936	1518.12	211.219	0.573496	613.734	833.496	1271.03	1362.37	1808.19	1340.86	1538.92	1384.53	AAUGGCACUGGAAGAAUUCACGGG	mature miRNA	standard	MIMAT0000319,MIMAT0008919,MIMAT0024468,MIMAT0010093	dme-miR-263a-5p	dme-miR-263a-5p									dvi-miR-263a-5p											mse-miR-263a					tca-miR-263a-5p
216	bmo-miR-33-3p	0.114186	0.285112	216.755	129.317	63.8547	74.8303	-1.7632	260.074	345.469	222.738	38.7403	46.2212	25.4441	9.89541	173.858	CAAUAUGACUACAAGGCAAAUC	mature miRNA	standard	MIMAT0013600	bmo-miR-33-3p																	bmo-miR-33-3p
1839	dme-miR-3645-3p	0.114891	0.285991	86.2259	86.1636	11.9698	3.65227	-2.84872	27.1659	11.3298	107.363	199.045	12.7376	15.0482	6.68855	13.4049	UUUGGAAGCCAGCACUCAAGU	mature miRNA	standard	MIMAT0018064	dme-miR-3645-3p	dme-miR-3645-3p
1375	bmo-miR-2777-3p	0.117066	0.290511	33.3468	2.9049	39.9983	6.10355	0.262388	31.3706	36.8538	34.574	30.589	33.7091	46.1599	35.925	44.1993	AGAGCGCAGGGGAGGUGCUUAG	mature miRNA	standard	MIMAT0013663	bmo-miR-2777-3p																	bmo-miR-2777-3p
867	dme-miR-970-3p	0.118195	0.292415	2571.27	147.667	3507.58	797.983	0.447995	2727	2373.19	2615.15	2569.73	3773.38	4117.39	3806.15	2333.41	UCAUAAGACACACGCGGCUAU	mature miRNA	standard	MIMAT0014292,MIMAT0010105,MIMAT0014378,MIMAT0005486,MIMAT0012222,MIMAT0012488,MIMAT0035591,MIMAT0010092	dme-miR-970-3p	dme-miR-970-3p						dps-miR-970-3p		dsi-miR-970-3p	dvi-miR-970-3p			aae-miR-970	aga-miR-970				cqu-miR-970								tca-miR-970-3p
962	dme-miR-989-5p	0.12017	0.296394	63.5601	94.9787	2.00217	1.88481	-4.98848	31.7077	204.757	17.0557	0.719473	2.83903	0.458445	0.441931	4.26928	GGCCACUACCUUGCAGUCACGUG	mature miRNA	standard	MIMAT0020887	dme-miR-989-5p	dme-miR-989-5p
847	aae-miR-965	0.121184	0.297988	159.889	72.8422	78.2726	27.6912	-1.03049	156.804	234.78	186.121	61.8503	101.89	69.3622	43.0347	98.8037	UAAGCGUAUAGCUUUUCCCAUU	mature miRNA	standard	MIMAT0014268,MIMAT0010108,MIMAT0014372	aae-miR-965													aae-miR-965	aga-miR-965				cqu-miR-965
1227	dps-miR-2553-3p	0.124604	0.304684	33.9101	15.3318	55.3777	20.0421	0.70759	18.996	27.0313	34.8574	54.7558	45.3321	37.097	55.9623	83.1196	UAUUGCAGACUUCUCAGACUACA	mature miRNA	standard	MIMAT0012367	dps-miR-2553-3p							dps-miR-2553-3p
1047	dme-miR-1002-5p	0.124661	0.304684	139.363	90.9957	53.8164	30.1873	-1.37273	72.1129	57.271	179.195	248.873	16.0559	89.6515	58.0927	51.4654	UUAAGUAGUGGAUACAAAGGGCGA	mature miRNA	standard	MIMAT0005483	dme-miR-1002-5p	dme-miR-1002-5p
716	dmo-miR-316	0.127134	0.309399	13.052	8.97455	30.9405	21.9912	1.24523	16.8859	23.8699	4.59374	6.85844	27.2012	15.3737	18.1416	63.0454	UGUCUUUUUCCGCUUACUGACG	mature miRNA	standard	MIMAT0008627	dmo-miR-316					dmo-miR-316
707	isc-miR-315	0.127354	0.309399	31.3131	29.8849	3.1492	2.91946	-3.31371	5.6044	6.61424	64.82	48.2139	1.77869	4.04391	6.76185	0.0123651	UUUUGAUUGUUGCUCAGAAGGC	mature miRNA	standard	MIMAT0012698	isc-miR-315																												isc-miR-315
2549	dme-miR-9381-5p	0.127865	0.309675	144.273	37.0372	195.082	42.0958	0.435281	117.861	107.031	177.672	174.526	247.239	174.666	208.153	150.269	GCCAGGGAAGGGUCGAGUGC	mature miRNA	standard	MIMAT0035225	dme-miR-9381-5p	dme-miR-9381-5p
493	dme-miR-279-3p	0.128445	0.309675	2312.87	506.541	3943.3	1407.93	0.769718	1626.71	2371.96	2848.7	2404.12	4276.96	1889.87	4538.49	5067.86	UGACUAGAUCCACACUCAUUAA	mature miRNA	standard	MIMAT0014288,MIMAT0001512,MIMAT0004425,MIMAT0014418,MIMAT0008454,MIMAT0008515,MIMAT0008599,MIMAT0000341,MIMAT0008682,MIMAT0008734,MIMAT0001243,MIMAT0008808,MIMAT0008896,MIMAT0008915,MIMAT0009001,MIMAT0009062,MIMAT0015681,MIMAT0008383	dme-miR-279-3p	dme-miR-279-3p	dan-miR-279	der-miR-279	dgr-miR-279	dmo-miR-279	dpe-miR-279	dps-miR-279	dse-miR-279	dsi-miR-279	dvi-miR-279-3p	dwi-miR-279	dya-miR-279	aae-miR-279	aga-miR-279	ame-miR-279a			cqu-miR-279-3p						nvi-miR-279		tca-miR-279a-3p
98	hme-miR-7	0.128617	0.309675	163.021	62.0844	96.188	37.7092	-0.761128	117.933	101.656	223.276	209.218	79.8365	51.5372	118.196	135.182	UGGAAGACUAGUGAUUUUGUUG	mature miRNA	standard	MIMAT0024984	hme-miR-7																			hme-miR-7
1384	bmo-miR-2779	0.129827	0.311662	3083.17	1693.78	1704.32	617.958	-0.855217	5563.28	2644.02	2362.77	1762.6	2550.32	1280.54	1209.33	1777.08	AUAUCCGGCUCGAAGGACCA	mature miRNA	standard	MIMAT0013668	bmo-miR-2779																	bmo-miR-2779
2499	pxy-miR-8531	0.13042	0.312159	66.5318	17.3728	232.664	234.53	1.80613	76.1929	77.6488	71.5156	40.7697	169.74	87.165	93.8083	579.943	CGGUGCGGCGUUGUG	mature miRNA	standard	MIMAT0033774	pxy-miR-8531																									pxy-miR-8531
1948	tca-miR-3807-3p	0.131799	0.313248	23.57	17.678	9.69128	8.75292	-1.28219	49.1721	21.5075	12.4179	11.1826	22.1514	3.16218	4.04545	9.40607	UUGCCGAACAUCCUCGCCACUA	mature miRNA	standard	MIMAT0018637	tca-miR-3807-3p																										tca-miR-3807-3p
714	dme-miR-316-5p	0.13198	0.313248	17.5363	11.5363	6.99243	7.02914	-1.32648	10.6362	17.9428	33.6361	7.93022	2.6784	6.8732	1.47037	16.9477	UGUCUUUUUCCGCUUACUGGCG	mature miRNA	standard	MIMAT0008449,MIMAT0008496,MIMAT0008591,MIMAT0000408,MIMAT0008764,MIMAT0001262,MIMAT0008818,MIMAT0008869,MIMAT0009000,MIMAT0009080	dme-miR-316-5p	dme-miR-316-5p	dan-miR-316	der-miR-316	dgr-miR-316		dpe-miR-316	dps-miR-316	dse-miR-316	dsi-miR-316		dwi-miR-316	dya-miR-316
447	dme-miR-274-5p	0.132036	0.313248	91.1487	57.9598	41.4428	29.65	-1.1371	100.505	169.384	43.2626	51.4426	26.1404	84.9042	19.6868	35.0399	UUUGUGACCGACACUAACGGGUA	mature miRNA	standard	MIMAT0000332	dme-miR-274-5p	dme-miR-274-5p
472	dme-miR-276b-3p	0.133918	0.316058	5314.04	1892.61	3519.95	647.233	-0.594255	6154.82	3745.93	7590.23	3765.18	3296.92	2764.7	4290.23	3727.93	UAGGAACUUAAUACCGUGCUCU	mature miRNA	standard	MIMAT0008446,MIMAT0008542,MIMAT0008574,MIMAT0000354,MIMAT0008631,MIMAT0008750,MIMAT0001240,MIMAT0008778,MIMAT0008895,MIMAT0008942,MIMAT0009019,MIMAT0009125	dme-miR-276b-3p	dme-miR-276b-3p	dan-miR-276b	der-miR-276b	dgr-miR-276b-3p	dmo-miR-276b	dpe-miR-276b	dps-miR-276b	dse-miR-276b	dsi-miR-276b	dvi-miR-276b-3p	dwi-miR-276b-3p	dya-miR-276b
433	api-miR-263b	0.134002	0.316058	693.564	182.148	941.571	163.386	0.441041	427.392	725.017	819.606	802.241	1171.26	792.634	870.48	931.913	CUUGGCACUGGAAGAAUUCACAGA	mature miRNA	standard	MIMAT0014720	api-miR-263b																api-miR-263b
2133	tca-miR-3893-3p	0.135766	0.319286	15.8607	12.9586	6.05213	3.27816	-1.38995	34.7789	12.3461	5.42999	10.888	10.4275	2.54573	6.07747	5.15784	AUAAAGCUGUCAGUAACGUGGAC	mature miRNA	standard	MIMAT0018889	tca-miR-3893-3p																										tca-miR-3893-3p
430	tur-miR-263a-5p	0.137993	0.323583	966.398	419.372	1474.76	226.09	0.609786	501.026	790.29	1094.42	1479.86	1729.66	1280.96	1600.65	1287.76	UAUGGCACUGGAAGAAUUCACG	mature miRNA	standard	MIMAT0023112	tur-miR-263a-5p
452	dwi-miR-274	0.140629	0.328812	72.4057	45.5592	32.3514	25.8125	-1.16227	90.3492	128.564	37.025	33.6844	23.173	70.3381	12.6243	23.2705	UUUUGUGACCGACACUAACGGGUAGU	mature miRNA	standard	MIMAT0009023	dwi-miR-274											dwi-miR-274
405	ngi-miR-252	0.141216	0.329232	1991.6	445.106	897.857	529.041	-1.14937	1846.66	1447.11	2476.37	2196.26	1250.67	908.988	1285.46	146.313	AAGUACUAGUGCCGCAGGAG	mature miRNA	standard	MIMAT0018410	ngi-miR-252																						ngi-miR-252
1366	bmo-miR-2771-5p	0.142821	0.332018	14.2641	14.4248	3.76863	1.73382	-1.92027	3.04407	35.2884	11.3935	7.33034	3.20341	4.35369	5.80279	1.71465	UAACAUUACGAGGAUGGGUUUAGUUA	mature miRNA	standard	MIMAT0013654	bmo-miR-2771-5p																	bmo-miR-2771-5p
209	dme-miR-31a-5p	0.143538	0.332237	2659.99	216.674	3215.41	545.771	0.273577	2685.13	2497.37	2500.36	2957.12	2457.83	3178.49	3649.45	3575.85	UGGCAAGAUGUCGGCAUAGCUGA	mature miRNA	standard	MIMAT0008477,MIMAT0008519,MIMAT0008585,MIMAT0000400,MIMAT0008677,MIMAT0008723,MIMAT0001220,MIMAT0008825,MIMAT0008886,MIMAT0008967,MIMAT0009044,MIMAT0009103	dme-miR-31a-5p	dme-miR-31a-5p	dan-miR-31a	der-miR-31a	dgr-miR-31a	dmo-miR-31a	dpe-miR-31a	dps-miR-31a	dse-miR-31a	dsi-miR-31a	dvi-miR-31a-5p	dwi-miR-31a	dya-miR-31a
868	bmo-miR-970-3p	0.143737	0.332237	2982.34	604.36	4110.52	1070.54	0.46288	2988.28	2244.64	2971.51	3724.91	3924.36	5038.85	4803.94	2674.94	UCAUAAGACACACGCGGCUCU	mature miRNA	standard	MIMAT0010125,MIMAT0024997,MIMAT0024453	bmo-miR-970-3p																	bmo-miR-970-3p		hme-miR-970		mse-miR-970
274	tca-miR-92a-3p	0.144632	0.332894	86.3965	36.9949	153.398	71.2398	0.828234	72.1884	124.052	107.923	41.4225	252.168	129.001	148.683	83.7387	AUUGCACUAGUCCCGGCCUA	mature miRNA	standard	MIMAT0008367	tca-miR-92a-3p																										tca-miR-92a-3p
1649	bmo-miR-3271	0.144844	0.332894	36.8339	13.3953	56.6518	20.9032	0.621089	24.4048	26.1217	47.5947	49.2144	86.7801	53.8938	46.2027	39.7307	UGACAUCAUGUGCGCGUGCUGCU	mature miRNA	standard	MIMAT0015456	bmo-miR-3271																	bmo-miR-3271
484	bmo-miR-278-3p	0.152222	0.348859	3683.12	770.858	4471.17	421.88	0.279724	3531.55	4578.02	2727.25	3895.66	4403.91	5077.61	4111.31	4291.84	UCGGUGGGAUCUUCGUCCGUUU	mature miRNA	standard	MIMAT0009164,MIMAT0024960,MIMAT0024451	bmo-miR-278-3p																	bmo-miR-278-3p		hme-miR-278		mse-miR-278
186	dme-miR-13b-3p	0.155097	0.354445	356.244	191.922	158.265	119.969	-1.17052	539.586	312.738	466.903	105.746	132.464	78.7029	87.1919	334.703	UAUCACAGCCAUUUUGACGAGU	mature miRNA	standard	MIMAT0001502,MIMAT0014368,MIMAT0008426,MIMAT0008484,MIMAT0008605,MIMAT0000119,MIMAT0008636,MIMAT0008711,MIMAT0001218,MIMAT0008816,MIMAT0008845,MIMAT0008938,MIMAT0008990,MIMAT0009056,MIMAT0008360	dme-miR-13b-3p	dme-miR-13b-3p	dan-miR-13b	der-miR-13b	dgr-miR-13b	dmo-miR-13b	dpe-miR-13b	dps-miR-13b	dse-miR-13b	dsi-miR-13b	dvi-miR-13b-3p	dwi-miR-13b	dya-miR-13b		aga-miR-13b				cqu-miR-13								tca-miR-13b-3p
2598	ame-miR-9873	0.155879	0.355229	35.4686	11.2742	23.1233	11.13	-0.617196	48.7049	40.1686	29.9045	23.0964	12.9658	38.9	21.6854	18.942	GAUUAUUUGCUGCGGCUUUGGA	mature miRNA	standard	MIMAT0037277	ame-miR-9873															ame-miR-9873
409	tca-miR-252a-3p	0.157133	0.35708	53.1949	4.06585	18.1594	11.955	-1.55057	51.613	54.8597	48.4461	57.8606	26.2619	20.4549	25.285	0.635884	CCUGCUGCUCAAGUGCUUAUC	mature miRNA	standard	MIMAT0018805	tca-miR-252a-3p																										tca-miR-252a-3p
2156	tca-miR-3905-5p	0.160398	0.363479	412.842	342.527	954.247	769.209	1.20877	503.558	180.756	857.618	109.435	2102.16	669.227	566.503	479.099	GGAAGGGGGAGCCGCCUUG	mature miRNA	standard	MIMAT0018913	tca-miR-3905-5p																										tca-miR-3905-5p
379	lmi-miR-210-5p	0.160946	0.363701	50.8222	17.1979	72.8665	21.9976	0.519799	31.7919	46.3554	73.2745	51.8668	101.786	56.5106	54.9888	78.1813	AGCUGCUGGACACUGCACAAGA	mature miRNA	standard	MIMAT0010142	lmi-miR-210-5p																				lmi-miR-210-5p
1394	bmo-miR-2784	0.161403	0.363719	261.527	58.819	521.901	317.294	0.996817	231.343	214.908	253.317	346.54	556.63	303.23	270.299	957.446	ACUCGGCGGCGAGUGUGUGUGU	mature miRNA	standard	MIMAT0013680	bmo-miR-2784																	bmo-miR-2784
2621	ame-miR-9896	0.161902	0.363829	34.3046	20.8235	15.5625	3.36852	-1.14033	57.1245	46.6255	14.403	19.0655	20.5248	14.6354	14.0009	13.0889	ACAAUAAUCGGACACAAUCGGC	mature miRNA	standard	MIMAT0037301	ame-miR-9896															ame-miR-9896
836	dvi-miR-965-3p	0.165534	0.370962	361.743	143.176	216.308	78.6415	-0.741875	467.483	491.221	298.396	189.872	212.331	273.529	106.482	272.891	UAAGCGUAUAGCUUUUCCCCU	mature miRNA	standard	MIMAT0035585	dvi-miR-965-3p										dvi-miR-965-3p
873	tca-miR-970-5p	0.170017	0.378935	10.6386	4.25465	21.9768	14.7945	1.04667	14.6262	4.66567	12.2473	11.0152	43.2726	9.36933	19.4249	15.8403	AGCUCAGCGUGUGUCGUACUGAUA	mature miRNA	standard	MIMAT0019179	tca-miR-970-5p																										tca-miR-970-5p
717	aae-miR-316	0.170029	0.378935	150.804	135.746	287.935	143.845	0.93307	98.7941	348.76	114.837	40.8247	421.42	140.107	189.513	400.699	UGUCUUUUUCCGCUUACUGCCG	mature miRNA	standard	MIMAT0014317,MIMAT0014442	aae-miR-316													aae-miR-316					cqu-miR-316
2205	dme-miR-4956-5p	0.171033	0.380125	1813.54	2178.12	218.638	74.054	-3.05219	249.796	223.403	1926.68	4854.26	321.034	219.821	184.192	149.506	CGAUGGCCAGCAACAACUCGCU	mature miRNA	standard	MIMAT0020173	dme-miR-4956-5p	dme-miR-4956-5p
8	dme-bantam-3p	0.172733	0.382852	26.5141	14.2579	13.7948	7.58083	-0.942636	28.1195	44.9583	22.2383	10.7402	6.58937	13.2259	10.9758	24.3881	UGAGAUCAUUUUGAAAGCUGAUU	mature miRNA	standard	MIMAT0008409,MIMAT0008533,MIMAT0008559,MIMAT0000365,MIMAT0008634,MIMAT0008721,MIMAT0001197,MIMAT0008775,MIMAT0008861,MIMAT0008966,MIMAT0008985,MIMAT0009057	dme-bantam-3p	dme-bantam-3p	dan-bantam	der-bantam	dgr-bantam	dmo-bantam	dpe-bantam	dps-bantam	dse-bantam	dsi-bantam	dvi-bantam-3p	dwi-bantam	dya-bantam
815	dme-miR-960-3p	0.173369	0.383213	35.9039	20.9004	51.5637	10.9285	0.522214	21.5463	25.6784	29.5192	66.8718	40.5939	44.8878	64.7286	56.0445	UAUACGGUCUGGGACACUUUUA	mature miRNA	standard	MIMAT0020855	dme-miR-960-3p	dme-miR-960-3p
797	dps-miR-932-5p	0.174334	0.384295	27.9652	9.57715	17.9125	8.25908	-0.642662	15.1837	37.8807	31.5631	27.2331	12.1929	29.2392	11.3734	18.8446	UCAAUUCCGUAGUGCAUUGCAGU	mature miRNA	standard	MIMAT0012259,MIMAT0012477,MIMAT0035573,MIMAT0024995,MIMAT0024454,MIMAT0008392	dps-miR-932-5p							dps-miR-932-5p		dsi-miR-932-5p	dvi-miR-932-5p									hme-miR-932		mse-miR-932					tca-miR-932-5p
1468	bmo-miR-2834	0.17654	0.386144	56.2992	34.5002	84.4998	24.0086	0.585834	33.8533	38.1324	45.6845	107.527	58.527	72.0355	94.7579	112.679	UAAUAUCGGGACUAGACGAC	mature miRNA	standard	MIMAT0013748	bmo-miR-2834																	bmo-miR-2834
1755	bmo-miR-3374-3p	0.17682	0.386144	45.4514	12.2068	56.723	8.5507	0.319608	41.573	35.6781	41.2484	63.3062	48.2911	50.7841	61.7045	66.1123	UGCUUUAUUUGCUCGCACUCAAC	mature miRNA	standard	MIMAT0015564	bmo-miR-3374-3p																	bmo-miR-3374-3p
2608	ame-miR-9883	0.177162	0.386144	318.869	102.269	516.414	211.54	0.695563	438.054	333.544	315.174	188.705	689.676	410.826	269.517	695.635	UUCGGGCGGGCUCGGGCGAGA	mature miRNA	standard	MIMAT0037287	ame-miR-9883															ame-miR-9883
2612	ame-miR-9887	0.177436	0.386144	221.321	39.0202	159.279	68.8633	-0.474584	163.708	234.12	250.076	237.378	94.8803	248.764	176.375	117.096	AAGGGCUGGGAAGGGCGGAG	mature miRNA	standard	MIMAT0037291	ame-miR-9887															ame-miR-9887
1621	bmo-miR-3247	0.177559	0.386144	19.5792	10.1489	10.5547	6.34955	-0.891433	19.9379	33.8067	12.4749	12.0973	17.5689	13.5859	7.99236	3.07161	UUAAAUUGUAAAAAAGCGUGGGUU	mature miRNA	standard	MIMAT0015429	bmo-miR-3247																	bmo-miR-3247
1514	aae-miR-2945-5p	0.178392	0.386198	62.6593	25.4033	87.9002	10.0435	0.488336	33.6302	81.9033	49.1795	85.9243	97.782	84.3931	93.9957	75.4299	AGCGGGUCCGUUUCUAGUGUCAUG	mature miRNA	standard	MIMAT0014315	aae-miR-2945-5p													aae-miR-2945-5p
492	isc-miR-278	0.178854	0.386198	3473.09	828.805	4356.6	452.608	0.326984	3427.93	4243.66	2335.2	3885.57	3908	4933.86	4102.78	4481.76	UCGGUGGGAUUUUCGUCCGUUU	mature miRNA	standard	MIMAT0016930	isc-miR-278																												isc-miR-278
681	dps-miR-311-3p	0.179016	0.386198	391.551	334.192	133.229	106.677	-1.55529	828.226	475.549	160.889	101.539	282.277	88.9749	128.137	33.5272	UAUUGCACACCCACUGGCCUGA	mature miRNA	standard	MIMAT0012242	dps-miR-311-3p							dps-miR-311-3p
2442	pxy-miR-8490	0.181329	0.390147	41.8552	24.3752	62.6908	18.4621	0.582848	27.0356	23.7206	39.7449	76.9197	44.5769	63.3239	87.8818	54.9806	UUGUUUGACGGUGUCUGUCUCU	mature miRNA	standard	MIMAT0033698	pxy-miR-8490																									pxy-miR-8490
1048	dvi-miR-1002-5p	0.182109	0.390785	38.4544	16.0361	20.9695	14.5544	-0.874859	20.3423	49.379	54.2597	29.8367	6.17185	38.0391	27.6621	12.005	UUAAGUAGUUAAUACAAGGGCGA	mature miRNA	standard	MIMAT0035550	dvi-miR-1002-5p										dvi-miR-1002-5p
739	bmo-miR-375-3p	0.18418	0.394185	71.8503	49.209	33.4221	29.9284	-1.10419	63.4621	42.8923	37.3339	143.713	56.5787	61.945	6.59726	8.5673	UUUGUUCGCCCCGGCUCGUGUCG	mature miRNA	standard	MIMAT0013649	bmo-miR-375-3p																	bmo-miR-375-3p
1779	bmo-miR-3389-3p	0.18523	0.395386	20.7965	18.6262	8.40611	7.19432	-1.30683	47.6708	19.0138	7.69896	8.80253	19.1138	4.98636	5.85003	3.6742	CCCUGCGGAACACCGCGCUCG	mature miRNA	standard	MIMAT0015590	bmo-miR-3389-3p																	bmo-miR-3389-3p
137	bmo-miR-9d	0.187884	0.399995	56.8912	33.3773	88.1427	35.4337	0.631635	31.2727	49.8106	40.8287	105.653	61.08	91.8716	136.878	62.7413	AUAAAGCUAAUUCACUGAGUGU	mature miRNA	standard	MIMAT0013620	bmo-miR-9d																	bmo-miR-9d
215	dme-miR-33-3p	0.188519	0.400294	11.0178	14.101	2.61	1.93824	-2.07772	4.72583	2.28444	32.0909	4.97005	4.00083	4.34273	0.19521	1.90123	CAAUACAACUUCAGUGCAAGCU	mature miRNA	standard	MIMAT0020808	dme-miR-33-3p	dme-miR-33-3p
413	isc-miR-252b	0.189341	0.400986	109.866	69.4721	38.8609	19.3018	-1.49935	175.802	90.6209	152.365	20.6752	65.9977	20.5081	32.7563	36.1816	UUAAGUAGUAGUGCCGCAGGUA	mature miRNA	standard	MIMAT0012691	isc-miR-252b																												isc-miR-252b
1045	dps-miR-1002-5p	0.190454	0.402291	43.5851	7.32455	26.9821	19.0767	-0.691832	35.9045	38.7459	50.1325	49.5574	7.92062	52.9011	27.6226	19.4841	CUAAGUAGUUGAUACAAGGGCGA	mature miRNA	standard	MIMAT0012247	dps-miR-1002-5p							dps-miR-1002-5p
1167	dps-miR-2518	0.191078	0.402557	14.2355	7.26302	59.3289	70.9592	2.05924	23.753	12.2827	14.6513	6.2552	164.617	32.1575	9.52887	31.0127	UCGAGCAGCGGGUCGAUCCGAGC	mature miRNA	standard	MIMAT0012301	dps-miR-2518							dps-miR-2518
1628	bmo-miR-3254	0.193184	0.405161	12.6972	7.37501	47.8324	46.6667	1.91347	17.5137	2.75213	18.9977	11.5254	21.8038	49.54	112.705	7.28046	GCGGACGAACUUAAAGAAGAG	mature miRNA	standard	MIMAT0015437	bmo-miR-3254																	bmo-miR-3254
2459	pxy-miR-8503	0.193315	0.405161	59.6649	34.4029	28.9782	17.406	-1.04191	62.5249	52.3071	103.616	20.211	49.0773	19.4229	10.3265	37.0861	AGCGGCGAGAGAACAGGAA	mature miRNA	standard	MIMAT0033715	pxy-miR-8503																									pxy-miR-8503
1390	bmo-miR-2780d	0.203619	0.425171	60.873	21.2592	36.8983	27.6152	-0.722247	45.9939	39.321	80.875	77.3019	10.3077	39.2728	74.3233	23.6894	AAAGGUGUUAAAUGAAGACUUAG	mature miRNA	standard	MIMAT0013765	bmo-miR-2780d																	bmo-miR-2780d
421	aga-miR-263a	0.203914	0.425171	994.909	397.722	1429.3	428.686	0.522668	544.903	800.518	1201.71	1432.5	1817.86	1212.17	1754.97	932.18	UGUAAUGGCACUGGAAGAAUUCAC	mature miRNA	standard	MIMAT0001507	aga-miR-263a														aga-miR-263a
266	tur-miR-92-3p	0.205259	0.426875	16.339	10.409	30.1628	14.7772	0.884456	29.4649	15.524	16.3602	4.00675	44.3109	20.1015	14.979	41.26	UAUUGCACUCGUCCCGGCCUGU	mature miRNA	standard	MIMAT0023087	tur-miR-92-3p
549	bmo-miR-282-3p	0.208064	0.4316	8.13008	7.24424	48.1811	34.9932	2.56713	8.06434	0.00386789	6.84817	17.6039	9.04433	93.2852	51.8941	38.5007	ACAUAGCCUGAUAGAGGUUACG	mature miRNA	standard	MIMAT0015234	bmo-miR-282-3p																	bmo-miR-282-3p
494	tur-miR-279-3p	0.20929	0.433033	1495.05	475.503	2914.22	1379.41	0.962915	1121.36	1491.64	2167.11	1200.11	3526.81	907.097	3203.97	4019.01	UGACUAGAUCCACAUUCAUCCA	mature miRNA	standard	MIMAT0023107	tur-miR-279-3p
1482	bmo-miR-2846	0.211705	0.436911	9.56232	10.4732	33.9985	8.96059	1.83004	11.006	0.00371533	3.55276	23.6868	38.4893	38.7173	38.2263	20.5609	GGGAUUACUAAUGGCGUAGUGCG	mature miRNA	standard	MIMAT0013767	bmo-miR-2846																	bmo-miR-2846
1581	bmo-miR-3208	0.212768	0.437784	232.137	70.1817	292.608	47.4105	0.333988	181.547	162.242	286.335	298.426	297.49	260.38	254.768	357.792	CGUCGAGGAAAGAGAGAGAGAU	mature miRNA	standard	MIMAT0015387	bmo-miR-3208																	bmo-miR-3208
1964	tca-miR-3812-5p	0.21368	0.437784	26.0752	17.8961	41.2819	14.4384	0.662831	12.6964	11.8514	29.913	49.8401	23.1842	37.9982	57.3814	46.5637	UAAGUGAUUUUGAUGACACUAUUG	mature miRNA	standard	MIMAT0018646	tca-miR-3812-5p																										tca-miR-3812-5p
375	cqu-miR-210-3p	0.213751	0.437784	23.884	8.37853	43.1606	23.734	0.853668	32.6842	18.2594	29.2417	15.3508	67.5459	22.6004	23.0105	59.4856	CUUGUGCGUGUGACAACGGCUAU	mature miRNA	standard	MIMAT0014397	cqu-miR-210-3p																		cqu-miR-210-3p
383	tur-miR-210-5p	0.216508	0.440693	88.6735	23.6103	107.748	9.88846	0.281082	64.5145	118.315	95.8074	76.057	102.135	100.456	106.281	122.119	AGUUGUUUGACCACGACACAAGG	mature miRNA	standard	MIMAT0023070	tur-miR-210-5p
330	dme-miR-137-3p	0.216508	0.440693	60.4965	50.6067	18.3831	2.49995	-1.71847	15.2819	18.6051	110.763	97.3356	14.9504	19.6276	20.7066	18.2476	UAUUGCUUGAGAAUACACGUAG	mature miRNA	standard	MIMAT0014274,MIMAT0010107,MIMAT0014126,MIMAT0014413,MIMAT0005507,MIMAT0012238,MIMAT0012494,MIMAT0035559,MIMAT0024458	dme-miR-137-3p	dme-miR-137-3p						dps-miR-137-3p		dsi-miR-137-3p	dvi-miR-137-3p			aae-miR-137	aga-miR-137		api-miR-137		cqu-miR-137			mse-miR-137
1637	bmo-miR-3262	0.216912	0.440693	35.6518	17.3515	52.5235	17.4346	0.558988	17.0727	43.8762	26.051	55.6075	44.9136	50.5003	77.3837	37.2965	GGGCUCGGAAUAGUGUCAAGA	mature miRNA	standard	MIMAT0015446	bmo-miR-3262																	bmo-miR-3262
1385	mse-miR-2779	0.217351	0.440693	3034.71	1477.99	1971.28	881.435	-0.622422	5192.47	2764.89	2236.52	1944.95	3221.24	1423.49	1287.18	1953.23	AUCCGGCUCGAAGGACCA	mature miRNA	standard	MIMAT0024425	mse-miR-2779																					mse-miR-2779
613	bmo-miR-305-3p	0.219885	0.443727	140.894	28.1892	193.058	61.8029	0.454429	156.345	171.938	124.733	110.558	121.084	230.637	256.489	164.024	GGCGCUUGUUGGAGUACACUU	mature miRNA	standard	MIMAT0015236	bmo-miR-305-3p																	bmo-miR-305-3p
838	ame-miR-965-3p	0.219944	0.443727	123.22	77.3627	52.7591	31.2922	-1.22375	216.598	118.073	130.665	27.5457	55.5027	38.4927	22.0503	94.9907	UAAGCGUAUAGCUUUUUCCCUU	mature miRNA	standard	MIMAT0022969	ame-miR-965-3p															ame-miR-965-3p
123	pxy-miR-9b-3p	0.221927	0.446615	1223.09	518.607	783.06	69.1064	-0.643334	955.87	623.37	1656.88	1656.23	880.662	719.215	757.377	774.989	UAAAGUUAUGGUACCGAAGUCC	mature miRNA	standard	MIMAT0033808	pxy-miR-9b-3p																									pxy-miR-9b-3p
336	isc-miR-137	0.224116	0.449901	24.1131	23.6201	8.23598	1.25027	-1.5498	6.4033	10.836	58.3644	20.8486	8.39396	7.19858	9.94093	7.41045	UAUUGCUUGAGAAUACACGUCG	mature miRNA	standard	MIMAT0012687	isc-miR-137																												isc-miR-137
2104	tca-miR-3878-5p	0.22493	0.450417	54.9764	47.6062	26.5412	20.0001	-1.05058	38.3087	31.2166	125.883	24.4973	22.7308	11.7746	15.8939	55.7658	UGGACGGAGAACUAAUUGU	mature miRNA	standard	MIMAT0018848	tca-miR-3878-5p																										tca-miR-3878-5p
1095	aae-miR-1175-5p	0.228198	0.455833	7.18848	5.99153	18.5115	16.2793	1.36466	1.11265	11.0155	13.49	3.13577	41.0696	9.09517	4.4856	19.3957	AAGUGGAGUAGUGGUCUCAUCG	mature miRNA	standard	MIMAT0014264,MIMAT0014390	aae-miR-1175-5p													aae-miR-1175-5p					cqu-miR-1175-5p
22	isc-miR-iab-4	0.231535	0.460602	18.4873	10.0735	30.1212	13.5495	0.704242	12.768	17.0887	10.9913	33.1013	24.6903	13.518	42.333	39.9433	UCGUAUACUGAGUGUAUCCUGA	mature miRNA	standard	MIMAT0018921	isc-miR-iab-4																												isc-miR-iab-4
2200	dme-miR-4954-3p	0.231724	0.460602	39.5278	12.2434	49.6514	8.7559	0.328968	28.4108	50.2081	29.4517	50.0405	47.2731	48.7928	61.7189	40.8209	UCGAUCGCGGUUCGAGUGCUC	mature miRNA	standard	MIMAT0020170	dme-miR-4954-3p	dme-miR-4954-3p
2210	dme-miR-4959-5p	0.236821	0.469206	180.595	239.418	30.916	42.4245	-2.54634	525.237	160.527	10.9275	25.6909	94.5501	10.1517	9.75753	9.20462	CUGGCCAUGAUUUGCAGCAGGU	mature miRNA	standard	MIMAT0020179	dme-miR-4959-5p	dme-miR-4959-5p
2169	dme-miR-4914-5p	0.237213	0.469206	97.4901	100.595	24.8676	26.6818	-1.97099	216.472	145.304	12.5674	15.6172	57.1539	3.23843	2.67577	36.4024	GUGAGUGAGAGCGAGUUCCAAU	mature miRNA	standard	MIMAT0020507	dme-miR-4914-5p	dme-miR-4914-5p
1301	bmo-miR-2733a-3p	0.238601	0.469664	12.4303	7.52484	25.8047	22.806	1.05378	7.20251	23.3516	11.4618	7.70512	13.359	11.8123	18.2854	59.7622	AGUCAUCACACUCUCAGUUGAUA	mature miRNA	standard	MIMAT0015593	bmo-miR-2733a-3p																	bmo-miR-2733a-3p
1806	bmo-miR-3413	0.238606	0.469664	17.6359	13.8865	8.65768	11.2471	-1.02646	38.1699	12.9874	11.8238	7.56246	25.1724	3.1285	5.97923	0.350626	UGAGUACCCGCUGCGCCCGAGAGAG	mature miRNA	standard	MIMAT0015619	bmo-miR-3413																	bmo-miR-3413
511	ame-miR-279c	0.241844	0.474883	50.272	16.9543	71.7701	25.9245	0.513629	34.8825	66.8161	36.4446	62.9448	40.3578	69.0097	74.0579	103.655	UGACUAGAGUCACACUCGUCCA	mature miRNA	standard	MIMAT0018586	ame-miR-279c															ame-miR-279c
1859	ame-miR-3730	0.242832	0.475068	38.9765	35.273	16.8404	0.829415	-1.21067	14.4364	91.0624	29.5634	20.8437	16.5139	17.3507	17.6651	15.8321	ACAACGAGGGUGAAGAUUGCGUG	mature miRNA	standard	MIMAT0018598	ame-miR-3730															ame-miR-3730
1834	dme-miR-3642-5p	0.243113	0.475068	65.7192	66.2394	25.3816	11.693	-1.37253	163.46	49.5969	21.8204	27.9999	39.1471	26.9044	24.8618	10.6132	GUGAGUGGGUCGCACGGAGCGU	mature miRNA	standard	MIMAT0018057	dme-miR-3642-5p	dme-miR-3642-5p
592	dvi-miR-286-5p	0.244731	0.477078	22.8037	40.3044	2.69861	2.6803	-3.07898	3.35732	83.255	2.06853	2.53375	5.29831	0.0379798	4.69285	0.765298	GGCGAUUGUCGGUAUGGUCGC	mature miRNA	standard	MIMAT0032074	dvi-miR-286-5p										dvi-miR-286-5p
1304	pxy-miR-2733b-3p	0.245686	0.477789	56.1047	18.1964	69.9903	11.839	0.319034	60.5339	35.3117	50.0129	78.5603	87.6039	62.1464	64.3973	65.8138	UCACUGGGUGUGUGAUGCCUGU	mature miRNA	standard	MIMAT0033741	pxy-miR-2733b-3p																									pxy-miR-2733b-3p
350	api-miR-184b	0.249936	0.484888	2366.87	541.041	1884.55	580.045	-0.328761	2212	1863.79	3134.4	2257.3	2052.35	1290.69	2616.12	1579.04	UGGACGGAGAACUGAUAAAGGA	mature miRNA	standard	MIMAT0014715	api-miR-184b																api-miR-184b
304	dpe-miR-100	0.251623	0.486218	275.626	179.082	151.939	108.92	-0.859221	262.327	205.869	526.581	107.728	167.617	59.8781	80.6952	299.566	AACCCGUAAUUCCGAACUUGUG	mature miRNA	standard	MIMAT0008718,MIMAT0001228	dpe-miR-100						dpe-miR-100	dps-miR-100
279	aae-miR-92a-5p	0.25184	0.486218	57.7703	58.9453	23.2696	14.3029	-1.31188	26.6465	145.729	36.531	22.1742	37.0549	28.5488	24.0836	3.39117	CGGUACGGACAGGGGCAACAUU	mature miRNA	standard	MIMAT0015369	aae-miR-92a-5p													aae-miR-92a-5p
737	dme-miR-318-5p	0.252425	0.486218	34.1575	8.68751	45.5774	15.2329	0.416116	32.1569	44.6743	36.0454	23.7533	34.1928	50.8378	32.5135	64.7654	GGAUACACACAGUUCAGUUUUG	mature miRNA	standard	MIMAT0020844	dme-miR-318-5p	dme-miR-318-5p
2216	dme-miR-4963-3p	0.255261	0.490514	18.2762	14.3958	7.12904	5.68038	-1.35818	37.0468	20.8794	11.7234	3.45512	12.8248	10.76	0.505782	4.42569	AUUCUCUGCGGGCUGGAACCAG	mature miRNA	standard	MIMAT0020186	dme-miR-4963-3p	dme-miR-4963-3p
1855	ame-miR-3726	0.259125	0.495871	20.5782	11.0126	13.4698	5.7451	-0.611387	36.666	17.8318	15.966	11.8491	21.8359	12.5992	10.0222	9.42215	AACGAGUGGUGGAUGCCAGCGU	mature miRNA	standard	MIMAT0018593	ame-miR-3726															ame-miR-3726
2506	pxy-miR-8535-5p	0.259275	0.495871	31.6162	49.1397	2.40436	1.03191	-3.71694	14.5206	6.29734	104.839	0.807518	1.38137	1.88276	3.76107	2.59222	UGACUGACACCAACUAUCUACA	mature miRNA	standard	MIMAT0033783	pxy-miR-8535-5p																									pxy-miR-8535-5p
2487	pxy-miR-8522	0.266468	0.508427	37.0633	23.9238	14.3617	5.14034	-1.36776	55.5346	6.82059	56.948	28.9499	20.8046	16.17	10.7094	9.76281	AUUUGCCGAAGGUUCUGAUACC	mature miRNA	standard	MIMAT0033763	pxy-miR-8522																									pxy-miR-8522
2474	pxy-miR-8513-5p	0.268556	0.511204	26.9294	14.4434	16.3051	12.4844	-0.723863	22.4135	11.2318	28.2406	45.8319	5.35488	12.94	34.2768	12.6486	UAAGGAACUUAAAUCGAAUGUC	mature miRNA	standard	MIMAT0033744	pxy-miR-8513-5p																									pxy-miR-8513-5p
1704	bmo-miR-3324	0.269828	0.512419	53.0928	19.1375	68.2738	12.643	0.362815	49.8801	27.2694	67.5577	67.6643	69.7344	67.0847	83.5645	52.7116	UCCAUGAUCCCUGAGUGCCUAGGU	mature miRNA	standard	MIMAT0015511	bmo-miR-3324																	bmo-miR-3324
2585	dvi-miR-9550-5p	0.271574	0.51369	47.1918	16.1592	60.8639	14.926	0.367049	42.0628	26.7401	57.5744	62.39	60.0989	50.0848	51.0642	82.2076	UUCAUGUUCAGACACUUGGCGC	mature miRNA	standard	MIMAT0035640	dvi-miR-9550-5p										dvi-miR-9550-5p
259	bmo-miR-87	0.272462	0.51369	3054.46	984.693	3790.76	509.353	0.311569	1830.95	2849.71	3350.25	4186.92	3137.09	4051.89	4307.81	3666.25	UGAGCAAACUUUCAGGUGUGU	mature miRNA	standard	MIMAT0007900	bmo-miR-87																	bmo-miR-87
226	dme-miR-34-3p	0.272625	0.51369	24.5378	12.035	13.1534	3.04579	-0.899566	35.5673	29.0857	25.992	7.50623	16.6117	9.70262	11.7421	14.5573	CAGCCACUAUCUUCACUGCCGCC	mature miRNA	standard	MIMAT0020812,MIMAT0032078	dme-miR-34-3p	dme-miR-34-3p									dvi-miR-34-3p
2229	dme-miR-4970-5p	0.273037	0.51369	14.9899	14.0449	5.45	5.66879	-1.45966	32.2261	20.5485	2.17988	5.00497	12.4624	0.878065	0.812801	7.64672	CUGGGAGCAGCAGUUGCUGGCG	mature miRNA	standard	MIMAT0020197	dme-miR-4970-5p	dme-miR-4970-5p
951	dme-miR-988-3p	0.275991	0.517588	26.6391	3.69619	32.9602	9.37754	0.307177	23.2251	25.7686	25.6675	31.8954	45.7079	34.1951	26.9753	24.9623	CCCCUUGUUGCAAACCUCACGC	mature miRNA	standard	MIMAT0014281,MIMAT0010104,MIMAT0005505,MIMAT0012234,MIMAT0012436,MIMAT0035601	dme-miR-988-3p	dme-miR-988-3p						dps-miR-988-3p		dsi-miR-988-3p	dvi-miR-988-3p			aae-miR-988-3p	aga-miR-988
799	dme-miR-954-5p	0.276388	0.517588	167.677	44.5516	202.148	36.1549	0.269726	152.424	114.735	184.545	219.004	255.223	194.75	181.123	177.495	UCUGGGUGUUGCGUUGUGUGU	mature miRNA	standard	MIMAT0005465	dme-miR-954-5p	dme-miR-954-5p
1127	dme-miR-2493-3p	0.277511	0.51849	197.116	212.936	42.0367	20.6408	-2.22933	476.788	249.338	29.6257	32.7127	72.8452	34.604	29.8456	30.8519	CCGUGUGUAUUUGUGCGAGGCGU	mature miRNA	standard	MIMAT0012201	dme-miR-2493-3p	dme-miR-2493-3p
2037	tca-miR-3848-5p	0.278518	0.519173	24.8215	32.7878	39.4418	21.7186	0.668135	13.9709	10.0921	1.81159	73.4114	16.2454	50.5451	63.9356	27.0409	GUAGCGGUAUAUAAGGUUA	mature miRNA	standard	MIMAT0018744	tca-miR-3848-5p																										tca-miR-3848-5p
2610	ame-miR-9885	0.283308	0.526887	676.518	1031.96	54.0797	59.2281	-3.64497	2194.1	458.251	22.2216	31.5041	142.255	16.4483	23.5421	34.0729	UCGGCAAUGAUCGGACGUGGUC	mature miRNA	standard	MIMAT0037289	ame-miR-9885															ame-miR-9885
2464	pxy-miR-8507-5p	0.284377	0.527316	27.1641	25.3921	8.65078	8.11755	-1.6508	52.388	45.6466	4.50028	6.12164	19.8038	0.818637	5.19634	8.78432	GGGGGUUUUUGGAUACGCAGAA	mature miRNA	standard	MIMAT0033724	pxy-miR-8507-5p																									pxy-miR-8507-5p
372	pxy-miR-193	0.284842	0.527316	110.7	54.6759	148.067	20.5336	0.419594	100.111	42.507	126.61	173.572	173.218	145.595	150.309	123.144	AGGGUCUUAGCGGUCGAGUGG	mature miRNA	standard	MIMAT0033782	pxy-miR-193																									pxy-miR-193
2240	dme-miR-4977-3p	0.286137	0.527645	24.0915	6.87242	16.604	7.94128	-0.536998	18.6029	20.7226	22.9982	34.0424	18.447	20.5416	22.4767	4.95058	UCUUGCACCGUUCCAAAAGAGAG	mature miRNA	standard	MIMAT0020209	dme-miR-4977-3p	dme-miR-4977-3p
1850	ame-miR-3721	0.286324	0.527645	387.694	179.852	510.599	115.64	0.397272	328.248	180.311	434.795	607.422	369.133	501.53	651.792	519.941	UCGUUGAAAAAGAGGAGAAGAU	mature miRNA	standard	MIMAT0018546	ame-miR-3721															ame-miR-3721
217	tca-miR-33-3p	0.291346	0.53568	19.2401	10.2562	12.0578	10.2272	-0.674147	14.847	15.185	34.5127	12.4159	21.4215	1.98404	4.52699	20.2989	CAGUGUCUCUCCAGUGCAACU	mature miRNA	standard	MIMAT0019107	tca-miR-33-3p																										tca-miR-33-3p
448	dgr-miR-274	0.2936	0.537522	30.6317	17.8773	13.5828	12.2078	-1.17325	48.8186	43.137	15.8553	14.7161	15.0231	29.3351	0.0323973	9.94056	GUUUGUGACCGACACUAACGGGUAGU	mature miRNA	standard	MIMAT0008623,MIMAT0008655	dgr-miR-274				dgr-miR-274	dmo-miR-274
1098	aae-miR-1889-5p	0.293773	0.537522	183.265	359.484	2.52194	0.773374	-6.18325	3.38482	3.6453	3.53792	722.49	1.62791	2.21338	2.82595	3.4205	UAAUCUCAAAUUGUAACAGUGG	mature miRNA	standard	MIMAT0014233,MIMAT0014440	aae-miR-1889-5p													aae-miR-1889-5p					cqu-miR-1889-5p
611	aae-miR-305-3p	0.294827	0.537522	102.983	34.0298	127.775	29.1036	0.311198	114.062	143.599	90.6508	63.6188	99.3035	129.856	167.218	114.722	CGGCACAUGUUGGAGUACACUUA	mature miRNA	standard	MIMAT0014250	aae-miR-305-3p													aae-miR-305-3p
2157	smr-miR-3930-3p	0.295006	0.537522	1125.72	1922.21	55.9714	57.655	-4.33001	3993.66	450.052	29.1942	29.9559	141.423	22.3222	20.1607	39.9803	GUACGCCGUAGCAGAGUCGCU	mature miRNA	standard	MIMAT0018918	smr-miR-3930-3p
940	dme-miR-986-3p	0.297467	0.540789	10.9803	19.5742	23.3553	27.7871	1.08884	1.80027	40.3146	1.79118	0.0151432	24.7424	1.57807	4.98201	62.1189	AGCGGCGAGGCUAUUCAAGUAA	mature miRNA	standard	MIMAT0020884,MIMAT0012432	dme-miR-986-3p	dme-miR-986-3p								dsi-miR-986-3p
151	bmo-miR-11-3p	0.299531	0.542891	4271.65	1227.8	5381.28	1411.54	0.333156	5152.07	2589.88	4125.54	5219.1	4497.66	5907.97	7117.86	4001.62	CAUCACAGUCAGAGUUCUAGCU	mature miRNA	standard	MIMAT0013602,MIMAT0024934,MIMAT0024422	bmo-miR-11-3p																	bmo-miR-11-3p		hme-miR-11		mse-miR-11
1329	bmo-miR-2755-5p	0.300754	0.542891	280.624	290.179	63.2739	28.8052	-2.14896	637.936	395.785	38.7222	50.0553	102.337	36.5534	66.4084	47.7972	CAAGGUGGCCUAGCAGAGUGUU	mature miRNA	standard	MIMAT0013615	bmo-miR-2755-5p																	bmo-miR-2755-5p
2412	hme-miR-6305-3p	0.301128	0.542891	26.1437	26.9521	7.24913	9.89691	-1.85058	44.9511	53.5855	1.79802	4.24011	21.7724	0.00495507	5.01477	2.20437	UGUGAGAAAUUCUAGCAGAUGA	mature miRNA	standard	MIMAT0025011	hme-miR-6305-3p																			hme-miR-6305-3p
256	hme-miR-87	0.301308	0.542891	2890.62	935.186	3484.55	274.267	0.269592	1673.54	2987.81	2947.63	3953.51	3303.38	3578.33	3828.43	3228.04	GUGAGCAAACUUUCAGGUGUGU	mature miRNA	standard	MIMAT0024989,MIMAT0024435	hme-miR-87																			hme-miR-87		mse-miR-87
133	bmo-miR-9c-3p	0.303901	0.544649	1747.19	722.606	1206.37	121.326	-0.534361	1434.79	874.571	2288.32	2391.08	1098.22	1378.34	1195.11	1153.82	UAAAGUUAUGGUACCGAAGUUA	mature miRNA	standard	MIMAT0012621,MIMAT0025003,MIMAT0024473	bmo-miR-9c-3p																	bmo-miR-9c-3p		hme-miR-9a		mse-miR-9a
205	dpu-miR-31	0.303946	0.544649	171.68	86.8419	104.303	48.1989	-0.718945	265.141	208.037	152.275	61.2667	76.7793	69.8685	95.8688	174.694	AGGCAAGAUGUCGGCAUAGCUGA	mature miRNA	standard	MIMAT0012659	dpu-miR-31																											dpu-miR-31
6	cqu-bantam-3p	0.304304	0.544649	71.7364	43.2637	37.1532	27.119	-0.949218	102.654	56.8021	110.159	17.3304	23.1611	22.9728	24.663	77.816	UGAGAUCAUUUUGAAAGCUGA	mature miRNA	standard	MIMAT0014421	cqu-bantam-3p																		cqu-bantam-3p
270	ame-miR-92a	0.306618	0.547117	33.2047	21.2727	63.0184	46.1299	0.924388	49.6086	31.5218	47.9497	3.7386	61.8502	30.5264	31.0617	128.635	AUUGCACUUGUCCCGGCCUAU	mature miRNA	standard	MIMAT0004435,MIMAT0018407,MIMAT0018439,MIMAT0015668	ame-miR-92a															ame-miR-92a							ngi-miR-92a	nlo-miR-92a	nvi-miR-92a
1672	bmo-miR-3292	0.307035	0.547117	49.5512	18.9421	68.2358	28.0439	0.461608	56.4926	22.3203	53.337	66.055	110.284	54.0659	55.2838	53.3096	UGAGAUUGUCUAGUGUCUUAAGAA	mature miRNA	standard	MIMAT0015479	bmo-miR-3292																	bmo-miR-3292
2281	rmi-miR-5325	0.309748	0.550739	32.3205	21.0134	15.2657	7.60319	-1.08216	7.29169	23.5299	44.2757	54.1848	8.65831	20.594	22.9961	8.81446	UUGAAGGAAAACAAGGGAGACAGGAA	mature miRNA	standard	MIMAT0021398	rmi-miR-5325
684	dps-miR-311-5p	0.310601	0.551044	33.9293	12.586	25.4214	11.6353	-0.416491	51.5752	25.6646	24.1626	34.3148	27.4409	41.054	17.5662	15.6244	AAGCUGGGGGAUGGGCAAUACU	mature miRNA	standard	MIMAT0012241	dps-miR-311-5p							dps-miR-311-5p
609	dme-miR-305-3p	0.313897	0.555673	37.5841	28.1131	52.6087	19.5157	0.485177	10.3922	42.4556	22.679	74.8098	38.9359	35.4955	77.72	58.2834	CGGCACAUGUUGAAGUACACUCA	mature miRNA	standard	MIMAT0020827,MIMAT0032066	dme-miR-305-3p	dme-miR-305-3p									dvi-miR-305-3p
1753	bmo-miR-3373-3p	0.315479	0.556471	12.7196	13.4137	5.83288	7.35041	-1.12477	32.5914	8.99683	5.20918	4.08083	16.5627	2.66504	4.09282	0.0109983	GCCACGUGACAUUCCCGCAGCUUC	mature miRNA	standard	MIMAT0015562	bmo-miR-3373-3p																	bmo-miR-3373-3p
2206	dme-miR-4957-3p	0.31578	0.556471	171.909	228.323	23.0871	25.4047	-2.89648	495.389	170.086	7.89965	14.2609	61.0158	13.9155	8.77046	8.64653	CCAGCUGCCAGCAGCGAGCGG	mature miRNA	standard	MIMAT0020176	dme-miR-4957-3p	dme-miR-4957-3p
697	dvi-miR-313-5p	0.316411	0.556471	30.2221	17.824	42.2196	16.9043	0.482306	11.1113	41.1101	19.5771	49.09	38.9372	30.9966	67.0127	31.9317	UCGGCUGUGGUCAGUGUCAAUU	mature miRNA	standard	MIMAT0032050	dvi-miR-313-5p										dvi-miR-313-5p
1870	ame-miR-3741	0.318486	0.558905	107.071	38.9525	79.8077	18.5521	-0.423966	153.433	60.1414	117.351	97.3578	105.739	72.1625	78.8653	62.4643	ACGAGAGGGGGAGAGAGAAGUA	mature miRNA	standard	MIMAT0018610	ame-miR-3741															ame-miR-3741
353	dps-miR-190-3p	0.319404	0.559303	158.215	109.272	77.4782	31.6497	-1.03003	300.189	171.563	121.931	39.1788	113.697	67.3287	39.4385	89.4488	CCCAGGAAUCAAACAUAUUAUUA	mature miRNA	standard	MIMAT0012228,MIMAT0012450,MIMAT0035561	dps-miR-190-3p							dps-miR-190-3p		dsi-miR-190-3p	dvi-miR-190-3p
491	api-miR-278	0.321263	0.561343	112.736	42.0489	80.0154	24.8198	-0.4946	149.785	113.026	134.282	53.8518	61.945	69.8301	71.5755	116.711	UCGGUGGGACUUUCGUUCGUUU	mature miRNA	standard	MIMAT0014723	api-miR-278																api-miR-278
352	dme-miR-190-3p	0.324304	0.564692	174.114	126.724	85.9005	38.432	-1.01929	328.755	223.885	93.0494	50.7657	134.976	72.5086	43.4964	92.6205	CCCAGGAAUCAAACAUAUUAUU	mature miRNA	standard	MIMAT0020848	dme-miR-190-3p	dme-miR-190-3p
1144	dme-miR-2500-5p	0.324576	0.564692	34.1974	18.6163	48.4684	22.7678	0.503158	21.3077	61.7546	25.0493	28.6779	31.0654	30.1877	54.4482	78.1722	GUAAGGAACACACAUAUACAAUACC	mature miRNA	standard	MIMAT0012214	dme-miR-2500-5p	dme-miR-2500-5p
803	dme-miR-955-5p	0.326865	0.566411	197.788	42.4125	246.761	77.5628	0.319161	167.96	156.039	243.629	223.524	351.604	210.038	253.854	171.548	CAUCGUGCAGAGGUUUGAGUGUC	mature miRNA	standard	MIMAT0005466,MIMAT0012447	dme-miR-955-5p	dme-miR-955-5p								dsi-miR-955-5p
2003	tca-miR-3832-5p	0.326964	0.566411	30.9293	29.7933	48.8218	25.993	0.658549	12.8933	18.6568	16.6923	75.475	55.1668	47.0022	77.9686	15.1497	GGGCGAAAUGAUUCUGGUGUGU	mature miRNA	standard	MIMAT0018694	tca-miR-3832-5p																										tca-miR-3832-5p
1949	tca-miR-3807-5p	0.328844	0.56742	18.7502	11.7184	31.216	16.552	0.735379	19.8964	1.96499	24.7509	28.3886	17.447	21.7403	31.1685	54.5083	AUGGCGAUGAUGUGCGGCCA	mature miRNA	standard	MIMAT0018636	tca-miR-3807-5p																										tca-miR-3807-5p
1212	dps-miR-2545a-5p	0.328949	0.56742	49.9264	54.352	8.71599	4.00515	-2.51807	118.09	69.2426	3.29141	9.08203	13.7476	10.0744	4.99881	6.04315	AAUUCUUCUACUGCGCGAGGG	mature miRNA	standard	MIMAT0012350	dps-miR-2545a-5p							dps-miR-2545a-5p
65	dme-miR-2b-3p	0.330042	0.568094	748.932	571.355	351.591	178.382	-1.09094	977.796	1443.94	379.636	194.359	584.948	236.429	190.617	394.37	UAUCACAGCCAGCUUUGAGGAGC	mature miRNA	standard	MIMAT0008417,MIMAT0008535,MIMAT0008568,MIMAT0000107,MIMAT0008650,MIMAT0008738,MIMAT0001201,MIMAT0008780,MIMAT0008858,MIMAT0008951,MIMAT0009016,MIMAT0009075	dme-miR-2b-3p	dme-miR-2b-3p	dan-miR-2b	der-miR-2b	dgr-miR-2b	dmo-miR-2b	dpe-miR-2b	dps-miR-2b	dse-miR-2b	dsi-miR-2b	dvi-miR-2b-3p	dwi-miR-2b	dya-miR-2b
964	mse-miR-989	0.331556	0.569487	75.8487	32.2026	118.92	56.0916	0.6488	49.4187	47.036	108.782	98.1581	175.375	112.011	144.03	44.2648	GUGUGAUGUGACGUAGUGGAAG	mature miRNA	standard	MIMAT0024431	mse-miR-989																					mse-miR-989
1319	bmo-miR-2739	0.334817	0.573871	35.5185	14.6684	48.2598	17.0307	0.442251	51.1868	26.2259	20.2204	44.4407	66.7221	48.5271	52.1954	25.5944	GAGAUGUGGAUAUUAUGGUGUGGAGG	mature miRNA	standard	MIMAT0012617	bmo-miR-2739																	bmo-miR-2739
5	ame-bantam	0.340751	0.582807	7690.14	1598.76	6527.9	1262.71	-0.23639	7514.64	5583.27	8286.44	9376.21	4665.71	6844.63	7198.21	7403.05	UGAGAUCAUUGUGAAAGCUGAUU	mature miRNA	standard	MIMAT0001470,MIMAT0012634,MIMAT0012679,MIMAT0015696,MIMAT0010091	ame-bantam															ame-bantam									nvi-bantam		tca-bantam-3p	dpu-bantam	isc-bantam
2219	dme-miR-4965-3p	0.343197	0.584677	764.238	149.015	651.935	201.668	-0.229294	784.895	965.444	676.695	629.919	949.058	499.604	575.015	584.064	UCACACCACACACUCACUCACC	mature miRNA	standard	MIMAT0020189	dme-miR-4965-3p	dme-miR-4965-3p
261	tca-miR-87a-3p	0.34329	0.584677	635.573	262.347	487.832	111.676	-0.381673	454.48	494.606	1022.38	570.827	431.177	390.941	645.317	483.894	GUGAGCAAAGUUUCAGGUGUG	mature miRNA	standard	MIMAT0012707,MIMAT0008366	tca-miR-87a-3p																										tca-miR-87a-3p		isc-miR-87
788	pxy-miR-929	0.345576	0.587334	19.8557	27.9469	25.1339	15.1247	0.340079	4.10418	11.0739	2.82307	61.4218	10.2369	40.0823	36.0829	14.1335	CUCCCUAAUGGAGUCAGGUUG	mature miRNA	standard	MIMAT0033750	pxy-miR-929																									pxy-miR-929
1636	bmo-miR-3261	0.347901	0.590047	20.9142	22.835	28.8713	11.8585	0.465154	2.23737	17.1088	10.3806	53.9301	12.7475	33.4272	40.7476	28.5629	UAGAAUUUAAGGAUAAGGUAGGGU	mature miRNA	standard	MIMAT0015445	bmo-miR-3261																	bmo-miR-3261
384	aae-miR-210	0.352683	0.596904	36.7448	7.5781	45.1538	13.1488	0.297309	26.6546	39.6949	36.056	44.5738	57.7416	31.9166	35.8663	55.0908	CUUGUGCGUGUGACAACGG	mature miRNA	standard	MIMAT0014293	aae-miR-210													aae-miR-210
2469	pxy-miR-8510a-8-3p	0.35389	0.597697	26.2826	41.4747	4.12814	2.14804	-2.67054	88.3264	9.22538	1.76773	5.81093	7.14426	3.86876	2.08711	3.41245	UCGCAGGUGAGAUGAUAGCA	mature miRNA	standard	MIMAT0033802	pxy-miR-8510a-8-3p																									pxy-miR-8510a-8-3p
2028	tca-miR-3844-3p	0.358466	0.604165	10.858	6.85885	21.7449	19.2739	1.00191	0.740668	12.4823	14.9233	15.2859	49.2641	7.90572	20.9069	8.90274	AUUGUGUGUGAUAAAAUGAGGUGCCA	mature miRNA	standard	MIMAT0018735	tca-miR-3844-3p																										tca-miR-3844-3p
1556	api-miR-3045a	0.361823	0.607002	42.7817	19.7831	27.0387	8.66261	-0.661969	14.5326	43.736	55.2688	57.5892	19.7521	20.0138	37.3781	31.0106	CAGAAUAAGGGCACACUAGAUUAACG	mature miRNA	standard	MIMAT0014784	api-miR-3045a																api-miR-3045a
1053	dme-miR-1004-3p	0.362172	0.607002	28.3096	25.0021	19.1118	26.7748	-0.56683	17.5045	63.9245	25.4539	6.35534	12.1087	3.33558	2.27647	58.7263	UCUCACAUCACUUCCCUCACAG	mature miRNA	standard	MIMAT0005017	dme-miR-1004-3p	dme-miR-1004-3p
203	tca-miR-31-5p	0.362401	0.607002	803.8	319.266	608.814	208.143	-0.400835	1240.82	741.999	758.641	473.735	517.882	375.15	686.197	856.027	AGGCAAGAUGUCGGCAUAGCU	mature miRNA	standard	MIMAT0008362	tca-miR-31-5p																										tca-miR-31-5p
301	dvi-miR-100-5p	0.36617	0.612048	2724.6	703.755	2171.63	857.427	-0.327264	2682.96	2440.13	3709.23	2066.08	2651.25	969.386	2166.2	2899.7	AACCCGUAAAUCCGAACUUG	mature miRNA	standard	MIMAT0008973	dvi-miR-100-5p										dvi-miR-100-5p
346	tca-miR-184-5p	0.369394	0.616165	13.5727	17.4523	19.3363	35.8791	0.510598	37.9612	14.4078	0.695594	1.22644	73.071	0.00530272	4.25732	0.0115299	CCUUGUCAUUCUCUCGCCCGGU	mature miRNA	standard	MIMAT0019118	tca-miR-184-5p																										tca-miR-184-5p
96	dvi-miR-7-5p	0.374074	0.621781	257.327	92.9396	192.49	55.9994	-0.418814	126.611	256.671	313.084	332.94	165.402	139.988	195.203	269.368	UGGAAGACUAGUGAUUUUGUUGUU	mature miRNA	standard	MIMAT0014734,MIMAT0008931,MIMAT0024426,MIMAT0023036	dvi-miR-7-5p										dvi-miR-7-5p						api-miR-7					mse-miR-7
890	dvi-miR-975-3p	0.374298	0.621781	74.0219	38.9046	103.875	52.4214	0.48882	52.1636	56.9067	54.711	132.306	70.554	116.105	172.565	56.2745	ACAAGAUGUAUGGGGUGUCU	mature miRNA	standard	MIMAT0035648	dvi-miR-975-3p										dvi-miR-975-3p
1201	dps-miR-2541-3p	0.375907	0.623174	44.1681	69.6172	11.9478	13.2905	-1.88627	5.50276	148.488	13.169	9.51233	31.186	1.55025	5.01592	10.0388	UGAAGCUCGGACAUUUGGUAAG	mature miRNA	standard	MIMAT0012339	dps-miR-2541-3p							dps-miR-2541-3p
730	dpe-miR-317	0.378143	0.625599	2330.94	1023.11	2987.87	1172.19	0.358206	3477.92	2901.72	1363.56	1580.57	2431.23	4734.34	2228.26	2557.66	UGAACACAGCUGGUGGUAUCCAAU	mature miRNA	standard	MIMAT0008739,MIMAT0001263	dpe-miR-317						dpe-miR-317	dps-miR-317
1592	bmo-miR-3218	0.379834	0.627114	14.8514	16.4509	6.10402	2.60675	-1.28276	39.1081	11.006	5.0948	4.1965	7.57952	3.57932	9.0039	4.25335	AGUCAUACACAGAGUGAGCAGCG	mature miRNA	standard	MIMAT0015398	bmo-miR-3218																	bmo-miR-3218
1844	ame-miR-3717	0.380841	0.627495	91.6831	20.169	102.172	11.5709	0.156276	71.5713	80.1655	97.932	117.064	114.911	106.089	100.377	87.3123	UGAGAGAAAAAGAGAGUGUCGG	mature miRNA	standard	MIMAT0018512	ame-miR-3717															ame-miR-3717
1508	tca-miR-2944b-3p	0.387852	0.636867	6.04107	1.98624	21.1061	20.5643	1.80478	5.81043	3.55589	6.41961	8.37834	43.4163	3.90974	3.34824	33.7499	UAUCACAGCCGUAGUUGCCUUAC	mature miRNA	standard	MIMAT0018747	tca-miR-2944b-3p																										tca-miR-2944b-3p
1990	tca-miR-3826-3p	0.38868	0.636867	13.9092	11.0977	11.0355	18.4239	-0.333888	25.2746	9.44199	20.3736	0.546622	38.4905	0.00527163	4.822	0.824291	CUAUCCCCGACUACGCCUCGG	mature miRNA	standard	MIMAT0018681	tca-miR-3826-3p																										tca-miR-3826-3p
2467	pxy-miR-8510a-3p	0.388891	0.636867	19.5717	29.4155	3.77621	3.32193	-2.37375	63.3683	5.56562	0.331467	9.02126	8.01596	0.00533853	2.90901	4.17454	UCGCAGGUGAGAUGAUAGCAUU	mature miRNA	standard	MIMAT0033733	pxy-miR-8510a-3p																									pxy-miR-8510a-3p
787	aae-miR-929	0.394295	0.644413	10.232	8.42951	26.6579	19.0594	1.38148	19.2235	0.712328	5.93762	15.0545	24.1339	46.8346	33.964	1.69928	AUUGACUCUAGUAGGGAGUCC	mature miRNA	standard	MIMAT0015648,MIMAT0004441,MIMAT0009158,MIMAT0018414,MIMAT0018417,MIMAT0015672	aae-miR-929													aae-miR-929		ame-miR-929		bmo-miR-929-5p					ngi-miR-929	nlo-miR-929	nvi-miR-929
495	dvi-miR-279-5p	0.397587	0.64818	14.1719	12.996	5.39831	6.07909	-1.39245	0.951093	12.691	32.0497	10.9957	14.375	3.57609	2.64955	0.992652	AGUGAGUGAGGGUCCAGUGUUUCACA	mature miRNA	standard	MIMAT0032047	dvi-miR-279-5p										dvi-miR-279-5p
2494	pxy-miR-8528a	0.398346	0.64818	1922.66	1013.32	3000.22	1629.04	0.641965	2862.22	1714.78	2528.1	585.547	4728.11	2378.24	1037.07	3857.47	GGGCGGCGGCGAGCGGGA	mature miRNA	standard	MIMAT0033748	pxy-miR-8528a																									pxy-miR-8528a
663	dwi-miR-309	0.399003	0.64818	15.303	17.774	2.94869	0.698306	-2.37567	0.614471	7.50799	41.0098	12.0797	3.34767	3.72126	2.46435	2.26148	UAAGACAAACUUCACCCAGUGA	mature miRNA	standard	MIMAT0009021	dwi-miR-309											dwi-miR-309
1003	dme-miR-995-3p	0.400843	0.648388	16.2184	20.421	4.45153	4.06798	-1.86526	44.5825	17.6614	1.64823	0.981643	9.63855	0.00508965	5.24207	2.92041	UAGCACCACAUGAUUCGGCUU	mature miRNA	standard	MIMAT0005514,MIMAT0012454,MIMAT0035609	dme-miR-995-3p	dme-miR-995-3p								dsi-miR-995-3p	dvi-miR-995-3p
1916	ame-miR-3786	0.401083	0.648388	24.4355	11.6709	19.3637	17.7206	-0.335627	15.6953	21.4231	19.0403	41.5835	4.66704	40.4035	27.6653	4.71885	CUUGUCCUGGUUCAUGUAGGGCG	mature miRNA	standard	MIMAT0018565	ame-miR-3786															ame-miR-3786
1832	dme-miR-3641-5p	0.401536	0.648388	17.5766	4.03148	25.462	12.7844	0.534689	17.3116	12.0353	21.23	19.7295	38.36	12.1045	17.1643	34.2192	GUGAGUGUCCUGUUUACAGC	mature miRNA	standard	MIMAT0018055	dme-miR-3641-5p	dme-miR-3641-5p
469	dme-miR-276a-3p	0.405456	0.651983	9720.17	2246.14	8401.1	1707.94	-0.210404	8728.95	7223.59	12422.6	10505.5	6452.38	10554.5	8683.14	7914.36	UAGGAACUUCAUACCGUGCUCU	mature miRNA	standard	MIMAT0006782,MIMAT0001480,MIMAT0014133,MIMAT0015232,MIMAT0014393,MIMAT0008455,MIMAT0008529,MIMAT0008576,MIMAT0000337,MIMAT0008654,MIMAT0008705,MIMAT0001239,MIMAT0012652,MIMAT0008791,MIMAT0008892,MIMAT0008943,MIMAT0009008,MIMAT0009117,MIMAT0010139,MIMAT002	dme-miR-276a-3p	dme-miR-276a-3p	dan-miR-276a	der-miR-276a	dgr-miR-276a-3p	dmo-miR-276a	dpe-miR-276a	dps-miR-276a	dse-miR-276a	dsi-miR-276a	dvi-miR-276a-3p	dwi-miR-276a-3p	dya-miR-276a		aga-miR-276-3p	ame-miR-276	api-miR-276	bmo-miR-276-3p	cqu-miR-276-3p		lmi-miR-276-3p	mse-miR-276	ngi-miR-276	nlo-miR-276	nvi-miR-276		tca-miR-276-3p	dpu-miR-276
2516	pxy-miR-8541	0.405785	0.651983	18.5929	23.2964	7.00202	9.71666	-1.40891	52.1573	16.4574	4.13119	1.62561	21.4763	1.61267	3.76759	1.15152	UAAUUGAGGCUGGCUGAUUGGG	mature miRNA	standard	MIMAT0033800	pxy-miR-8541																									pxy-miR-8541
698	dme-miR-313-5p	0.40618	0.651983	360.185	284.552	563.053	365.628	0.644534	285.315	70.2069	750.767	334.451	221.26	275.353	837.008	918.592	UGCUGCGGAUGGGGGCAGUACU	mature miRNA	standard	MIMAT0020839	dme-miR-313-5p	dme-miR-313-5p
690	der-miR-311c	0.407621	0.653	22.0476	23.8742	9.13776	7.55775	-1.27071	56.479	19.5498	4.04423	8.11739	20.4636	5.78614	4.98275	5.31854	UAUUGCACAUUCACCAGCCUGA	mature miRNA	standard	MIMAT0008522	der-miR-311c			der-miR-311c
387	dan-miR-210	0.411635	0.656636	75.0413	44.8285	92.624	28.5659	0.3037	52.7728	53.2529	51.8612	142.279	117.864	109.331	53.5935	89.7082	UUGUGCGUGUGACAGCGGCUA	mature miRNA	standard	MIMAT0001477,MIMAT0008433,MIMAT0008546,MIMAT0008613,MIMAT0008667,MIMAT0008704,MIMAT0001233,MIMAT0008776,MIMAT0008849,MIMAT0008928,MIMAT0009020,MIMAT0009095,MIMAT0018399,MIMAT0015695,MIMAT0008376	dan-miR-210		dan-miR-210	der-miR-210	dgr-miR-210	dmo-miR-210	dpe-miR-210	dps-miR-210a	dse-miR-210	dsi-miR-210	dvi-miR-210-3p	dwi-miR-210	dya-miR-210			ame-miR-210							ngi-miR-210		nvi-miR-210		tca-miR-210-3p
136	tca-miR-9c-5p	0.411883	0.656636	12.8554	9.77543	21.1221	15.2398	0.716373	18.5033	2.64154	6.77094	23.506	7.67944	28.9999	38.7116	9.09732	UCUUUGGUGAUCUAGCCGUGUG	mature miRNA	standard	MIMAT0018714	tca-miR-9c-5p																										tca-miR-9c-5p
632	bmo-miR-306a-5p	0.412325	0.656636	1148.08	363.027	987.451	1045.49	-0.217437	1128.74	764.489	1060.85	1638.22	140.285	2513.22	688.556	607.746	UCAGGUACUAGGUGACUCUGA	mature miRNA	standard	MIMAT0012629,MIMAT0024975,MIMAT0024486	bmo-miR-306a-5p																	bmo-miR-306a-5p		hme-miR-306		mse-miR-306
1928	ame-miR-3796	0.413852	0.657061	856.463	334.923	975.233	78.7465	0.187356	563.63	649.316	902.896	1310.01	926.595	1057.28	1025.41	891.643	GAUCCUAAGGGGAGGAGAGGAUUU	mature miRNA	standard	MIMAT0018581	ame-miR-3796															ame-miR-3796
2356	tca-miR-6015-5p	0.414297	0.657061	37.6904	26.2753	141.787	130.77	1.91146	50.4058	68.6111	16.6938	15.051	264.346	7.41296	52.4179	242.973	GGCACACCUGCCGCUCCAA	mature miRNA	standard	MIMAT0023571	tca-miR-6015-5p																										tca-miR-6015-5p
734	ame-miR-317	0.415029	0.657061	2649.54	1116.24	3288.46	1192.2	0.31167	3730.1	3485.51	1559.05	1823.51	2806.69	5038.81	2368.2	2940.15	UGAACACAGCUGGUGGUAUCUCAGU	mature miRNA	standard	MIMAT0001488,MIMAT0012661,MIMAT0018408,MIMAT0015684,MIMAT0008390	ame-miR-317															ame-miR-317							ngi-miR-317		nvi-miR-317		tca-miR-317-3p	dpu-miR-317
548	aae-miR-282-3p	0.420217	0.662699	26.0697	22.0789	37.9925	22.091	0.54334	10.0785	25.803	11.0202	57.3771	12.4095	65.3214	42.6496	31.5895	ACAUAGCCUGACAGAGGUUAGG	mature miRNA	standard	MIMAT0014312	aae-miR-282-3p													aae-miR-282-3p
2540	dme-miR-9377-3p	0.421554	0.662699	1408.87	382.164	1674.77	454.023	0.249418	1343.43	986.433	1391.68	1913.96	1411.11	2034.11	2082.56	1171.3	CUUGAUGGGGAGAAGGAGAGG	mature miRNA	standard	MIMAT0035218	dme-miR-9377-3p	dme-miR-9377-3p
883	dme-miR-973-3p	0.421573	0.662699	38.939	15.6209	48.2128	15.4859	0.308201	18.9408	39.2781	40.4392	57.0979	32.5907	39.1463	53.908	67.2062	UCUGUUCAUUCUCCGACACAAG	mature miRNA	standard	MIMAT0020870	dme-miR-973-3p	dme-miR-973-3p
2381	ame-miR-6054	0.421866	0.662699	36.2359	25.6779	57.8816	30.9707	0.675684	33.0117	4.33484	40.893	66.7041	62.7118	69.7998	85.3676	13.647	CACGGUUGAACGAUGUGACGGU	mature miRNA	standard	MIMAT0023678	ame-miR-6054															ame-miR-6054
522	bmo-miR-279e	0.424515	0.665567	37.5113	20.6264	46.5995	16.0983	0.312986	15.3448	42.4383	28.6367	63.6255	36.6865	34.0553	69.4401	46.2159	UGACUAGCGAUACACUCCGGCU	mature miRNA	standard	MIMAT0015406	bmo-miR-279e																	bmo-miR-279e
341	dme-miR-184-3p	0.426235	0.666883	3154.98	824.212	2671.39	907.062	-0.24004	2826.1	2195.79	4099.19	3498.84	2548.16	2103.72	3989.51	2044.17	UGGACGGAGAACUGAUAAGGGC	mature miRNA	standard	MIMAT0014207,MIMAT0001476,MIMAT0014132,MIMAT0014424,MIMAT0008436,MIMAT0008512,MIMAT0008567,MIMAT0000331,MIMAT0008674,MIMAT0008701,MIMAT0001232,MIMAT0008822,MIMAT0008904,MIMAT0008949,MIMAT0008989,MIMAT0009122,MIMAT0024943,MIMAT0012689,MIMAT0024477,MIMAT001	dme-miR-184-3p	dme-miR-184-3p	dan-miR-184-3p	der-miR-184-3p	dgr-miR-184-3p	dmo-miR-184-3p	dpe-miR-184-3p	dps-miR-184	dse-miR-184-3p	dsi-miR-184-3p	dvi-miR-184-3p	dwi-miR-184-3p	dya-miR-184-3p	aae-miR-184		ame-miR-184	api-miR-184a		cqu-miR-184	hme-miR-184		mse-miR-184	ngi-miR-184	nlo-miR-184	nvi-miR-184		tca-miR-184-3p		isc-miR-184
2337	ame-miR-6006-5p	0.42731	0.666883	290.357	116.416	375.148	135.505	0.369634	151.278	263.036	315.572	431.54	364.755	427.371	514.505	193.961	AUAACUGGGAAGAGAGAGG	mature miRNA	standard	MIMAT0023553	ame-miR-6006-5p															ame-miR-6006-5p
1143	dme-miR-2500-3p	0.428486	0.666883	30.2986	9.64401	41.4318	17.1896	0.451486	28.5665	38.5648	17.3791	36.6842	51.2639	18.1819	39.2186	57.0627	GGAUUUUGUGUGUGGACCUCAG	mature miRNA	standard	MIMAT0012215	dme-miR-2500-3p	dme-miR-2500-3p
1830	ame-miR-3478	0.428652	0.666883	216.271	312.718	30.8052	28.2691	-2.81159	669.865	177.71	5.90138	11.6073	61.5392	2.18007	11.9852	47.5164	CACACCGGACGAGAUUUCAU	mature miRNA	standard	MIMAT0037302	ame-miR-3478															ame-miR-3478
73	dme-miR-2c-5p	0.430936	0.667202	171.035	75.3036	133.839	83.1142	-0.353794	109.438	147.606	146.267	280.832	51.0029	168.971	233.487	81.896	UCAUCAAAAAGGGCUGAAGAAAGAU	mature miRNA	standard	MIMAT0020845	dme-miR-2c-5p	dme-miR-2c-5p
478	tca-miR-277-5p	0.431759	0.667202	13.4021	14.4428	20.3278	16.5663	0.600993	11.0936	8.6345	0.018497	33.8619	2.91274	19.4246	42.743	16.2309	CGUGCCAGAUGCGCGUUUACAC	mature miRNA	standard	MIMAT0019124	tca-miR-277-5p																										tca-miR-277-5p
276	aae-miR-92a-3p	0.431896	0.667202	15.5647	4.22202	27.7176	17.4625	0.832524	18.7316	19.467	13.3016	10.7587	43.1016	7.52778	18.7413	41.4999	UAUUGCACUUGUCCCGGCCUA	mature miRNA	standard	MIMAT0014228	aae-miR-92a-3p													aae-miR-92a-3p
376	dme-miR-210-3p	0.432155	0.667202	88.5294	29.5253	114.329	41.423	0.368965	93.0689	45.7497	103.565	111.734	159.409	124.36	59.4227	114.125	CUUGUGCGUGUGACAGCGGCUAU	mature miRNA	standard	MIMAT0000355,MIMAT0010143,MIMAT0024420	dme-miR-210-3p	dme-miR-210-3p																			lmi-miR-210-3p	mse-miR-210
1355	mse-miR-2766	0.433675	0.668272	11238.6	3129.2	9632.41	718.992	-0.222489	8244.98	9353.61	12102.9	15252.8	9067.38	9344.25	10685.3	9432.69	UCAGUCUUGUCGAAUGGUGGGU	mature miRNA	standard	MIMAT0024482	mse-miR-2766																					mse-miR-2766
627	pxy-miR-306	0.435608	0.669413	1265.34	474.526	1109.45	1201.18	-0.189682	1271.11	770.726	1115.2	1904.33	133.558	2862.64	734.835	706.762	CCAGGUACUAGGUGACUCUGA	mature miRNA	standard	MIMAT0033787	pxy-miR-306																									pxy-miR-306
2495	pxy-miR-8528b	0.43607	0.669413	4154.78	1528.42	5334.68	1966.58	0.36063	5257.46	3675.19	5481.55	2204.91	7589.41	5174.23	2821.29	5753.77	GCGGCGGCGAGCGGGAC	mature miRNA	standard	MIMAT0033770	pxy-miR-8528b																									pxy-miR-8528b
1517	cqu-miR-2951-5p	0.438502	0.671135	13.416	3.46547	19.1416	10.5947	0.512761	13.4926	18.1496	12.0224	9.99926	33.1194	21.3306	12.7739	9.34244	AGAGCUCAGCACGCAGGGGUGGC	mature miRNA	standard	MIMAT0014432	cqu-miR-2951-5p																		cqu-miR-2951-5p
1147	dps-miR-2502	0.439425	0.671135	239.289	197.284	142.209	58.3027	-0.750745	132.429	96.6963	199.855	528.177	216.594	160.379	100.988	90.8744	GCGGCAGCGCCAGCAACAGCU	mature miRNA	standard	MIMAT0012286	dps-miR-2502							dps-miR-2502
264	tca-miR-87b-3p	0.439681	0.671135	749.614	268.185	618.159	130.39	-0.278169	520.094	677.189	1137.5	663.668	626.433	436.744	743.691	665.77	GUGAGCAAAGAUUCAGGUGUGUUG	mature miRNA	standard	MIMAT0018769	tca-miR-87b-3p																										tca-miR-87b-3p
1286	dsi-miR-2581	0.444765	0.676538	8.42798	1.49001	19.4026	14.6179	1.20299	6.20549	9.30386	8.94788	9.25469	22.2552	2.82935	14.7713	37.7544	CGAAGACACUAGAAUAACUAGUU	mature miRNA	standard	MIMAT0012518	dsi-miR-2581									dsi-miR-2581
2180	dme-miR-4941-5p	0.446132	0.676538	31.5871	25.5863	18.4184	13.3749	-0.778192	67.8884	23.6171	26.9438	7.8992	36.5013	20.3204	6.64399	10.2078	CCUCGAGCUGCUCACCGCCUU	mature miRNA	standard	MIMAT0020148	dme-miR-4941-5p	dme-miR-4941-5p
2207	dme-miR-4957-5p	0.446565	0.676538	58.8677	68.3892	13.1866	12.2937	-2.1584	150.94	70.4698	11.7752	2.28542	30.9262	6.6856	3.48717	11.6475	UACGCACUCUGCUGGCAGCGCU	mature miRNA	standard	MIMAT0020175	dme-miR-4957-5p	dme-miR-4957-5p
882	dvi-miR-973-3p	0.446565	0.676538	96.8598	41.7598	110.617	11.4171	0.191607	69.8619	54.0782	120.843	142.656	100.772	100.688	120.391	120.618	AUCUGUUCAUUCCUCGACACU	mature miRNA	standard	MIMAT0035593	dvi-miR-973-3p										dvi-miR-973-3p
2066	tca-miR-3859-5p	0.449622	0.679529	19.6757	8.56399	31.0827	22.1739	0.659698	11.2599	23.4238	29.8917	14.1273	13.0394	16.3968	33.3369	61.5578	ACCCCACACAUUUAAGCC	mature miRNA	standard	MIMAT0018790	tca-miR-3859-5p																										tca-miR-3859-5p
2513	pxy-miR-8539-3p	0.450891	0.679529	0.521783	0.715138	9.59304	16.6709	4.20047	0.00273635	0.166962	1.574	0.343437	3.64288	0.243268	34.475	0.0109647	CGUUUAUUUGGAAACUAUCCC	mature miRNA	standard	MIMAT0033797	pxy-miR-8539-3p																									pxy-miR-8539-3p
835	dme-miR-964-5p	0.451456	0.679529	216.722	190.625	342.801	308.094	0.661525	265.8	61.7048	465.858	73.5247	795.583	243.066	227.458	105.096	UUAGAAUAGGGGAGCUUAACUU	mature miRNA	standard	MIMAT0005478,MIMAT0012475	dme-miR-964-5p	dme-miR-964-5p								dsi-miR-964-5p
462	aae-miR-276-3p	0.451899	0.679529	10150	2247.08	8922.72	1844.61	-0.185924	8997.1	7675.03	12709.9	11218	6600.05	11028.5	9452.53	8609.79	UAGGAACUUCAUACCGUGCUC	mature miRNA	standard	MIMAT0014223	aae-miR-276-3p													aae-miR-276-3p
1851	ame-miR-3722	0.453946	0.681341	20.1659	4.71158	24.7732	8.39297	0.296861	25.3498	16.8655	15.546	22.9024	14.2688	24.1261	34.73	25.9679	CCGAUUCGAGGUGUGACGGUU	mature miRNA	standard	MIMAT0018550	ame-miR-3722															ame-miR-3722
638	tur-miR-307-5p	0.456436	0.683809	48.0184	18.6093	63.4277	25.1658	0.401525	55.4643	24.4833	43.8127	68.3134	60.2927	82.935	81.467	29.016	CCUCACUCAAUCGGGUGGUGGUG	mature miRNA	standard	MIMAT0023068	tur-miR-307-5p
834	dvi-miR-964-5p	0.457443	0.68405	289.286	242.53	465.183	373.739	0.685303	421.031	65.3266	564.19	106.596	990.456	405.713	356.995	107.567	UUAGAAUAGGGGAGCUUAACU	mature miRNA	standard	MIMAT0035583	dvi-miR-964-5p										dvi-miR-964-5p
1521	bmo-miR-3000	0.459958	0.686046	178.8	36.2256	155.637	48.1773	-0.200158	163.167	139.19	189.135	223.708	91.1908	146.392	190.354	194.613	CUGCGCUUAGAUGAAGACACUA	mature miRNA	standard	MIMAT0014664	bmo-miR-3000																	bmo-miR-3000
224	bmo-miR-34-3p	0.460473	0.686046	88.5765	18.9441	101.035	21.8353	0.189856	112.769	84.2332	66.9147	90.3895	110.041	69.9116	103.847	120.339	AGCCACUAACGACACUGCUCCU	mature miRNA	standard	MIMAT0015228	bmo-miR-34-3p																	bmo-miR-34-3p
176	bmo-miR-13a-3p	0.462601	0.687949	255.986	183.991	323.115	124.632	0.335982	417.87	410.541	124.216	71.3192	372.195	424.849	141.717	353.7	UAUCACAGCCACUUUGAUGUG	mature miRNA	standard	MIMAT0007897,MIMAT0024940	bmo-miR-13a-3p																	bmo-miR-13a-3p		hme-miR-13a
515	bmo-miR-279c-5p	0.463847	0.688109	51.8502	18.9	40.881	15.5001	-0.342919	26.8985	66.1162	47.4866	66.8994	21.9373	51.4654	55.4271	34.6941	GGGCGAGUUUGCUUCUGGUUCA	mature miRNA	standard	MIMAT0013610	bmo-miR-279c-5p																	bmo-miR-279c-5p
483	dme-miR-278-3p	0.46441	0.688109	99.0501	33.9461	79.2025	22.3977	-0.322613	133.749	103.526	106.533	52.3921	48.6041	101.857	86.6326	79.716	UCGGUGGGACUUUCGUCCGUUU	mature miRNA	standard	MIMAT0014238,MIMAT0001511,MIMAT0001482,MIMAT0014377,MIMAT0008470,MIMAT0008530,MIMAT0008597,MIMAT0000339,MIMAT0008676,MIMAT0008726,MIMAT0001242,MIMAT0008781,MIMAT0008891,MIMAT0008937,MIMAT0009029,MIMAT0009086	dme-miR-278-3p	dme-miR-278-3p	dan-miR-278	der-miR-278	dgr-miR-278	dmo-miR-278	dpe-miR-278	dps-miR-278	dse-miR-278	dsi-miR-278	dvi-miR-278-3p	dwi-miR-278	dya-miR-278	aae-miR-278-3p	aga-miR-278	ame-miR-278			cqu-miR-278
1738	bmo-miR-3359	0.467424	0.691309	22.9039	25.0794	12.997	16.6392	-0.817413	59.0228	20.6515	4.59219	7.34899	37.8305	3.3367	7.06179	3.75897	UGCGGUAUCCGUGAACCGCCCUGAC	mature miRNA	standard	MIMAT0015545	bmo-miR-3359																	bmo-miR-3359
1940	tca-miR-3804b-3p	0.471837	0.696562	43.8271	20.5081	35.3894	21.0599	-0.308505	36.2155	32.6476	31.9826	74.4625	21.3595	40.2278	63.0943	16.876	UGGAAUGUUCCAUAAGUGUGC	mature miRNA	standard	MIMAT0018627	tca-miR-3804b-3p																										tca-miR-3804b-3p
723	tur-miR-317-3p	0.475318	0.700423	1671.49	666.099	1998.09	708.818	0.25748	2053.17	2385.77	930.327	1316.71	1671.95	3060.47	1654.57	1605.35	UGAACACAGCUGGUGGUAUCUCAG	mature miRNA	standard	MIMAT0023061	tur-miR-317-3p
2435	bmo-miR-6498-5p	0.48005	0.706062	284.884	454.583	44.5501	51.0236	-2.67687	959.556	153.186	13.5194	13.2758	120.61	24.7914	11.4121	21.3867	CGCGUCUGUUGUCGCAGCCGUGC	mature miRNA	standard	MIMAT0025323	bmo-miR-6498-5p																	bmo-miR-6498-5p
18	hme-let-7	0.48089	0.706062	2050.06	689.298	2319.11	526.116	0.177907	1744.32	1401.66	3004.78	2049.46	2129.76	1942.79	3098.4	2105.48	UGAGGUAGUAGGUUGUAUAGUA	mature miRNA	standard	MIMAT0024931	hme-let-7																			hme-let-7
802	dsi-miR-955-3p	0.490003	0.718139	29.1378	38.4977	7.55281	3.80255	-1.94781	85.2972	22.9751	2.63391	5.64511	13.1567	5.08929	5.2847	6.68052	CAUUCAAUUUCUGCACGGUAGA	mature miRNA	standard	MIMAT0012448	dsi-miR-955-3p									dsi-miR-955-3p
1744	bmo-miR-3365	0.494446	0.721518	25.3556	12.9945	17.561	7.13894	-0.52993	23.5102	30.1838	39.2819	8.44654	19.8305	21.1531	22.3002	6.9601	UGACUAGAUCUACCACAGCAA	mature miRNA	standard	MIMAT0015551	bmo-miR-3365																	bmo-miR-3365
1172	dps-miR-2522b-3p	0.494709	0.721518	261.091	393.048	53.0372	65.7615	-2.29948	836.22	191.501	13.7587	2.88515	66.0545	4.20783	1.01928	140.867	AGAGCAGAGCAUUCUUCGUCA	mature miRNA	standard	MIMAT0012333	dps-miR-2522b-3p							dps-miR-2522b-3p
356	tca-miR-190-5p	0.494985	0.721518	397.958	104.06	448.706	89.1217	0.173152	261.966	501.32	451.528	377.02	519.287	322.056	451.898	501.582	AGAUAUGUUUGAUAUUCUUGG	mature miRNA	standard	MIMAT0008375	tca-miR-190-5p																										tca-miR-190-5p
1537	api-miR-3026	0.499181	0.725766	75.9929	31.3006	89.3321	25.0346	0.233313	49.8847	63.9976	68.7035	121.386	99.3311	94.2846	110.526	53.1864	UCGGCGUAACAUGAUGUGUGCG	mature miRNA	standard	MIMAT0014762	api-miR-3026																api-miR-3026
1917	ame-miR-3787	0.499693	0.725766	68.3157	33.0475	77.3878	14.6258	0.179888	33.548	67.3862	59.4287	112.9	88.753	78.5111	85.8632	56.424	GAGUCGAGCUUGUGUGUGGAA	mature miRNA	standard	MIMAT0018566	ame-miR-3787															ame-miR-3787
2056	tca-miR-3854-5p	0.501519	0.727112	60.4277	26.4786	49.1187	32.9282	-0.298939	34.3608	40.8904	84.2988	82.1609	46.4038	27.0081	26.5428	96.5199	ACCACAAUCCCAGCUCCAC	mature miRNA	standard	MIMAT0018764	tca-miR-3854-5p																										tca-miR-3854-5p
348	pxy-miR-184	0.502778	0.727634	2363.99	759.611	1981.2	743.578	-0.254844	2410.21	1374.36	3225.89	2445.48	1909.16	1393.35	3049.47	1572.83	UAGACGGAGAACUGAUAAG	mature miRNA	standard	MIMAT0033727	pxy-miR-184																									pxy-miR-184
1297	bmo-miR-2729	0.504091	0.728231	20.7565	14.0866	12.1152	2.83768	-0.776745	19.0034	5.15766	39.3912	19.4737	9.95206	12.8707	9.82599	15.8121	AUUUUAUGAGGUCGGUCCAU	mature miRNA	standard	MIMAT0012606	bmo-miR-2729																	bmo-miR-2729
154	aae-miR-11-5p	0.50841	0.733161	93.4512	38.1171	111.91	39.8968	0.260058	129.868	122.76	57.9742	63.2028	162.674	92.6879	121.941	70.3384	AGAACUCCGGCUGUGACCUGUG	mature miRNA	standard	MIMAT0014241	aae-miR-11-5p													aae-miR-11-5p
1717	bmo-miR-3337	0.509563	0.733216	30.7107	34.5254	9.24194	2.46717	-1.73247	78.0902	34.4966	7.11602	3.13985	10.9115	11.7992	7.14373	7.1133	UCCAUAUCCGUGCUCGGACGCUU	mature miRNA	standard	MIMAT0015524	bmo-miR-3337																	bmo-miR-3337
2531	dme-miR-9372-5p	0.51026	0.733216	187.175	279.71	45.0271	23.8535	-2.05552	603.462	97.4619	19.1982	28.5776	80.4945	36.9717	33.3739	29.2683	UAAAAGCACAUUUCGCCAGCACGU	mature miRNA	standard	MIMAT0035207	dme-miR-9372-5p	dme-miR-9372-5p
2214	dme-miR-4962-3p	0.511501	0.733695	77.6717	38.7035	67.3661	55.6753	-0.205365	62.652	44.1311	70.6127	133.291	30.0733	104.341	124.714	10.3356	GACGAUGUAGAGAGUGAGGGAGA	mature miRNA	standard	MIMAT0020184	dme-miR-4962-3p	dme-miR-4962-3p
2217	dme-miR-4963-5p	0.514147	0.736185	164.126	186.875	25.6514	37.1323	-2.6777	316.107	335.527	1.5437	3.32591	79.9758	2.38957	1.12765	19.1124	GGUUUCAUAACGCAGAGAAUC	mature miRNA	standard	MIMAT0020185	dme-miR-4963-5p	dme-miR-4963-5p
1695	bmo-miR-3314	0.516745	0.736341	79.9865	28.4147	69.2343	46.2254	-0.20827	118.321	79.9626	71.2906	50.3719	122.64	91.2343	20.7779	42.2855	ACGCAGCAACAGCGGCCGCCUCC	mature miRNA	standard	MIMAT0015502	bmo-miR-3314																	bmo-miR-3314
418	api-miR-263a	0.517151	0.736341	834.41	290.336	918.708	84.4258	0.138849	478.467	720.702	1030.68	1107.79	976.284	816.622	998.652	883.273	AAUGGCACUGAAAGAAUUCACGGG	mature miRNA	standard	MIMAT0014718	api-miR-263a																api-miR-263a
2439	pxy-miR-8489a-3p	0.517579	0.736341	30.4535	11.0607	25.6996	1.7943	-0.244862	46.0068	30.6446	21.8293	23.3332	27.3607	23.2902	26.7118	25.4357	CAAAUUCAGAGGUAACGGCACA	mature miRNA	standard	MIMAT0033697	pxy-miR-8489a-3p																									pxy-miR-8489a-3p
546	dme-miR-282-3p	0.51875	0.736341	211.259	164.345	130.849	51.1688	-0.691103	78.2626	234.115	97.8767	434.78	54.765	146.822	159.484	162.327	ACAUAGCCUAUAAGAGGUUAGG	mature miRNA	standard	MIMAT0020809	dme-miR-282-3p	dme-miR-282-3p
2343	tca-miR-6009-5p	0.519239	0.736341	120.685	151.857	19.7067	25.2234	-2.61449	328.241	139.692	1.28042	13.5263	57.3133	3.67971	10.451	7.38286	CUCAAAUGUUGAGCGAGAC	mature miRNA	standard	MIMAT0023559	tca-miR-6009-5p																										tca-miR-6009-5p
71	dme-miR-2c-3p	0.519717	0.736341	1724.32	1135.09	1131.82	502.507	-0.607383	2269.07	3051.62	953.41	623.175	1749.17	728.373	716.021	1333.72	UAUCACAGCCAGCUUUGAUGGGC	mature miRNA	standard	MIMAT0008442,MIMAT0008540,MIMAT0008626,MIMAT0000411,MIMAT0008652,MIMAT0008736,MIMAT0001202,MIMAT0008777,MIMAT0008854,MIMAT0008910,MIMAT0009035,MIMAT0009097	dme-miR-2c-3p	dme-miR-2c-3p	dan-miR-2c	der-miR-2c	dgr-miR-2c	dmo-miR-2c	dpe-miR-2c	dps-miR-2c	dse-miR-2c	dsi-miR-2c	dvi-miR-2c-3p	dwi-miR-2c	dya-miR-2c
1430	bmo-miR-2803	0.521212	0.737129	7.40592	5.15502	24.6309	20.8305	1.73372	0.4437	7.74792	8.56899	12.8631	18.9231	28.5583	50.5425	0.499669	UGGACGUUACCAAUGCCAGGGA	mature miRNA	standard	MIMAT0013708	bmo-miR-2803																	bmo-miR-2803
679	der-miR-310a	0.522942	0.737129	1309.2	1126.35	739.889	574.728	-0.823299	2825.91	685.218	1461.87	263.779	451.86	608.287	316.219	1583.19	UAUUGCACACUUCCCGCCCUUU	mature miRNA	standard	MIMAT0008553,MIMAT0009092	der-miR-310a			der-miR-310a									dya-miR-310
722	dme-miR-317-3p	0.523006	0.737129	1956.79	833.38	2357.87	1026.86	0.268995	2906.44	2394.74	1146.29	1379.7	1731.33	3892.51	1863.05	1944.6	UGAACACAGCUGGUGGUAUCCAGU	mature miRNA	standard	MIMAT0008452,MIMAT0008541,MIMAT0008586,MIMAT0000409,MIMAT0008789,MIMAT0008863,MIMAT0008947,MIMAT0009024,MIMAT0009055	dme-miR-317-3p	dme-miR-317-3p	dan-miR-317	der-miR-317	dgr-miR-317				dse-miR-317	dsi-miR-317	dvi-miR-317-3p	dwi-miR-317	dya-miR-317
2432	bmo-miR-6497-5p	0.526657	0.739768	12047.3	5254.36	13759.9	3523.37	0.191751	10547.1	6286.19	18919.9	12436.2	17850.5	12347.3	9688.84	15152.8	GCUCUGAGGACCGGGGCGUGUC	mature miRNA	standard	MIMAT0025321	bmo-miR-6497-5p																	bmo-miR-6497-5p
2249	dme-miR-4983-3p	0.526708	0.739768	7.64764	8.18092	9.58077	15.643	0.325127	7.20809	3.38259	0.744344	19.2555	1.12291	4.30077	32.8864	0.0130154	GAAAUUCUUUUGAGCAAGUGUG	mature miRNA	standard	MIMAT0020218	dme-miR-4983-3p	dme-miR-4983-3p
1186	dps-miR-2533	0.530773	0.741316	18.6603	19.5265	8.8623	4.26054	-1.07422	46.9633	15.9868	7.74389	3.9471	15.0027	8.29352	5.40315	6.74982	UUCUGGCAGUUGGCCGGCCCAUC	mature miRNA	standard	MIMAT0012322	dps-miR-2533							dps-miR-2533
674	dme-miR-310-3p	0.531197	0.741316	20.2888	14.4013	15.7966	14.6196	-0.361073	39.08	24.0465	9.62505	8.40382	35.3322	4.9833	4.20397	18.6669	UAUUGCACACUUCCCGGCCUUU	mature miRNA	standard	MIMAT0000402,MIMAT0008779,MIMAT0008841	dme-miR-310-3p	dme-miR-310-3p							dse-miR-310	dsi-miR-310
2553	dme-miR-9383-5p	0.531409	0.741316	230.441	289.027	48.8505	39.9325	-2.23795	625.374	267.316	19.4698	9.60393	79.791	13.9565	14.7642	86.8904	GGGUGCAGAUCAAGUGCGAGCU	mature miRNA	standard	MIMAT0035229	dme-miR-9383-5p	dme-miR-9383-5p
1008	dps-miR-995-5p	0.532328	0.741316	124.483	27.7154	136.12	23.8012	0.12893	149.713	88.103	118.179	141.936	168.074	128.833	136.457	111.116	GCCCGGAUUCUGUGUGUGCUGCG	mature miRNA	standard	MIMAT0012271	dps-miR-995-5p							dps-miR-995-5p
153	aae-miR-11-3p	0.532946	0.741316	79.82	18.3448	71.4178	18.8629	-0.160468	103.45	72.9882	82.899	59.9432	68.3298	49.4415	72.5301	95.3697	CAUCACAGUCUGAGUUCUUGCU	mature miRNA	standard	MIMAT0014242,MIMAT0007856,MIMAT0014407	aae-miR-11-3p													aae-miR-11-3p	aga-miR-11				cqu-miR-11-3p
600	dme-miR-289-5p	0.533387	0.741316	2893.37	386.787	3929.25	2250.34	0.441505	2967.93	2532.89	3405.41	2667.26	7138.48	3228.3	1882.67	3467.57	UAAAUAUUUAAGUGGAGCCUGCGACU	mature miRNA	standard	MIMAT0008466,MIMAT0008555,MIMAT0000364,MIMAT0008748,MIMAT0001253,MIMAT0008807,MIMAT0008873,MIMAT0009118	dme-miR-289-5p	dme-miR-289-5p	dan-miR-289	der-miR-289			dpe-miR-289	dps-miR-289	dse-miR-289	dsi-miR-289			dya-miR-289
334	tca-miR-137-5p	0.534224	0.741316	22.1316	19.4208	33.0837	27.783	0.580012	3.59989	14.9227	20.7749	49.2291	7.95004	32.8762	71.8585	19.6502	ACGUGUAUUCUUGGGUAAUUAACAC	mature miRNA	standard	MIMAT0019117	tca-miR-137-5p																										tca-miR-137-5p
258	aae-miR-87	0.53534	0.741474	2554.29	772.858	2795.92	289.476	0.130404	1452.25	2766.37	2738.07	3260.46	2700.9	2715.12	3215.78	2551.9	GUGAGCAAAUUUUCAGGUGUGU	mature miRNA	standard	MIMAT0014252,MIMAT0014439	aae-miR-87													aae-miR-87					cqu-miR-87
721	bmo-miR-317-3p	0.536957	0.741474	2596.72	1096.44	3089.82	1267.52	0.250829	3651.73	3390.65	1394.85	1949.68	2501.45	4952.42	2762.95	2142.46	AGUGAACACAGCUGGUGGUAUC	mature miRNA	standard	MIMAT0007906	bmo-miR-317-3p																	bmo-miR-317-3p
2065	tca-miR-3859-3p	0.537088	0.741474	45.3265	38.0128	29.2041	10.7684	-0.634182	26.869	101.685	19.316	33.4358	41.9568	19.1459	34.199	21.5148	GAAGAGGUGUGCUCGUUGUGGG	mature miRNA	standard	MIMAT0018791	tca-miR-3859-3p																										tca-miR-3859-3p
1148	dps-miR-2503	0.540519	0.74494	13.0964	10.7683	24.3011	17.1954	0.891853	12.1711	8.73363	28.2702	3.21051	36.7383	18.244	2.73551	39.4865	AGGAUGCCGAGCAUAUUAUAU	mature miRNA	standard	MIMAT0012287	dps-miR-2503							dps-miR-2503
1084	dvi-miR-1017-3p	0.542842	0.74687	30.5406	35.2585	3.68497	2.79702	-3.051	13.6361	27.9204	80.5909	0.0148765	6.50174	0.00490526	5.01667	3.21655	GAAAGCUCUACCCAAACUCACU	mature miRNA	standard	MIMAT0035558	dvi-miR-1017-3p										dvi-miR-1017-3p
2094	tca-miR-3873-5p	0.547218	0.75054	37.5498	34.3076	48.5704	28.4497	0.371273	20.7462	26.9308	14.1134	88.4089	15.6532	76.9945	67.0434	34.5906	GCCGAAUGUUAUAAGGUU	mature miRNA	standard	MIMAT0018838	tca-miR-3873-5p																										tca-miR-3873-5p
853	dsi-miR-967-3p	0.547365	0.75054	39.1885	10.9734	45.8653	16.5745	0.226973	29.6543	45.5009	30.1854	51.4134	33.3233	34.3697	68.9699	46.7984	CUUUUCCGCCUAGGUGUCUCUCU	mature miRNA	standard	MIMAT0012438	dsi-miR-967-3p									dsi-miR-967-3p
160	ame-miR-11	0.55251	0.753864	175.581	153.133	91.1148	22.4555	-0.946378	384.979	90.2013	189.47	37.6729	87.3641	88.78	67.0033	121.312	CAUCACAGGCAGAGUUCUAGUU	mature miRNA	standard	MIMAT0018506	ame-miR-11															ame-miR-11
2447	pxy-miR-8494-5p	0.552566	0.753864	51.2415	82.6502	11.0395	11.4349	-2.21464	174.461	23.0554	3.44218	4.00788	28.0937	6.95381	5.12123	3.9891	CUUCUCUACUGAGUCUGGCAGUG	mature miRNA	standard	MIMAT0033702	pxy-miR-8494-5p																									pxy-miR-8494-5p
1974	tca-miR-3817-5p	0.552585	0.753864	29.4581	8.29375	34.186	9.9268	0.21474	35.1482	24.0241	20.8324	37.8278	42.5593	20.233	39.7381	34.2136	UCGGGGUGUGGGAGUGGUAU	mature miRNA	standard	MIMAT0018658	tca-miR-3817-5p																										tca-miR-3817-5p
618	tur-miR-305-5p	0.554936	0.755797	2625.46	1015.82	3101.78	1074.92	0.240524	2746.62	3991.77	1649.45	2114.02	1770.62	4280.02	3561.93	2794.54	UUUGUACUUCAUCAGGUGCUCUG	mature miRNA	standard	MIMAT0023114	tur-miR-305-5p
1393	bmo-miR-2783	0.557105	0.757476	154.065	21.0701	142.705	36.6359	-0.1105	140.752	148.186	142.029	185.293	184.976	142.402	147.789	95.6543	CGGGCGAGGGUGUGGGUGUGGCG	mature miRNA	standard	MIMAT0013679	bmo-miR-2783																	bmo-miR-2783
886	dvi-miR-974-2-5p	0.562264	0.759273	32.2036	40.0379	15.071	14.6064	-1.09544	88.9919	31.6673	5.00934	3.14569	21.6822	5.7084	0.558327	32.3352	GAGCGAGCAGAGAAGUAUUAUU	mature miRNA	standard	MIMAT0035645	dvi-miR-974-2-5p										dvi-miR-974-2-5p
1952	tca-miR-3809-3p	0.56257	0.759273	32.8115	55.5551	2.90107	2.12758	-3.49954	0.176345	115.812	3.34673	11.911	3.91791	0.458705	5.28186	1.94579	GUCGGUCAGUUGGUUAUGAA	mature miRNA	standard	MIMAT0018641	tca-miR-3809-3p																										tca-miR-3809-3p
390	tca-miR-219-3p	0.563038	0.759273	14.6966	7.22187	28.0412	22.684	0.932065	13.4594	18.2444	5.18429	21.8983	56.629	16.92	34.3112	4.30454	AGGACUGUGUGUGGACAUCAUC	mature miRNA	standard	MIMAT0019121	tca-miR-219-3p																										tca-miR-219-3p
1413	bmo-miR-2795	0.563109	0.759273	101.816	34.7545	124.297	48.6385	0.287823	109.384	50.6821	124.759	122.439	149.732	174.949	108.499	64.0064	CAAGUUUGGUGAUACGCGGGCGC	mature miRNA	standard	MIMAT0013695	bmo-miR-2795																	bmo-miR-2795
40	bmo-miR-1b-3p	0.56312	0.759273	32.0049	42.6893	24.8559	3.61391	-0.364704	94.9747	21.8462	7.0512	4.1473	27.0498	23.2595	20.5796	28.5346	UGGGAAGUAAGGAAGCACGGAA	mature miRNA	standard	MIMAT0013788,MIMAT0024945,MIMAT0024493	bmo-miR-1b-3p																	bmo-miR-1b-3p		hme-miR-1b		mse-miR-1b
2331	ame-miR-6003-5p	0.566694	0.762821	79.4963	91.3319	98.0867	61.1268	0.303169	32.9588	216.158	42.2216	26.6471	77.8355	124.868	165.747	23.8964	CACUCGGGGAAAAGAGGCC	mature miRNA	standard	MIMAT0023545	ame-miR-6003-5p															ame-miR-6003-5p
937	dme-miR-985-3p	0.571327	0.76778	33.1459	59.5204	16.999	12.1608	-0.963379	3.20017	122.367	0.863447	6.15244	10.2637	33.1207	19.1733	5.43834	CAAAUGUUCCAAUGGUCGGGCA	mature miRNA	standard	MIMAT0005502	dme-miR-985-3p	dme-miR-985-3p
851	dme-miR-966-5p	0.573207	0.769029	116.454	84.4349	82.4947	29.1507	-0.497388	240.141	99.7791	56.4064	69.4904	119.34	84.7544	77.4694	48.4156	UGUGGGUUGUGGGCUGUGUGG	mature miRNA	standard	MIMAT0005481	dme-miR-966-5p	dme-miR-966-5p
349	aga-miR-184	0.574318	0.769244	2890.44	876.335	2550.17	1070.86	-0.180698	2088.04	2184.79	3756.28	3532.65	2578.98	1890.09	4049.96	1681.63	UGGACGGAGAACUGAUAAGGG	mature miRNA	standard	MIMAT0001504	aga-miR-184														aga-miR-184
386	bmo-miR-210	0.577219	0.771852	172.964	115.743	195.286	64.6777	0.175119	135.61	67.935	150.276	338.035	245.326	239.971	105.719	190.128	UUGUGCGUGUGACAGCGGCU	mature miRNA	standard	MIMAT0007903	bmo-miR-210																	bmo-miR-210
302	dme-miR-100-5p	0.582662	0.775344	3497.67	957.319	3088.43	677.643	-0.179518	3571.9	2219.76	4539.06	3659.96	2970.68	2194.93	3429.64	3758.48	AACCCGUAAAUCCGAACUUGUG	mature miRNA	standard	MIMAT0008478,MIMAT0008488,MIMAT0008557,MIMAT0000357,MIMAT0008637,MIMAT0008796,MIMAT0008872,MIMAT0009048,MIMAT0009059	dme-miR-100-5p	dme-miR-100-5p	dan-miR-100	der-miR-100	dgr-miR-100	dmo-miR-100			dse-miR-100	dsi-miR-100		dwi-miR-100	dya-miR-100
2034	tca-miR-3847-3p	0.582681	0.775344	30.0395	37.5665	26.8764	28.6351	-0.160519	2.81635	23.9059	8.64768	84.788	10.885	31.506	65.1012	0.0134711	CUCGAAUUUCGAUCAGGUU	mature miRNA	standard	MIMAT0018743	tca-miR-3847-3p																										tca-miR-3847-3p
20	mse-let-7a	0.582706	0.775344	2297.09	773.16	2525.16	595.613	0.136563	1795.49	1599.97	3307.11	2485.8	2421.54	2314.71	3374.98	1989.4	UGAGGUAGUAGGUUGUAUAG	mature miRNA	standard	MIMAT0024437,MIMAT0008354	mse-let-7a																					mse-let-7a					tca-let-7-5p
732	aae-miR-317	0.58573	0.777403	2455.15	987.842	2930.52	1391.83	0.255345	3078.19	3484.92	1391.05	1866.43	2303.83	5000.61	2423.04	1994.59	UGAACACAGCUGGUGGUAUCU	mature miRNA	standard	MIMAT0014224,MIMAT0014732,MIMAT0014385	aae-miR-317													aae-miR-317			api-miR-317		cqu-miR-317-3p
211	dpe-miR-31b	0.586175	0.777403	23.7516	6.54063	21.6152	13.2893	-0.135983	22.4317	26.453	30.7533	15.3685	12.8063	16.8456	15.4182	41.3905	UGGCAAGAUGUCGGAAUAGCUGA	mature miRNA	standard	MIMAT0008752,MIMAT0001221	dpe-miR-31b						dpe-miR-31b	dps-miR-31b
468	isc-miR-276	0.588618	0.778769	9326.69	2109.97	8448.56	1989.86	-0.142659	8629.37	6654.32	11170.8	10852.3	5814.91	10608.6	8972.21	8398.52	UAGGAACUUCAUACCAUGCUC	mature miRNA	standard	MIMAT0018919	isc-miR-276																												isc-miR-276
340	bmo-miR-184-3p	0.589131	0.778769	2688.49	714.01	2394.37	902.81	-0.16715	2789.87	1682.31	3361.62	2920.15	2186.73	1793.29	3724.41	1873.04	ACUGGACGGAGAACUGAUAAGGGC	mature miRNA	standard	MIMAT0007902	bmo-miR-184-3p																	bmo-miR-184-3p
2407	hme-miR-6302-1-5p	0.59187	0.779113	54.4126	21.8908	46.4227	17.5431	-0.22911	55.808	34.1759	84.4324	43.234	43.5602	71.1241	29.7385	41.2681	AGACUGACGGGGGGCUUGCA	mature miRNA	standard	MIMAT0025006	hme-miR-6302-1-5p																			hme-miR-6302-1-5p
746	dps-miR-375-5p	0.59267	0.779113	25.9981	13.372	20.4309	11.1743	-0.347654	41.3427	28.2137	25.6408	8.79521	22.4162	30.6309	4.53079	24.1457	ACUUGGGCCAGGGGAAUUCAAACU	mature miRNA	standard	MIMAT0012253	dps-miR-375-5p							dps-miR-375-5p
2190	dme-miR-4948-5p	0.592692	0.779113	175.484	35.3424	215.258	93.3314	0.29473	184.991	128.653	213.732	174.559	316.776	148.123	124.827	271.307	CGGCGGGCGUGGCGUGCGUGAU	mature miRNA	standard	MIMAT0020158	dme-miR-4948-5p	dme-miR-4948-5p
1111	dme-miR-2279-5p	0.593243	0.779113	42.2431	17.2738	47.1509	12.0696	0.158569	31.1318	40.7489	29.9716	67.1202	51.8553	29.5894	50.1274	57.0315	UUAAAUAUCUGUGUGUGAAAUU	mature miRNA	standard	MIMAT0011784	dme-miR-2279-5p	dme-miR-2279-5p
19	aae-let-7	0.59665	0.782318	33.0675	29.7944	21.8276	10.9157	-0.599257	24.4087	17.3554	77.224	13.2818	12.5095	12.2836	30.3504	32.1671	UGAGGUAGUUGGUUGUAUAGU	mature miRNA	standard	MIMAT0014299,MIMAT0001495,MIMAT0014709,MIMAT0014366	aae-let-7													aae-let-7	aga-let-7		api-let-7		cqu-let-7-5p
782	bmo-miR-929-3p	0.603901	0.790544	18.8557	11.4004	24.1066	12.7455	0.354429	14.471	14.0775	11.0705	35.8039	9.34469	36.3628	32.9777	17.7414	CUCCCUAAUCGAGUCAGGUUGA	mature miRNA	standard	MIMAT0015289,MIMAT0024498	bmo-miR-929-3p																	bmo-miR-929-3p				mse-miR-929a
17	dme-let-7-5p	0.606853	0.793124	2557.4	1095.3	2851.45	932.4	0.157019	2312.59	1356.3	4005.32	2555.38	2393.33	2551.32	4235.73	2225.42	UGAGGUAGUAGGUUGUAUAGU	mature miRNA	standard	MIMAT0004418,MIMAT0004190,MIMAT0008467,MIMAT0008486,MIMAT0008596,MIMAT0000396,MIMAT0008686,MIMAT0008699,MIMAT0001198,MIMAT0008837,MIMAT0008876,MIMAT0008980,MIMAT0008996,MIMAT0009098,MIMAT0012680,MIMAT0018413,MIMAT0015678	dme-let-7-5p	dme-let-7-5p	dan-let-7	der-let-7	dgr-let-7	dmo-let-7	dpe-let-7	dps-let-7	dse-let-7	dsi-let-7	dvi-let-7	dwi-let-7	dya-let-7			ame-let-7		bmo-let-7-5p					ngi-let-7		nvi-let-7				isc-let-7
293	dps-miR-92c-3p	0.610455	0.796546	18.515	14.7485	25.5869	17.9053	0.466712	39.6613	12.0623	5.88608	16.4503	43.3823	38.3328	13.1699	7.46268	UAUUGCACUAGCCCCGGUCCAA	mature miRNA	standard	MIMAT0012244	dps-miR-92c-3p							dps-miR-92c-3p
2355	tca-miR-6015-3p	0.613003	0.798582	29.763	40.785	13.2312	22.4015	-1.16957	89.0513	23.7932	0.0966154	6.11085	46.7029	1.42885	0.0458253	4.74743	AGGCAGAUGCAGCGCCGGU	mature miRNA	standard	MIMAT0023572	tca-miR-6015-3p																										tca-miR-6015-3p
2120	tca-miR-3886-5p	0.614255	0.798926	22.4206	37.2594	4.96534	1.96242	-2.17486	4.13925	78.2594	1.72706	5.55654	6.07806	4.27809	2.5444	6.96082	UCACAGCGAGCUUUGACAG	mature miRNA	standard	MIMAT0018870	tca-miR-3886-5p																										tca-miR-3886-5p
368	dps-miR-193-5p	0.618496	0.803152	12.5557	17.9116	3.92774	1.68766	-1.67656	39.2731	4.5101	5.4109	1.02854	3.96241	6.02541	1.89469	3.82846	AGUUGGGAUUUUUUAGAUCAGCAG	mature miRNA	standard	MIMAT0012277	dps-miR-193-5p							dps-miR-193-5p
2285	rmi-miR-5329	0.620288	0.803416	55.4593	31.5766	64.4397	26.6221	0.21652	29.7523	101.482	43.5713	47.032	97.0607	65.6812	63.116	31.9007	AGCGACUUGAGCGGUUGUGCGUUGU	mature miRNA	standard	MIMAT0021402	rmi-miR-5329
645	dme-miR-307a-5p	0.620686	0.803416	36.9986	9.27815	33.9484	16.1617	-0.124127	33.8021	40.7922	25.8957	47.5043	40.5995	42.7776	42.6641	9.75241	ACUCACUCAACCUGGGUGUGAU	mature miRNA	standard	MIMAT0020832	dme-miR-307a-5p	dme-miR-307a-5p
2179	dme-miR-4941-3p	0.621763	0.803525	52.6638	35.1655	39.4802	28.5852	-0.415682	99.6048	52.284	43.9139	14.8527	78.4163	43.2709	16.0948	20.1389	GGCGGUGGCCGCCGCUCUGGGAGU	mature miRNA	standard	MIMAT0020149	dme-miR-4941-3p	dme-miR-4941-3p
1100	aga-miR-1890	0.624303	0.804506	56.0189	53.0669	55.3804	21.8026	-0.0165382	10.2037	66.5607	20.6649	126.646	23.2787	64.2314	71.8486	62.1629	UGAAAUCUUUGAUUAGGUCU	mature miRNA	standard	MIMAT0007861	aga-miR-1890														aga-miR-1890
733	mse-miR-317	0.624512	0.804506	1657.02	595.669	1899.83	782.096	0.197276	2061.42	2225.55	942.07	1399.05	1595.6	3069.39	1457.26	1477.06	UGAACACAGCUGGUGGUAUCUCA	mature miRNA	standard	MIMAT0024464	mse-miR-317																					mse-miR-317
523	tca-miR-279e-3p	0.62867	0.808575	68.8068	35.7356	53.9603	25.0685	-0.350652	27.5455	107.63	87.6101	52.4415	35.7146	36.7611	53.9569	89.4085	UGACUAGAUCGAACACUCGCUUGC	mature miRNA	standard	MIMAT0018817	tca-miR-279e-3p																										tca-miR-279e-3p
62	ame-miR-2b	0.631189	0.810526	31.5551	36.9351	41.1964	43.4326	0.384641	86.3469	21.0239	9.60212	9.24772	17.3783	105.475	29.3793	12.5528	UCAUCAAAGCUGGCUGUGAUAUGA	mature miRNA	standard	MIMAT0037292	ame-miR-2b															ame-miR-2b
51	aae-miR-2a-3p	0.632352	0.810733	2787.62	1616.19	2069.86	777.181	-0.429502	3857.31	4440.83	1780.99	1071.36	2822.56	1504.4	1302.37	2650.11	UAUCACAGCCAGCUUUGAAGAGC	mature miRNA	standard	MIMAT0014226,MIMAT0014412	aae-miR-2a-3p													aae-miR-2a-3p					cqu-miR-2
355	bmo-miR-190-3p	0.634602	0.812331	20.2612	14.229	13.7434	3.93643	-0.559977	39.5594	13.8215	21.2762	6.38767	16.5288	12.557	8.6988	17.189	CCCGGGAAUCAAACAUAUUACUCU	mature miRNA	standard	MIMAT0015287	bmo-miR-190-3p																	bmo-miR-190-3p
2213	dme-miR-4961-5p	0.638205	0.814302	40.3453	4.99262	38.2248	11.8775	-0.0778941	33.3893	40.9714	41.7832	45.2375	54.8484	27.8591	38.2463	31.9453	UCUCUAUGUGUAUGUAUGUAUC	mature miRNA	standard	MIMAT0020181	dme-miR-4961-5p	dme-miR-4961-5p
1150	dps-miR-2505	0.639171	0.814302	91.7722	2.92832	87.4636	34.8976	-0.0693741	93.1225	90.441	88.4362	95.089	43.7514	98.3029	127.191	80.6087	UCGUGCACAUACAAACAUACAC	mature miRNA	standard	MIMAT0012289	dps-miR-2505							dps-miR-2505
1609	bmo-miR-3234	0.63946	0.814302	11.8625	17.0955	4.16685	6.1348	-1.50938	10.908	36.3406	0.118718	0.0826534	13.0563	0.00507586	3.44437	0.161615	UCAUCGUGCAUGGGAACGGUCAUCU	mature miRNA	standard	MIMAT0015416	bmo-miR-3234																	bmo-miR-3234
1858	ame-miR-3729	0.640168	0.814302	13.0089	13.6201	4.58421	2.18318	-1.50475	0.665839	8.28698	10.6722	32.4104	4.24146	3.21067	7.76849	3.1162	UGUUUUCCCAACUCACUUGCA	mature miRNA	standard	MIMAT0018596	ame-miR-3729															ame-miR-3729
2280	rmi-miR-5324	0.643409	0.817139	88.6244	118.174	25.0827	34.2972	-1.82101	258.249	79.9881	1.45455	14.8057	76.4571	9.35872	9.10667	5.40816	UUCGAGAACAUCGGCAGCUGACGC	mature miRNA	standard	MIMAT0021397	rmi-miR-5324
1104	api-miR-1923	0.647343	0.820847	31.5444	40.2903	10.1728	10.6616	-1.63267	88.3135	32.098	4.28571	1.48038	25.6893	3.39871	8.64271	2.96027	AAUCGCGUACCGUUGCACAGUCGUGGC	mature miRNA	standard	MIMAT0014131	api-miR-1923																api-miR-1923
2564	dvi-miR-9540-3p	0.648595	0.821147	45.5963	32.1212	42.7303	35.81	-0.0936597	29.7325	29.7711	29.1058	93.776	26.7909	49.2838	89.2921	5.55427	UCUGUUCAAUGGGAUGUGUG	mature miRNA	standard	MIMAT0035623	dvi-miR-9540-3p										dvi-miR-9540-3p
615	cqu-miR-305-5p	0.652232	0.822555	3052.48	974.873	3584.3	1379.62	0.231711	3572.11	4148.22	2050.22	2439.34	1801.92	5054.49	4142.23	3338.56	AUUGUACUUCAUCAGGUGCUCU	mature miRNA	standard	MIMAT0014382,MIMAT0024974,MIMAT0018920	cqu-miR-305-5p																		cqu-miR-305-5p	hme-miR-305									isc-miR-305
461	tur-miR-276-3p	0.65416	0.822555	7980.23	1872.48	7365.16	1278.47	-0.115715	6682.14	6094.33	9894.66	9249.8	5823.35	8836.92	7823.1	6977.26	UAGGAACUUCAUACCAUGCUCG	mature miRNA	standard	MIMAT0023035	tur-miR-276-3p
425	aae-miR-263a-3p	0.655196	0.822555	378.508	389.2	335.445	146.315	-0.174248	456.129	129.448	33.1358	895.319	373.015	432.872	119.27	416.621	CGUGUUCUGGCAGUGGCAUCCC	mature miRNA	standard	MIMAT0015372	aae-miR-263a-3p													aae-miR-263a-3p
1909	ame-miR-3779	0.655985	0.822555	75.5423	25.1532	67.3777	10.4353	-0.165013	67.8513	110.909	51.5771	71.8319	82.3161	65.4719	63.5981	58.1249	GCCGGGCCUGCCGCUCGACACG	mature miRNA	standard	MIMAT0018556	ame-miR-3779															ame-miR-3779
1285	dsi-miR-2580	0.656778	0.822555	91.2284	13.3092	86.2368	30.9468	-0.0811789	88.2236	78.0062	88.9522	109.732	117.359	47.6189	76.1091	103.86	CGUGUCUGUGUGUAUGUUGCAG	mature miRNA	standard	MIMAT0012517	dsi-miR-2580									dsi-miR-2580
2131	tca-miR-3892-3p	0.656971	0.822555	25.2281	11.4859	40.8439	30.0577	0.695086	30.8777	12.16	38.0359	19.8388	22.262	63.7153	68.9712	8.42684	AAGUGUGGUUAAUUCACAUUGGGGGC	mature miRNA	standard	MIMAT0018885	tca-miR-3892-3p																										tca-miR-3892-3p
1865	ame-miR-3736	0.65721	0.822555	54.8099	60.2708	38.6478	65.1536	-0.50405	86.4341	124.074	2.04145	6.68983	136.144	1.24975	12.1358	5.06199	CGAUUACCCUGAGUAUGCUCC	mature miRNA	standard	MIMAT0018605	ame-miR-3736															ame-miR-3736
2533	dme-miR-9373-5p	0.658852	0.822555	27.1036	18.0526	16.1771	4.68824	-0.744536	48.8003	26.9803	4.60741	28.0265	20.9879	19.0294	10.7181	13.9728	AGUUUGUGAGGAGCGUUCGGC	mature miRNA	standard	MIMAT0035209	dme-miR-9373-5p	dme-miR-9373-5p
637	tca-miR-307-5p	0.659833	0.822555	37.0222	18.0222	39.5345	9.87978	0.0947205	46.2633	28.0284	16.7977	56.9993	36.6383	50.2304	43.9899	27.2793	ACUCACUCAACCUGGGUGUGAUGUG	mature miRNA	standard	MIMAT0019129	tca-miR-307-5p																										tca-miR-307-5p
1135	dme-miR-2496-3p	0.659874	0.822555	557.611	120.171	523.316	172.573	-0.0915769	494.447	737.619	491.945	506.435	772.232	404.65	507.288	409.095	GCGGGGCACUCACACACGCAUA	mature miRNA	standard	MIMAT0012207	dme-miR-2496-3p	dme-miR-2496-3p
837	dme-miR-965-3p	0.661549	0.823374	33.6247	18.5421	24.9629	7.16264	-0.42974	54.72	40.6498	27.9815	11.1476	22.1521	27.7573	16.6583	33.2837	UAAGCGUAUAGCUUUUCCCCUU	mature miRNA	standard	MIMAT0014744,MIMAT0010126,MIMAT0005480,MIMAT0012250,MIMAT0012472,MIMAT0024996,MIMAT0024428,MIMAT0010095	dme-miR-965-3p	dme-miR-965-3p						dps-miR-965-3p		dsi-miR-965-3p							api-miR-965	bmo-miR-965-3p		hme-miR-965		mse-miR-965					tca-miR-965-3p
2411	hme-miR-6304-3p	0.663844	0.823688	21.5993	9.48175	19.298	9.34725	-0.162535	35.252	17.2944	13.6779	20.1728	26.9381	26.3339	16.7841	7.13579	UACUAGAACGGGGCUGGGUCGA	mature miRNA	standard	MIMAT0025009	hme-miR-6304-3p																			hme-miR-6304-3p
620	dpu-miR-305	0.664809	0.823688	1357.52	763.042	1046.89	394.322	-0.374862	2292.02	1581.72	1053.73	502.62	593.21	853.767	1454.45	1286.15	UUUGUACUUUAUCAGGUGCUCU	mature miRNA	standard	MIMAT0018924	dpu-miR-305																											dpu-miR-305
2227	dme-miR-4969-3p	0.664856	0.823688	173.125	101.893	126.496	66.3648	-0.452722	160.755	201.195	287.918	42.6331	182.999	50.4292	91.3186	181.238	CCACCUGUCAAUCAAUACCACC	mature miRNA	standard	MIMAT0020196	dme-miR-4969-3p	dme-miR-4969-3p
2382	ame-miR-6055	0.669032	0.826379	38.4523	27.1739	39.4131	13.4729	0.0356063	69.0576	15.5054	15.6139	53.6323	37.975	39.7523	56.4212	23.5041	AAGACGAAUAGCUGUGUGUCGC	mature miRNA	standard	MIMAT0023679	ame-miR-6055															ame-miR-6055
2246	dme-miR-4981-3p	0.669071	0.826379	74.0077	29.2486	146.335	243.763	0.983528	113.777	73.63	64.5309	44.0929	511.486	25.714	8.58173	39.5587	UUGGCCGGUCGAGCAGCGUCU	mature miRNA	standard	MIMAT0020214	dme-miR-4981-3p	dme-miR-4981-3p
1489	bmo-miR-2855	0.670465	0.826839	47.1057	60.6677	11.8026	10.0904	-1.9968	131.841	50.1119	1.92996	4.54046	26.7907	8.79412	5.82021	5.80539	CGGGUAACUUUGCAUCGCUGGCA	mature miRNA	standard	MIMAT0013790	bmo-miR-2855																	bmo-miR-2855
344	dme-miR-184-5p	0.674923	0.83107	13.2186	13.6194	7.8295	4.80398	-0.755581	33.2149	9.51314	7.32994	2.81657	14.7626	4.47087	4.71978	7.36477	CCUUAUCAUUCUCUCGCCCCG	mature miRNA	standard	MIMAT0008511,MIMAT0008566,MIMAT0000330,MIMAT0008821,MIMAT0008903,MIMAT0009121	dme-miR-184-5p	dme-miR-184-5p		der-miR-184-5p	dgr-miR-184-5p				dse-miR-184-5p	dsi-miR-184-5p			dya-miR-184-5p
2123	tca-miR-3888-3p	0.676148	0.831313	54.6104	48.6801	56.6033	23.452	0.0517096	26.2124	51.1203	16.7855	124.323	22.518	67.476	75.3003	61.1187	CGUGACGUAGUUAAGGUUA	mature miRNA	standard	MIMAT0018875	tca-miR-3888-3p																										tca-miR-3888-3p
1868	ame-miR-3739	0.680252	0.833687	1394.76	390.185	1276.53	215.552	-0.127785	1101.64	1066.14	1519.12	1892.11	1313.55	1477.75	1343.35	971.467	UUGGGAGGGGGAGAGAGCAGCU	mature miRNA	standard	MIMAT0018608	ame-miR-3739															ame-miR-3739
75	dme-miR-3-3p	0.681432	0.833687	33.8369	13.1015	29.175	11.7113	-0.213862	42.0965	15.2794	43.9519	34.0198	30.753	40.2086	33.0602	12.6783	UCACUGGGCAAAGUGUGUCUCA	mature miRNA	standard	MIMAT0008423,MIMAT0008538,MIMAT0008580,MIMAT0000108,MIMAT0008668,MIMAT0008698,MIMAT0001203,MIMAT0008836,MIMAT0008862,MIMAT0008957,MIMAT0009046,MIMAT0009074	dme-miR-3-3p	dme-miR-3-3p	dan-miR-3	der-miR-3	dgr-miR-3	dmo-miR-3	dpe-miR-3	dps-miR-3	dse-miR-3	dsi-miR-3	dvi-miR-3-3p	dwi-miR-3	dya-miR-3
1881	ame-miR-3751	0.681543	0.833687	583.477	429.664	678.602	463.04	0.217891	588.825	245.3	1188.1	311.683	506.526	347.559	495.735	1364.59	GGGUGGUGGUGGAAGUCGGGG	mature miRNA	standard	MIMAT0018521	ame-miR-3751															ame-miR-3751
16	bmo-let-7-3p	0.683982	0.833687	262.336	69.1384	242.26	101.398	-0.114859	301.358	307.471	160.094	280.42	165.345	378.02	261.655	164.02	CUGUAUAGCCUGCUAACUUUCC	mature miRNA	standard	MIMAT0015221	bmo-let-7-3p																	bmo-let-7-3p
1293	dsi-miR-2584-3p	0.684754	0.833687	127.565	25.2545	141.63	44.9136	0.150893	98.549	139.29	116.405	156.015	96.9507	161.063	195.235	113.27	AAAGAGGUCUAUUUUUGCACACAG	mature miRNA	standard	MIMAT0012530	dsi-miR-2584-3p									dsi-miR-2584-3p
385	aga-miR-210	0.686111	0.833687	23.4966	6.1639	25.5508	23.2631	0.120917	27.1001	27.9508	24.402	14.5335	57.3557	7.30373	28.444	9.09985	UUGUGCGUGUGACAACGGCUA	mature miRNA	standard	MIMAT0001505	aga-miR-210														aga-miR-210
2372	ame-miR-6046	0.686655	0.833687	10.6641	11.2608	19.7764	25.9819	0.891024	2.40217	27.1279	8.49529	4.63092	13.2722	2.94133	4.73377	58.1584	UCGACGAGAAUUCCGUGACCGGU	mature miRNA	standard	MIMAT0023669	ame-miR-6046															ame-miR-6046
828	dvi-miR-963-5p	0.687038	0.833687	32.4905	19.888	40.1409	25.6463	0.305057	27.428	15.4017	25.9081	61.2241	19.4392	46.0918	73.978	21.0546	AACAAGGUACAUAUCAGAGUGUUUC	mature miRNA	standard	MIMAT0035582	dvi-miR-963-5p										dvi-miR-963-5p
1488	bmo-miR-2854	0.688308	0.833687	81.0547	58.2141	78.3356	19.2827	-0.0492276	151.316	101.801	53.6934	17.4078	96.446	92.3899	68.2808	56.2256	UCUUUCAAAACUGCAGGACGG	mature miRNA	standard	MIMAT0013789	bmo-miR-2854																	bmo-miR-2854
547	dvi-miR-282-3p	0.688384	0.833687	171.86	125.522	127.349	48.4577	-0.432441	68.0275	165.196	103.947	350.269	66.3223	169.562	162.845	110.668	ACAUAGCCUAUGAGAGGUUAGG	mature miRNA	standard	MIMAT0032059	dvi-miR-282-3p										dvi-miR-282-3p
2357	tca-miR-6016-3p	0.691813	0.836587	16.4982	20.3191	25.0985	41.5498	0.605296	20.0547	43.8305	0.0960127	2.01145	87.3126	0.862123	6.20882	6.0105	CACGCCCACAAGUCCUCCU	mature miRNA	standard	MIMAT0023574	tca-miR-6016-3p																										tca-miR-6016-3p
677	dme-miR-310-5p	0.695282	0.839527	105.078	35.9523	113.588	31.8786	0.112361	134.666	52.9051	119.922	112.818	137.688	85.4733	144.487	86.7049	AGGGCGGGUCGUGUGUCAGUGUA	mature miRNA	standard	MIMAT0020836	dme-miR-310-5p	dme-miR-310-5p
731	dmo-miR-317	0.69837	0.84107	787.831	501.169	580.819	99.4207	-0.439797	1391.22	1009.21	363.266	387.624	704.324	530.496	612.015	476.443	UGAACACAGCUGGUGGUAUCCAGA	mature miRNA	standard	MIMAT0008671	dmo-miR-317					dmo-miR-317
650	bmo-miR-308-3p	0.699891	0.84107	293.044	103.004	356.186	388.529	0.281513	253.321	274.096	203.695	441.062	44.4527	922.156	190.042	268.092	AAUCACAGGAUAAUACUGCGAG	mature miRNA	standard	MIMAT0013605,MIMAT0024977,MIMAT0024478	bmo-miR-308-3p																	bmo-miR-308-3p		hme-miR-308		mse-miR-308
2353	tca-miR-6014-3p	0.700396	0.84107	28.2752	22.0763	23.7079	24.7031	-0.254167	20.9816	7.4488	25.309	59.3614	10.3404	12.5001	60.7388	11.2524	AAUUUCCCGUGUUGAGUGG	mature miRNA	standard	MIMAT0023570	tca-miR-6014-3p																										tca-miR-6014-3p
305	aae-miR-100	0.70128	0.84107	4299.14	978.599	4011.73	543.675	-0.0998227	3792.4	3191.98	4896.27	5315.91	3401.19	3708.79	4418.54	4518.42	AACCCGUAGAUCCGAACUUGUG	mature miRNA	standard	MIMAT0014291,MIMAT0001498,MIMAT0004420,MIMAT0013596,MIMAT0014387,MIMAT0024438,MIMAT0015677	aae-miR-100													aae-miR-100	aga-miR-100	ame-miR-100		bmo-miR-100	cqu-miR-100-5p			mse-miR-100			nvi-miR-100
1401	hme-miR-2788-5p	0.701758	0.84107	14.1247	17.9746	5.43804	1.86258	-1.37706	11.7472	2.43592	2.07839	40.2372	6.26389	5.58407	7.10058	2.80361	UGGGGUUUCCUAGCGGCAUGUGC	mature miRNA	standard	MIMAT0020536	hme-miR-2788-5p																			hme-miR-2788-5p
1527	api-miR-3017a	0.703738	0.842196	14.5078	14.3963	7.16329	4.07298	-1.01813	18.6364	33.0524	4.54416	1.79812	11.453	3.87427	3.49691	9.82897	CGGUCUGUCGCAGAACACGGCA	mature miRNA	standard	MIMAT0014752	api-miR-3017a																api-miR-3017a
1396	bmo-miR-2786	0.706939	0.843556	61.2532	68.5686	32.0501	36.3797	-0.934456	95.5892	141.179	1.88325	6.36151	46.9675	1.3839	3.29474	76.5543	AGGUUAUGCAGGCGAAGGAAUA	mature miRNA	standard	MIMAT0013682	bmo-miR-2786																	bmo-miR-2786
2614	ame-miR-9889	0.706961	0.843556	15.0368	3.33492	20.6786	12.6643	0.459637	15.1203	19.0806	10.913	15.0336	30.2716	7.0783	12.7795	32.5851	AGUGUCGAGCCGAAGAAACGCGC	mature miRNA	standard	MIMAT0037294	ame-miR-9889															ame-miR-9889
2126	tca-miR-3889-5p	0.71037	0.845838	39.7246	27.0803	46.4776	26.1226	0.226505	27.291	22.4849	28.9881	80.1343	21.0321	59.9966	76.3764	28.5054	ACUUGUUCUCUCUGUAUUGUGUG	mature miRNA	standard	MIMAT0018876	tca-miR-3889-5p																										tca-miR-3889-5p
1871	ame-miR-3742	0.710964	0.845838	33.8028	26.5672	34.7785	17.5706	0.041052	56.7205	56.8942	11.3418	10.2547	48.3613	50.6925	25.197	14.863	AAAUAUAUUUUAAACGACGGAC	mature miRNA	standard	MIMAT0018611	ame-miR-3742															ame-miR-3742
269	cqu-miR-92	0.714682	0.848844	18.8041	8.26092	17.821	13.0135	-0.0774703	26.0568	14.3439	25.4183	9.39745	19.0146	9.72849	6.82507	35.7159	AUUGCACUUGUCCCGGCCU	mature miRNA	standard	MIMAT0014399	cqu-miR-92																		cqu-miR-92
1901	ame-miR-3771	0.715589	0.848844	27.8921	46.2766	4.52231	3.98195	-2.62472	11.4216	96.9378	0.205847	3.00314	7.40913	1.08701	1.10317	8.48995	UAAAACACAGCGAGUUGCACGAG	mature miRNA	standard	MIMAT0018547	ame-miR-3771															ame-miR-3771
1941	tca-miR-3804b-5p	0.717561	0.849146	31.988	21.4014	35.9814	23.7354	0.169721	19.4002	57.079	41.6718	9.80091	29.4552	17.8564	25.7775	70.8365	UUGCACACAACAAUGUCCACAUUCUU	mature miRNA	standard	MIMAT0018626	tca-miR-3804b-5p																										tca-miR-3804b-5p
1905	ame-miR-3775	0.717943	0.849146	300.675	138.44	313.454	74.9108	0.0600508	222.149	158.068	354.04	468.443	241.863	258.202	394.37	359.383	GAGGCGGAUGAGGAGGUUGAAUA	mature miRNA	standard	MIMAT0018552	ame-miR-3775															ame-miR-3775
456	aae-miR-275-5p	0.72008	0.850386	32.7806	22.0347	27.3552	19.4429	-0.261025	63.0778	34.1674	21.1099	12.7672	24.6688	17.3834	11.9207	55.448	CGCGCUAAGCAGGAACCGAGAC	mature miRNA	standard	MIMAT0014208	aae-miR-275-5p													aae-miR-275-5p
388	api-miR-210	0.721639	0.850386	26.7893	9.16161	30.7329	12.7969	0.198127	20.9194	39.1416	28.2256	18.8705	44.2556	16.299	24.1292	38.2478	UUGUGCGUGUGACAUCGGCUA	mature miRNA	standard	MIMAT0014716	api-miR-210																api-miR-210
1891	ame-miR-3761	0.724514	0.850386	36.6915	11.4178	44.5848	20.0088	0.281106	42.9733	35.4877	21.1661	47.139	55.8356	43.0727	62.3514	17.0795	UCGAUUCCCGGGCCUCGUGUGU	mature miRNA	standard	MIMAT0018534	ame-miR-3761															ame-miR-3761
614	dvi-miR-305-5p	0.725312	0.850386	2987.58	1123.94	3310.35	1195.06	0.148008	3240.45	4465.41	1973.68	2270.77	1900.67	4625.88	3887.65	2827.2	AUUGUACUUCAUCAGGUGCUC	mature miRNA	standard	MIMAT0008940,MIMAT0008388	dvi-miR-305-5p										dvi-miR-305-5p																tca-miR-305-5p
2433	pxy-miR-6497	0.726195	0.850386	822.949	547.979	657.108	469.375	-0.324672	1200.71	261.557	1376.35	453.18	1330.32	558.9	241.607	497.607	GGGUUUGGAGGGGAAGCGGAU	mature miRNA	standard	MIMAT0033761	pxy-miR-6497																									pxy-miR-6497
2400	mse-miR-6098	0.726671	0.850386	33.2092	19.5203	35.1989	13.3087	0.0839477	15.2755	25.3447	31.4987	60.718	41.9699	25.1044	50.6101	23.1113	AUAGUGAUUGUGUGUUGGAA	mature miRNA	standard	MIMAT0024506	mse-miR-6098																					mse-miR-6098
59	api-miR-2b	0.729834	0.850386	3206.85	1969.14	2558.02	1091.22	-0.326132	3976.33	5625.29	1847.65	1378.14	3404.15	1705.35	1529.46	3593.11	UAUCACAGCCAGCUUUGUAUGAGCA	mature miRNA	standard	MIMAT0014821	api-miR-2b																api-miR-2b
1474	bmo-miR-2839-5p	0.730309	0.850386	47.144	52.0348	12.9544	8.27043	-1.86363	77.3414	104.928	4.05009	2.25657	24.274	8.02744	5.73571	13.7806	UCAAACAGAGCGCCAGCGCUAU	mature miRNA	standard	MIMAT0013754	bmo-miR-2839-5p																	bmo-miR-2839-5p
189	bmo-miR-13b-5p	0.730449	0.850386	40.373	24.371	37.7031	33.3161	-0.0987052	64.4673	11.4769	29.4548	56.0928	13.4666	47.5472	80.5505	9.24834	UCGUAAAAAUGGCUGUGUCGUG	mature miRNA	standard	MIMAT0015274	bmo-miR-13b-5p																	bmo-miR-13b-5p
2387	ame-miR-6060	0.730528	0.850386	37.9412	37.869	20.0554	9.7503	-0.919775	89.1821	43.6071	5.9334	13.0424	31.5917	12.3503	11.6049	24.6749	ACGGGUACGACGUUGGCAACGU	mature miRNA	standard	MIMAT0023684	ame-miR-6060															ame-miR-6060
1458	bmo-miR-2824	0.730554	0.850386	41.2192	58.4605	16.793	20.8645	-1.29546	126.602	31.1538	0.0176888	7.10365	47.9016	5.36156	4.31151	9.5973	AACUUCAAACCGCCACAGGUAACC	mature miRNA	standard	MIMAT0013735	bmo-miR-2824																	bmo-miR-2824
331	tur-miR-137-3p	0.733326	0.852386	14.4638	18.7552	2.89372	0.93685	-2.32145	1.31383	0.358934	40.581	15.6014	3.25134	1.51469	3.20217	3.60668	UUAUUGCUUGAGAAUACACG	mature miRNA	standard	MIMAT0023099	tur-miR-137-3p
729	isc-miR-317	0.734473	0.852495	590.827	417.877	402.533	82.1368	-0.553629	1087.44	771.292	340.175	164.397	445.219	441.017	279.359	444.537	UGAACACAGCUGGUGGUAUAUCAGU	mature miRNA	standard	MIMAT0012699	isc-miR-317																												isc-miR-317
415	tca-miR-252b-3p	0.741914	0.859897	42.2929	78.5919	5.32579	2.44623	-2.98935	7.08753	160.096	0.0140843	1.97404	7.15918	7.4411	4.42849	2.27437	UCCUCGGUCUGGCUGCUUUA	mature miRNA	standard	MIMAT0018807	tca-miR-252b-3p																										tca-miR-252b-3p
174	api-miR-13a	0.743097	0.860037	3319.05	1520.62	2812.63	560.422	-0.23885	4375.55	4846.97	2297.52	1756.17	3340.81	2620.46	2110.84	3178.42	UAUCACAGCCACUUUGAUGAGC	mature miRNA	standard	MIMAT0014713,MIMAT0008359	api-miR-13a																api-miR-13a										tca-miR-13a-3p
735	aga-miR-317	0.744528	0.860462	1248.11	401.782	1143.43	184.072	-0.126385	1790.45	1314.78	955.016	932.2	1076.48	1412.92	997.283	1087.02	UGAACACAUCUGGUGGUAUCUCAGU	mature miRNA	standard	MIMAT0001522	aga-miR-317														aga-miR-317
2124	tca-miR-3888-5p	0.747989	0.861267	28.9872	9.04485	34.9168	18.7624	0.268507	40.7218	28.7216	18.6762	27.8292	60.2871	28.6649	35.1194	15.5958	GUGCUUUGAAUGUCACGCC	mature miRNA	standard	MIMAT0018874	tca-miR-3888-5p																										tca-miR-3888-5p
58	nvi-miR-2b	0.748578	0.861267	2558.08	1543.19	2020.64	876.769	-0.340246	4358.79	3232.34	1758.95	882.233	2505.86	1327.83	1238.67	3010.21	UAUCACAGCCAGCUUUGAUGUGC	mature miRNA	standard	MIMAT0015667	nvi-miR-2b																								nvi-miR-2b
2572	dvi-miR-9544a-3p	0.748925	0.861267	171.124	101.066	156.579	124.216	-0.128155	296.752	153.215	183.364	51.1663	317.771	187.556	39.4989	81.4891	UAAAAGAGCCGCCGCGCA	mature miRNA	standard	MIMAT0035629	dvi-miR-9544a-3p										dvi-miR-9544a-3p
307	api-miR-100	0.752881	0.861267	4533.81	1145.6	4245.8	286.75	-0.0946862	3702.65	3552.63	4873.67	6006.29	4033.44	3966.5	4528.37	4454.9	GACCCGUAGAUCCGAACUUGUG	mature miRNA	standard	MIMAT0014687	api-miR-100																api-miR-100
1444	bmo-miR-2808d	0.753688	0.861267	69.6004	41.3826	56.5216	8.59395	-0.300292	58.166	129.494	34.2944	56.4468	54.7342	45.458	60.359	65.5352	CCGGCGAGAAGCUCGGUGUGCU	mature miRNA	standard	MIMAT0015386	bmo-miR-2808d																	bmo-miR-2808d
1684	bmo-miR-3303	0.753863	0.861267	71.5117	27.6155	75.7675	21.5752	0.0833988	74.3465	48.9309	53.3226	109.447	50.9904	66.5797	100.539	84.9604	UUGGAUUACGCCCUCUGACACCUC	mature miRNA	standard	MIMAT0015491	bmo-miR-3303																	bmo-miR-3303
2431	bmo-miR-6497-3p	0.754004	0.861267	2166.26	1389.31	2034.1	1822.03	-0.0908171	3434.81	693.984	3266.36	1269.88	4622.43	1761.21	373.949	1378.81	GAUGCGGCCGGUGCCGGGUCU	mature miRNA	standard	MIMAT0025322	bmo-miR-6497-3p																	bmo-miR-6497-3p
1281	dps-miR-2576	0.755437	0.861267	17.0968	15.1653	10.5301	11.3324	-0.699216	24.1488	34.6865	8.46561	1.08642	27.0212	3.77357	8.84696	2.47849	CUCGAGUGUGGAGAGCAUGGGA	mature miRNA	standard	MIMAT0012422	dps-miR-2576							dps-miR-2576
173	aae-miR-13-5p	0.755661	0.861267	18.9361	3.17703	19.2629	11.331	0.0246876	19.7011	17.3472	15.6853	23.0108	7.85306	19.3337	34.6972	15.1677	UCGUAAAAAUGGUUGUGCUGUG	mature miRNA	standard	MIMAT0014255	aae-miR-13-5p													aae-miR-13-5p
24	dme-miR-iab-4-5p	0.755871	0.861267	28.3447	12.2068	34.8742	35.8099	0.299081	40.5752	14.0949	36.1491	22.5597	4.19456	84.5099	36.8512	13.9412	ACGUAUACUGAAUGUAUCCUGA	mature miRNA	standard	MIMAT0014278,MIMAT0001531,MIMAT0001493,MIMAT0009162,MIMAT0014357,MIMAT0008440,MIMAT0008523,MIMAT0008578,MIMAT0000412,MIMAT0008680,MIMAT0008740,MIMAT0001205,MIMAT0012677,MIMAT0008832,MIMAT0008855,MIMAT0008963,MIMAT0009004,MIMAT0009089,MIMAT0024459,MIMAT001	dme-miR-iab-4-5p	dme-miR-iab-4-5p	dan-miR-iab-4-5p	der-miR-iab-4-5p	dgr-miR-iab-4-5p	dmo-miR-iab-4-5p	dpe-miR-iab-4-5p	dps-miR-iab-4-5p	dse-miR-iab-4-5p	dsi-miR-iab-4-5p	dvi-miR-iab-4-5p	dwi-miR-iab-4-5p	dya-miR-iab-4-5p	aae-miR-iab-4-5p	aga-miR-iab-4	ame-miR-iab-4		bmo-miR-iab-4-5p	cqu-miR-iab-4			mse-miR-iab-4-5p	ngi-miR-iab-4				tca-miR-iab-4-5p	dpu-miR-iab-4-5p
1573	bmo-miR-3203-3p	0.75708	0.861431	18.0653	31.2045	10.9691	9.49676	-0.719782	1.97918	64.8687	2.50885	2.90458	22.9841	4.5478	14.0597	2.28464	AUGUCAGCUCAGUCAGUACACG	mature miRNA	standard	MIMAT0015380	bmo-miR-3203-3p																	bmo-miR-3203-3p
1395	bmo-miR-2785	0.759386	0.862842	18.7886	22.5004	20.7123	18.3461	0.140637	8.52436	52.5162	6.49345	7.62024	20.5457	10.4526	5.3089	46.5422	UGCAGUGCGGAACGAGGCUAA	mature miRNA	standard	MIMAT0013681	bmo-miR-2785																	bmo-miR-2785
1013	api-miR-996	0.763355	0.865837	22.8599	15.6211	25.4372	15.2658	0.154125	11.8949	27.1481	9.29932	43.0971	29.2991	16.2266	45.2153	11.0079	UGACUAGAGUUACACUCGUCA	mature miRNA	standard	MIMAT0014746	api-miR-996																api-miR-996
617	aae-miR-305-5p	0.764825	0.865837	2701.54	1225.32	2882.23	973.179	0.0934066	2981.18	4317.97	1665.03	1841.97	1665.86	3980.3	3214.26	2668.51	AUUGUACUUCAUCAGGUGCUCUGG	mature miRNA	standard	MIMAT0014249	aae-miR-305-5p													aae-miR-305-5p
1954	tca-miR-3810-3p	0.765233	0.865837	15.9945	5.20779	22.5599	14.2903	0.496186	15.0096	14.754	10.9275	23.2869	5.16044	25.7859	39.6228	19.6705	AUCAUUCGUGGGUAAUCUACAC	mature miRNA	standard	MIMAT0018643	tca-miR-3810-3p																										tca-miR-3810-3p
2555	dme-miR-9384-5p	0.770592	0.869598	69.8943	14.9486	82.2572	35.4786	0.234967	49.3767	75.2383	70.21	84.7521	35.4346	98.2755	118.309	77.0099	AGGCAUAAUUCAACUCACACGU	mature miRNA	standard	MIMAT0035231	dme-miR-9384-5p	dme-miR-9384-5p
1906	ame-miR-3776	0.770707	0.869598	511.452	274.526	428.178	152.904	-0.256389	424.57	206.93	864.02	550.288	576.489	516.833	387.819	231.571	AGGAGGGGGGGAGAGAGAAGCG	mature miRNA	standard	MIMAT0018553	ame-miR-3776															ame-miR-3776
2418	hme-miR-6308-3p	0.772913	0.870872	225.301	65.7126	246.195	97.7998	0.127948	181.031	163.583	250.287	306.303	390.199	190.883	179.888	223.809	CGACGGGCUGUGUGUGCGUGCUA	mature miRNA	standard	MIMAT0025015	hme-miR-6308-3p																			hme-miR-6308-3p
157	cqu-miR-11-5p	0.77458	0.871537	395.586	157.122	431.141	183.48	0.124167	613.716	384.34	341.914	242.375	408.346	695.937	333.338	286.943	CGAGAACUCCGGCUGUGACC	mature miRNA	standard	MIMAT0014406	cqu-miR-11-5p																		cqu-miR-11-5p
1869	ame-miR-3740	0.777216	0.873288	29.6164	25.0828	19.4368	1.56774	-0.607606	7.43023	65.3458	19.1767	26.5128	21.0159	18.6462	20.4468	17.6383	GGAAAAGGAUGACGAGGAUUAA	mature miRNA	standard	MIMAT0018609	ame-miR-3740															ame-miR-3740
593	aga-miR-286	0.779965	0.874397	33.2265	11.1977	32.58	17.197	-0.0283484	22.3528	36.9792	26.335	47.2391	47.7143	22.3492	46.5824	13.6742	UGACUAGACCGAACACUCGCGUC	mature miRNA	standard	MIMAT0010110	aga-miR-286														aga-miR-286
2408	hme-miR-6302-2-5p	0.780364	0.874397	30.4566	11.715	28.6444	11.8411	-0.0885004	26.4807	20.1917	47.3018	27.8521	29.3014	42.914	28.4332	13.9291	AGGUUGACGGGGGGUUUGCA	mature miRNA	standard	MIMAT0026464	hme-miR-6302-2-5p																			hme-miR-6302-2-5p
1863	ame-miR-3734	0.785725	0.87913	24.8701	11.2992	21.5033	2.83748	-0.209848	25.2652	39.9333	12.8702	21.4115	21.9003	20.5875	18.3699	25.1556	UUUCGCACGGGAGGACGUUAG	mature miRNA	standard	MIMAT0018603	ame-miR-3734															ame-miR-3734
678	dan-miR-310	0.788325	0.87913	18.5571	12.7054	18.8139	7.06949	0.0198324	10.3519	35.9909	19.877	8.00852	19.0515	8.8969	22.1235	25.1838	UAUUGCACACCUCCCGGCCUAU	mature miRNA	standard	MIMAT0008425	dan-miR-310		dan-miR-310
2427	mja-miR-6492	0.789687	0.87913	403.227	280.613	446.703	274.182	0.147722	386.999	115.542	323.859	786.509	220.516	658.874	707.927	199.494	GUUGACCGAAGCGGAGGAG	mature miRNA	standard	MIMAT0025300	mja-miR-6492
2504	pxy-miR-8534-5p	0.791253	0.87913	62.6945	89.5796	19.4061	31.957	-1.69183	191.303	56.506	0.5552	2.41392	67.3257	4.47859	2.46309	3.35713	UGACGGCAUCGGCAGCCUAAU	mature miRNA	standard	MIMAT0033780	pxy-miR-8534-5p																									pxy-miR-8534-5p
56	isc-miR-2b	0.791332	0.87913	3102.52	1873.46	2444.11	970.537	-0.344131	4607.04	4756.96	2042.32	1003.77	3135.06	1670.49	1550.97	3419.93	UAUCACAGCCACCUUUGAUGAGC	mature miRNA	standard	MIMAT0012697	isc-miR-2b																												isc-miR-2b
701	dme-miR-314-3p	0.791474	0.87913	15.8227	21.8648	6.34119	3.23381	-1.31917	48.0051	4.78806	0.0953186	10.4023	10.365	3.78261	3.66413	7.55298	UAUUCGAGCCAAUAAGUUCGG	mature miRNA	standard	MIMAT0008465,MIMAT0008528,MIMAT0008598,MIMAT0000406,MIMAT0008644,MIMAT0008720,MIMAT0001260,MIMAT0008795,MIMAT0008864,MIMAT0008908,MIMAT0009025,MIMAT0009077	dme-miR-314-3p	dme-miR-314-3p	dan-miR-314	der-miR-314	dgr-miR-314	dmo-miR-314	dpe-miR-314	dps-miR-314	dse-miR-314	dsi-miR-314	dvi-miR-314-3p	dwi-miR-314	dya-miR-314
1005	dme-miR-995-5p	0.793012	0.87913	17.5906	13.4812	17.6954	7.73881	0.00856921	35.0802	21.2818	7.83839	6.1621	20.5248	24.3764	19.3357	6.54479	CCCGAAUUAUGUGGGAGCUGCG	mature miRNA	standard	MIMAT0010206	dme-miR-995-5p	dme-miR-995-5p
1162	dps-miR-2514	0.793282	0.87913	351.306	691.795	11.3337	6.02283	-4.95403	0.876176	4.37452	10.9947	1388.98	17.938	13.6728	3.72009	10.004	UUACAGCUUCAAUACAGUGGUCC	mature miRNA	standard	MIMAT0012299	dps-miR-2514							dps-miR-2514
2521	pxy-miR-8545	0.795703	0.880607	203.362	174.485	279.909	284.305	0.460906	326.191	32.0725	378.81	76.3744	678.358	130.747	31.9663	278.563	GGUGCAGGGCCUGGUCGAUG	mature miRNA	standard	MIMAT0033813	pxy-miR-8545																									pxy-miR-8545
498	cqu-miR-279-5p	0.797009	0.880847	26.3369	46.0582	3.92918	1.10668	-2.74479	6.1405	0.376236	3.49705	95.3337	3.13679	5.35635	2.97615	4.24741	GAUGGGUGUGAAUCUAGUGGUUC	mature miRNA	standard	MIMAT0014417	cqu-miR-279-5p																		cqu-miR-279-5p
1033	dme-miR-1000-3p	0.801639	0.884756	22.6188	5.44754	22.0655	9.13698	-0.0357267	28.4141	23.9414	22.8253	15.2942	24.6341	33.5564	12.488	17.5836	CUGCUGGGUCGGGGCAUUAACA	mature miRNA	standard	MIMAT0020900,MIMAT0012266,MIMAT0012458	dme-miR-1000-3p	dme-miR-1000-3p						dps-miR-1000-3p		dsi-miR-1000-3p
337	dpu-miR-137	0.808444	0.891051	32.7427	34.4758	13.6717	2.10231	-1.25999	10.4042	2.36643	78.5241	39.6761	10.9991	14.6017	15.9091	13.1767	UAUUGCUUGAGAAUACACGUUG	mature miRNA	standard	MIMAT0012641	dpu-miR-137																											dpu-miR-137
781	tca-miR-929-3p	0.811606	0.891837	15.4271	23.6576	18.4504	19.9991	0.258186	3.86909	6.65321	0.475405	50.7106	4.97933	25.1998	43.6089	0.0135789	CUCCCUAACGGAGUCAGGUUG	mature miRNA	standard	MIMAT0019133	tca-miR-929-3p																										tca-miR-929-3p
2351	tca-miR-6013-3p	0.812964	0.891837	8.70102	8.41241	15.4723	22.3592	0.830432	21.2449	5.44382	4.84065	3.27471	49.0041	4.21782	3.77911	4.88817	GCUGCUGACGACCGCCUUG	mature miRNA	standard	MIMAT0023568	tca-miR-6013-3p																										tca-miR-6013-3p
1389	bmo-miR-2780c	0.813423	0.891837	105.272	40.5708	100.62	40.995	-0.0652078	69.4262	111.36	80.3195	159.983	42.5745	134.367	123.688	101.851	AAGGGCGUUAAAUGAAGACUUAG	mature miRNA	standard	MIMAT0013760	bmo-miR-2780c																	bmo-miR-2780c
1404	mse-miR-2788	0.813567	0.891837	68.7874	80.6818	25.8234	27.9661	-1.41346	51.5017	38.3382	0.0175224	185.292	25.5511	65.4398	7.33564	4.96722	UGGGGUUUCAAAGCGGCAUGU	mature miRNA	standard	MIMAT0024492	mse-miR-2788																					mse-miR-2788
594	aae-miR-286a	0.817554	0.894585	44.3892	13.7133	46.4123	11.9534	0.0642965	30.4891	62.6393	45.984	38.4445	55.3349	30.1565	44.698	55.4596	UGACUAGACCGAACACUCGCGUCCU	mature miRNA	standard	MIMAT0014314	aae-miR-286a													aae-miR-286a
619	dsi-miR-305	0.818285	0.894585	1929.52	947.118	1655.7	468.728	-0.2208	2712.04	2744.7	1393.28	868.061	1091.27	1457.92	2110.73	1962.89	AUUGUACUUCAUCAGUGCUCUG	mature miRNA	standard	MIMAT0008860	dsi-miR-305									dsi-miR-305
1391	bmo-miR-2781	0.820049	0.895303	20.3073	12.8172	31.3535	32.3564	0.626626	28.7313	6.54638	12.5288	33.4228	5.6637	53.9732	64.2292	1.54769	UACCAGAUGUUAGAUUGAAGGAG	mature miRNA	standard	MIMAT0013672	bmo-miR-2781																	bmo-miR-2781
952	cqu-miR-988-3p	0.822759	0.897052	73.1503	35.7811	64.9699	21.0638	-0.171093	121.911	75.9164	55.3886	39.3849	95.1979	55.2409	47.2183	62.2225	CCCUUGUUGCAAACCUCACGC	mature miRNA	standard	MIMAT0014363	cqu-miR-988-3p																		cqu-miR-988-3p
2455	pxy-miR-8499c	0.827822	0.901357	110.379	41.9277	102.963	40.6633	-0.100338	110.076	59.1854	161.885	110.368	107.47	158.045	65.0844	81.2515	UCGUUCCUGGGGGGGUG	mature miRNA	standard	MIMAT0033711	pxy-miR-8499c																									pxy-miR-8499c
197	tca-miR-29-5p	0.832065	0.904274	100.976	42.1904	99.8357	14.7917	-0.0163903	130.008	50.7372	82.0132	141.147	99.8398	117.344	100.993	81.1669	ACUGUUUUCGUGUGGUGGUGAG	mature miRNA	standard	MIMAT0018802	tca-miR-29-5p																										tca-miR-29-5p
2592	ame-miR-9867	0.833638	0.904274	29.5092	40.9925	8.83626	3.03427	-1.73966	18.9073	89.9072	0.0827979	9.13942	12.8922	7.05059	9.34493	6.05735	AGACGGUAUGGACGGUAGAGACGA	mature miRNA	standard	MIMAT0037271	ame-miR-9867															ame-miR-9867
2102	tca-miR-3877-5p	0.834618	0.904274	29.0857	22.9203	24.5512	13.8732	-0.244513	16.0306	62.5086	12.5349	25.2684	10.0867	30.7585	40.8361	16.5236	ACCUUCCAAAAAAGCACUC	mature miRNA	standard	MIMAT0018846	tca-miR-3877-5p																										tca-miR-3877-5p
1007	dvi-miR-995-5p	0.835334	0.904274	148.043	34.3009	151.472	26.4808	0.0330428	143.814	102.943	161.279	184.134	184.213	155.746	145.78	120.151	GCCCGGAUACUGUGUGUGUUGCG	mature miRNA	standard	MIMAT0035608	dvi-miR-995-5p										dvi-miR-995-5p
57	aae-miR-2b	0.837378	0.904274	4836.32	2175.19	4338.44	977.457	-0.156735	5168.94	7745.64	2788.41	3642.3	4757.61	4152.29	3075.47	5368.4	UAUCACAGCCAGCUUUGAUGAGCU	mature miRNA	standard	MIMAT0014306	aae-miR-2b													aae-miR-2b
306	dpu-miR-100	0.838463	0.904274	4565.2	1377.11	4278.18	534.655	-0.0936813	3830.01	3139.79	5019.82	6271.18	3782.55	3849.01	4748.01	4733.14	AACCCGUAGAUCCGAACUUGUGU	mature miRNA	standard	MIMAT0012637,MIMAT0012683	dpu-miR-100																											dpu-miR-100	isc-miR-100
2145	tca-miR-3899-3p	0.838665	0.904274	17.7815	6.23101	24.1134	16.9001	0.439459	10.7721	19.174	25.5715	15.6084	30.9772	6.02352	15.2441	44.2087	GGCGACACUCGAUAGGGAU	mature miRNA	standard	MIMAT0018903	tca-miR-3899-3p																										tca-miR-3899-3p
46	mse-miR-2a	0.839443	0.904274	4203.61	1657.07	4227.55	823.139	0.0081946	4309.63	6391.48	2420.79	3692.52	4705.58	4233.26	3067.22	4904.13	UCACAGCCAGCUUUGAUGAGCA	mature miRNA	standard	MIMAT0024479	mse-miR-2a																					mse-miR-2a
69	api-miR-2c	0.842945	0.906019	16.4071	18.1023	11.8631	16.4514	-0.467832	18.7523	40.9033	5.92646	0.0462233	36.3444	4.14772	0.976176	5.98421	CCGUCAAAGCGGGCUGUCGUA	mature miRNA	standard	MIMAT0014728	api-miR-2c																api-miR-2c
906	dme-miR-979-5p	0.843303	0.906019	29.7155	14.0812	27.9559	14.3702	-0.0880615	18.705	35.5473	46.9025	17.707	27.3171	47.744	23.0812	13.6812	ACACUGAAUUUGGGGGGAAUUCU	mature miRNA	standard	MIMAT0020876	dme-miR-979-5p	dme-miR-979-5p
636	bmo-miR-307-5p	0.847135	0.908928	39.4319	12.5104	41.2618	12.106	0.0654459	43.1686	28.7088	30.3517	55.4984	37.4811	51.9029	49.8443	25.8189	ACUCACUCAACCUGGGUGUGAUG	mature miRNA	standard	MIMAT0015237,MIMAT0010136	bmo-miR-307-5p																	bmo-miR-307-5p			lmi-miR-307-5p
902	dme-miR-978-5p	0.848404	0.909084	13.9819	15.7739	8.50117	9.43373	-0.717823	33.7829	19.5892	1.53876	1.01661	22.1647	6.38943	4.85988	0.59069	UGCAAUCUACGCCACUGGCUUACG	mature miRNA	standard	MIMAT0020875	dme-miR-978-5p	dme-miR-978-5p
2386	ame-miR-6059	0.850491	0.909883	89.7356	47.7321	73.0454	9.4344	-0.296887	72.3513	31.3796	138.988	116.223	63.8861	83.9799	77.7252	66.5904	UAGAGGGAGAGACGGAACCA	mature miRNA	standard	MIMAT0023683	ame-miR-6059															ame-miR-6059
97	tca-miR-7-5p	0.851399	0.909883	321.112	119.923	292.861	76.8141	-0.132863	160.991	327.725	344.578	451.155	256.083	240.17	268.422	406.769	UGGAAGACUAGUGAUUUUGUUGUUC	mature miRNA	standard	MIMAT0008355	tca-miR-7-5p																										tca-miR-7-5p
2444	pxy-miR-8492	0.85437	0.911854	24.1671	11.065	22.1752	11.0642	-0.1241	27.7008	9.44364	35.9033	23.6209	22.6251	37.021	18.3789	10.6758	AACACACGCGGGGGUGUCCAGU	mature miRNA	standard	MIMAT0033700	pxy-miR-8492																									pxy-miR-8492
378	cqu-miR-210-5p	0.858012	0.914535	41.5135	11.6141	41.85	6.01611	0.0116447	40.5879	37.4677	57.6937	30.3047	50.8702	39.0059	38.5972	38.9266	AGCUGCUGACCACUGCACAAGA	mature miRNA	standard	MIMAT0014396	cqu-miR-210-5p																		cqu-miR-210-5p
1524	api-miR-3015b	0.863059	0.918703	15.6579	15.1493	8.82966	4.14723	-0.82646	33.512	22.9454	3.62404	2.55008	10.6881	6.56776	4.39742	13.6653	CCGGACAUUGUGAGAACGGCUC	mature miRNA	standard	MIMAT0014753	api-miR-3015b																api-miR-3015b
610	cqu-miR-305-3p	0.865265	0.919842	67.0097	23.5591	68.8952	21.5889	0.0400326	90.8693	65.4281	76.4276	35.314	49.2709	51.2284	89.2291	85.8523	CGGCACAUGUUGGAGUACAC	mature miRNA	standard	MIMAT0014383	cqu-miR-305-3p																		cqu-miR-305-3p
1886	ame-miR-3756	0.866984	0.920459	663.283	297.825	661.757	374.138	-0.00332341	506.277	398.863	670.611	1077.38	391.417	1082.26	868.412	304.935	CUGAUUUCUUUCAUAAGGAGGA	mature miRNA	standard	MIMAT0018527	ame-miR-3756															ame-miR-3756
60	mse-miR-2b	0.87192	0.924486	4566.03	1633.73	4543.15	705.596	-0.00724521	4612.7	6685.82	2719.65	4245.94	4855.99	4654.7	3526.83	5135.09	UCACAGCCAGCUUUGAUGAGC	mature miRNA	standard	MIMAT0024480	mse-miR-2b																					mse-miR-2b
2090	tca-miR-3871-5p	0.875981	0.927577	17.2249	19.4857	15.0339	11.0729	-0.196271	46.0385	7.00041	11.9008	3.9598	30.8056	13.7991	10.2048	5.32632	GAUUUCUGCCUUGUGCCGC	mature miRNA	standard	MIMAT0018834	tca-miR-3871-5p																										tca-miR-3871-5p
680	der-miR-310b	0.881102	0.930777	47.758	13.6444	54.6196	33.4199	0.193676	52.9599	59.7569	50.1017	28.2136	50.333	32.7056	32.3022	103.138	UAUUGCACACUUCCCGCUCUUU	mature miRNA	standard	MIMAT0008485	der-miR-310b			der-miR-310b
55	pxy-miR-2a-5p	0.881304	0.930777	24.8886	28.0847	15.0431	9.82878	-0.726389	60.9443	33.3809	1.64824	3.58115	27.7684	12.7845	3.97868	15.6407	GCAGCAAAGCGGCUGUGACUUAUG	mature miRNA	standard	MIMAT0033717	pxy-miR-2a-5p																									pxy-miR-2a-5p
303	tca-miR-100-5p	0.883989	0.932395	3806	1264.38	3766.62	353.661	-0.0150025	2692.2	2883.76	4261.77	5386.25	3653.61	3350.8	4188.7	3873.39	AACCCGUAGAUCCGAACUUGUGGG	mature miRNA	standard	MIMAT0008369	tca-miR-100-5p																										tca-miR-100-5p
777	hme-miR-928	0.889197	0.936668	22.2479	26.7102	7.80674	5.16793	-1.51088	2.43797	0.674175	28.3428	57.5366	11.5858	1.77997	5.25683	12.6044	GUGGCUGUGGAAGCUCGCAAA	mature miRNA	standard	MIMAT0024991	hme-miR-928																			hme-miR-928
2005	tca-miR-3833-5p	0.89215	0.938556	25.7137	31.102	6.15947	4.17051	-2.06166	24.7086	69.758	0.0169198	8.37119	11.9649	3.43913	6.39407	2.83974	CGGCAAGUCACAGCAGGCU	mature miRNA	standard	MIMAT0018696	tca-miR-3833-5p																										tca-miR-3833-5p
2478	pxy-miR-8516	0.89542	0.940772	5995.12	1541.87	5998.04	2402.94	0.000702881	7005.79	4875.68	7607	4492.01	9295.73	5254.77	3573.53	5868.14	GCGGCGAGCGAACAGGU	mature miRNA	standard	MIMAT0033753	pxy-miR-8516																									pxy-miR-8516
150	tca-miR-11-3p	0.90057	0.944203	1280.93	766.194	1212.1	448.06	-0.0796771	2187.07	860.602	1606.08	469.962	1725.31	791.741	1446.65	884.72	CAUCACAGGCAGAGUUCUAGCU	mature miRNA	standard	MIMAT0018855	tca-miR-11-3p																										tca-miR-11-3p
1231	dps-miR-2555-3p	0.901019	0.944203	34.8792	17.8101	39.291	22.5223	0.171833	15.6342	51.9242	23.9734	47.9851	11.5989	44.8112	65.847	34.9069	UCAUUGUCUGUAAACAACACAG	mature miRNA	standard	MIMAT0012373	dps-miR-2555-3p							dps-miR-2555-3p
2437	pxy-miR-8487	0.905352	0.946208	19.4806	18.3299	15.0739	9.36801	-0.369986	46.3278	5.01761	12.4774	14.0996	28.7565	12.5088	11.4753	7.55491	UAUAGUAGGGAGAUAUGG	mature miRNA	standard	MIMAT0033694	pxy-miR-8487																									pxy-miR-8487
616	dme-miR-305-5p	0.905946	0.946208	2468.27	975.768	2521.95	832.024	0.0310379	2825	3681.68	1573.47	1792.93	1484.51	3231.52	3156.66	2215.11	AUUGUACUUCAUCAGGUGCUCUG	mature miRNA	standard	MIMAT0001518,MIMAT0001486,MIMAT0004207,MIMAT0008464,MIMAT0008527,MIMAT0008558,MIMAT0000391,MIMAT0008646,MIMAT0008755,MIMAT0001255,MIMAT0008790,MIMAT0008997,MIMAT0009067,MIMAT0018403,MIMAT0018432,MIMAT0015686	dme-miR-305-5p	dme-miR-305-5p	dan-miR-305	der-miR-305	dgr-miR-305	dmo-miR-305	dpe-miR-305	dps-miR-305	dse-miR-305			dwi-miR-305	dya-miR-305		aga-miR-305	ame-miR-305		bmo-miR-305-5p					ngi-miR-305	nlo-miR-305	nvi-miR-305
2192	dme-miR-4949-5p	0.906442	0.946208	1208.26	93.5168	1227.59	403.209	0.0229067	1173.19	1218.21	1109.93	1331.7	1758.35	982.02	1314.19	855.811	CGGCACACUCGCACACACACA	mature miRNA	standard	MIMAT0020160	dme-miR-4949-5p	dme-miR-4949-5p
1333	pxy-miR-2756	0.908559	0.947128	52.2252	22.6501	50.1973	26.852	-0.0571354	72.7281	21.9993	65.9705	48.2028	26.2497	88.0066	48.9229	37.61	UGUAGCUGCUUAGGGGCG	mature miRNA	standard	MIMAT0033749	pxy-miR-2756																									pxy-miR-2756
2191	dme-miR-4949-3p	0.909699	0.947128	349.556	108.553	361.767	133.385	0.0495356	294.23	224.083	450.025	429.886	554.696	309.013	249.578	333.779	AGUGGUGUGCGUGUGUGCCUCG	mature miRNA	standard	MIMAT0020161	dme-miR-4949-3p	dme-miR-4949-3p
776	ame-miR-928	0.911571	0.947128	68.8988	58.1729	70.7221	46.1266	0.0376822	155.14	50.6265	40.8736	28.9555	74.2472	54.4508	22.211	131.98	CUGGCUGUGGAAGCUGGCGAA	mature miRNA	standard	MIMAT0004439	ame-miR-928															ame-miR-928
1101	aae-miR-1890	0.912006	0.947128	46.0566	32.3422	42.2731	15.9731	-0.123669	22.7402	60.6459	16.1895	84.6508	18.7135	49.9936	46.6345	53.7507	UGAAAUCUUUGAUUAGGUCUGG	mature miRNA	standard	MIMAT0014247,MIMAT0014427	aae-miR-1890													aae-miR-1890					cqu-miR-1890
2371	ame-miR-6045	0.918001	0.951477	48.1201	22.5312	46.9644	14.8946	-0.0350721	67.699	66.3357	36.0644	22.3813	65.373	50.1109	42.6851	29.6885	AUUCACUGGACGGCAAUGGGCU	mature miRNA	standard	MIMAT0023667	ame-miR-6045															ame-miR-6045
361	ame-miR-190	0.918728	0.951477	206.201	77.2251	244.181	185.827	0.2439	245.429	196.217	280.531	102.626	210.142	102.47	149.148	514.963	AGAUAUGUUUGAUAUUCUUGGUUGUU	mature miRNA	standard	MIMAT0004440	ame-miR-190															ame-miR-190
1305	pxy-miR-2733b-5p	0.919728	0.951477	14.7105	26.3937	4.35153	3.68093	-1.75725	0.531698	54.2771	1.29361	2.73946	4.41903	0.464747	3.241	9.28133	AGCAAUCGCAUGGUCAGUAGACA	mature miRNA	standard	MIMAT0033740	pxy-miR-2733b-5p																									pxy-miR-2733b-5p
2505	pxy-miR-8535-3p	0.920898	0.951477	15.7609	16.9196	10.732	6.07544	-0.554439	9.42863	40.559	2.44884	10.6073	18.3969	12.0187	8.52124	3.9911	UAGAUAGUUGGUGUCAGUCAGU	mature miRNA	standard	MIMAT0033784	pxy-miR-8535-3p																									pxy-miR-8535-3p
963	ame-miR-989	0.925931	0.955457	492.795	854.331	139.557	44.6963	-1.82013	52.4667	55.6198	89.042	1774.05	198.634	95.2314	146.837	117.526	CGUGAUGUGACGUAGUGGUUCU	mature miRNA	standard	MIMAT0018511	ame-miR-989															ame-miR-989
2388	ame-miR-6061	0.929131	0.957537	57.862	53.2927	48.5516	27.6167	-0.253096	136.98	41.7555	29.1874	23.525	79.9862	63.4813	24.3219	26.4171	GACGUUGCACGUUACCACGCCG	mature miRNA	standard	MIMAT0023685	ame-miR-6061															ame-miR-6061
377	tur-miR-210-3p	0.930887	0.957847	127.483	162.593	135.491	173.893	0.0878916	42.9676	60.0493	36.0129	370.902	48.782	396.327	47.2911	49.5633	UUGUGCGUGUUUCAAGCGGCUG	mature miRNA	standard	MIMAT0023071	tur-miR-210-3p
1889	ame-miR-3759	0.931799	0.957847	39.3554	6.13744	42.0292	16.1009	0.0948289	32.7672	41.1064	36.5379	47.0102	28.933	49.2238	61.3664	28.5935	GACUCACGUCGACUGGGUGUCCGC	mature miRNA	standard	MIMAT0018532	ame-miR-3759															ame-miR-3759
66	bmo-miR-2b-3p	0.933969	0.958198	4496.51	2099.52	4075.61	800.144	-0.141789	6329.31	6299.86	2709.49	2647.38	4554.51	3730.85	3124.38	4892.71	UAUCACAGCCAGCUUUGUUGAGU	mature miRNA	standard	MIMAT0007895	bmo-miR-2b-3p																	bmo-miR-2b-3p
42	tur-miR-2-3p	0.93451	0.958198	4548.74	1973.15	4283.31	1141.66	-0.0867389	4901.19	7198.45	2928.75	3166.56	5072.92	3796.13	2906.62	5357.58	UAUCACAGCCAGCUUUGAUGAUU	mature miRNA	standard	MIMAT0023043	tur-miR-2-3p
61	pxy-miR-2b	0.935947	0.958457	4784.98	1743.72	4725.61	1114.68	-0.018013	5678.15	6723.17	2840.61	3897.98	4755.9	4737.97	3339.45	6069.11	UCACAGCCAGCUUUGAUGAGCAC	mature miRNA	standard	MIMAT0033803	pxy-miR-2b																									pxy-miR-2b
45	nvi-miR-2a	0.943722	0.965198	5544.66	2226.54	5197.26	1039.93	-0.093347	8121.57	6673.26	3907.12	3476.66	5643.24	4479.65	4216.46	6449.68	UAUCACAGCCAGCUUUGUUGAGC	mature miRNA	standard	MIMAT0015666	nvi-miR-2a																								nvi-miR-2a
70	hme-miR-2c	0.947563	0.967902	4501.85	1758.26	4202.42	592.88	-0.0992988	5730.28	6267.18	2715.32	3294.63	4665.54	4360.81	3334.07	4449.25	UAUCACAGCCAGCUUUGUUGACU	mature miRNA	standard	MIMAT0024973,MIMAT0033718	hme-miR-2c																			hme-miR-2c						pxy-miR-2a-3p
1847	ame-miR-3718c	0.949744	0.968907	41.9153	50.3756	27.3012	9.93489	-0.618511	12.1933	117.082	14.3448	24.0408	12.9441	34.7382	28.4454	33.0771	UAUUGGGUCAGGAUAGGGCAG	mature miRNA	standard	MIMAT0037268	ame-miR-3718c															ame-miR-3718c
490	dpu-miR-278	0.952597	0.970084	460.646	179.736	435.466	78.8131	-0.0810976	707.371	437.491	421.368	276.355	332.465	524.011	449.049	436.341	UCGGUGGGACUUUCGUCCGUGU	mature miRNA	standard	MIMAT0012653	dpu-miR-278																											dpu-miR-278
502	tca-miR-279a-5p	0.953296	0.970084	31.1794	11.7454	31.1539	11.1438	-0.00117913	39.9703	18.3308	24.1731	42.2433	23.4826	28.9051	47.5034	24.7244	GAUGGGUUCGGGUCUAGUGGCACG	mature miRNA	standard	MIMAT0019125	tca-miR-279a-5p																										tca-miR-279a-5p
1712	bmo-miR-3332	0.95683	0.972457	121.938	68.0372	130.21	98.6052	0.0946931	178.638	115.009	165.557	28.5482	233.404	66.0892	28.0746	193.273	UCCUCGCCAUGCCACCGCCGCUUCA	mature miRNA	standard	MIMAT0015519	bmo-miR-3332																	bmo-miR-3332
44	api-miR-2a	0.964568	0.979091	5049.37	2104.1	4772.29	999.436	-0.0814204	5384.25	7852.54	3039.81	3920.88	5180.08	4756	3403.21	5749.88	UAUCACAGCCAGCUUUGAUGAGCG	mature miRNA	standard	MIMAT0014727	api-miR-2a																api-miR-2a
792	tca-miR-932-3p	0.967303	0.97988	17.994	12.4706	18.0588	10.6872	0.00518115	17.5914	35.7462	9.92987	8.70879	23.6153	10.4523	7.86297	30.3046	UGCAAGCAGUGCGGAAGUGAG	mature miRNA	standard	MIMAT0019132	tca-miR-932-3p																										tca-miR-932-3p
1128	dme-miR-2493-5p	0.96792	0.97988	1102.21	114.532	1141.61	424.151	0.0506727	1229.93	1107.92	951.515	1119.47	1743.13	934.747	1113.42	775.143	GCUCACACACACACACAGCCA	mature miRNA	standard	MIMAT0012200	dme-miR-2493-5p	dme-miR-2493-5p
631	bmo-miR-306a-3p	0.970157	0.97988	57.2853	26.7064	57.6487	30.1019	0.00912381	61.163	92.3782	45.9795	29.6207	68.3489	95.4296	34.2093	32.6072	CAGAGCCGCCUCGUGCCUCAG	mature miRNA	standard	MIMAT0015303	bmo-miR-306a-3p																	bmo-miR-306a-3p
1402	tca-miR-2788-5p	0.97019	0.97988	44.0149	65.3676	13.712	7.62265	-1.68256	31.368	3.66841	1.13298	139.89	14.815	21.0843	3.03881	15.9098	UGGGGUUUCUUAGCGGCAUUU	mature miRNA	standard	MIMAT0018798	tca-miR-2788-5p																										tca-miR-2788-5p
2375	ame-miR-6048	0.973927	0.982428	3420.95	2662.4	3312.29	2447.17	-0.0465669	4641.52	1399.94	6593.39	1048.93	6577.5	2548.89	721.242	3401.52	AGAGGCGAGGUGGACCGACUGGU	mature miRNA	standard	MIMAT0023672	ame-miR-6048															ame-miR-6048
1602	bmo-miR-3227	0.978057	0.985069	13.0416	16.762	7.82708	5.17782	-0.736572	10.8063	37.3977	1.90332	2.05899	13.6329	3.08074	10.7348	3.85985	UAGCAAUUUUUCAGGACGCUCGG	mature miRNA	standard	MIMAT0015409	bmo-miR-3227																	bmo-miR-3227
2106	tca-miR-3879-5p	0.978981	0.985069	33.1874	8.44873	33.139	9.60232	-0.00210418	42.7485	33.0774	22.2146	34.709	23.7642	27.9503	45.7008	35.1407	UGGGUUAUUGUGUGCCGGU	mature miRNA	standard	MIMAT0018850	tca-miR-3879-5p																										tca-miR-3879-5p
2584	dvi-miR-9550-3p	0.987592	0.991274	19.7335	22.8054	11.9446	4.7175	-0.724295	15.9267	52.9164	2.47702	7.61403	8.31819	18.8817	10.3548	10.2235	CUAGGUACUACAAACGUGGAGCAC	mature miRNA	standard	MIMAT0035641	dvi-miR-9550-3p										dvi-miR-9550-3p
1803	bmo-miR-3410	0.987598	0.991274	7.97722	10.2132	14.1969	22.2327	0.831613	3.82523	1.19411	3.70071	23.1888	2.04962	6.89581	47.2973	0.544657	UAUAAAGAUCCUACAUUGAGUGUAA	mature miRNA	standard	MIMAT0015616	bmo-miR-3410																	bmo-miR-3410
1204	dps-miR-2542-5p	0.989938	0.992391	29.8485	56.6994	6.35883	4.48625	-2.23082	1.75095	114.897	1.31763	1.42814	10.698	4.84497	9.14542	0.746898	UAUUUUUGCUCGGACAUUUAUGU	mature miRNA	standard	MIMAT0012340	dps-miR-2542-5p							dps-miR-2542-5p
508	bmo-miR-279b-5p	0.992707	0.993935	21.8038	12.2235	21.5863	13.2447	-0.014463	5.86657	19.2975	28.0353	34.0159	15.2206	7.39586	37.91	25.8187	AUGGGUAUAGGUCUAGUAU	mature miRNA	standard	MIMAT0013608	bmo-miR-279b-5p																	bmo-miR-279b-5p
52	dme-miR-2a-3p	0.999481	0.999481	5158.65	1891.17	4960.97	846.867	-0.0563729	5551.19	7594.03	3176.45	4312.93	5248.19	5086.69	3762.53	5746.46	UAUCACAGCCAGCUUUGAUGAGC	mature miRNA	standard	MIMAT0014308,MIMAT0009202,MIMAT0001485,MIMAT0007894,MIMAT0008414,MIMAT0008510,MIMAT0008607,MIMAT0000106,MIMAT0008672,MIMAT0008729,MIMAT0001200,MIMAT0012657,MIMAT0008819,MIMAT0008853,MIMAT0008909,MIMAT0009006,MIMAT0009106,MIMAT0024971,MIMAT0024972,MIMAT001	dme-miR-2a-3p	dme-miR-2a-3p	dan-miR-2a	der-miR-2a	dgr-miR-2a	dmo-miR-2a	dpe-miR-2a	dps-miR-2a	dse-miR-2a	dsi-miR-2a	dvi-miR-2a-3p	dwi-miR-2a	dya-miR-2a	aae-miR-2c	aga-miR-2	ame-miR-2		bmo-miR-2a-3p		hme-miR-2a, hme-miR-2b			ngi-miR-2	nlo-miR-2	nvi-miR-2c		tca-miR-2a-3p, tca-miR-2b-3p, tca-miR-2c-3p	dpu-miR-2	isc-miR-2a
[truncated: 4 more columns]

## Sheet: S-CvsF
				Group 1		Group 2			Group 1	Group 1	Group 1	Group 2	Group 2	Group 2
	Expression in susceptible line			Cuticle		Fat body			Cuticle-01	Cuticle-02	Cuticle-03	Fat body-01	Fat body-02	Fat body-03					MRA-1035B2_miRArthropoda_21.xls
Rpter Index	Reporter Name	p-value	FDR	Mean	StDev	Mean	StDev	Log2 (G2/G1)	Signal	Signal	Signal	Signal	Signal	Signal	Target Sequence (5' to 3')	Note	Reporter Source	Accession No.	Reporter Name	Drosophila melanogaster	Drosophila ananassae	Drosophila erecta	Drosophila grimshawi	Drosophila mojavensis	Drosophila persimilis	Drosophila pseudoobscura	Drosophila sechellia	Drosophila simulans	Drosophila virilis	Drosophila willistoni	Drosophila yakuba	Yellow fever mosquito	Mosquito	Honeybee	Pea aphid	Silk worm	Culex	Heliconius melpomene (butterfly)	Locusta migratoria	Tobacco hornworm	Nasonia giraulti	Nasonia longicornis	Nasonia vitripennis	Diamondback moth	Red flour beetle	Water flea	Deer tick	kuruma shrimp	Cattle tick
1096	ame-miR-1175	2.55264e-07	0.00017007	140.979	4.5705	11260.7	204.936	6.31967	146.233	137.918	138.787	11405.6	11026.2	11350.3	UGAGAUUCACUCCUCCAACUUAC	mature miRNA	standard	MIMAT0018507	ame-miR-1175															ame-miR-1175
567	dme-miR-283-5p	6.83617e-07	0.00017007	116.905	1.7751	633.457	8.01274	2.43791	117.654	118.183	114.878	641.484	625.458	633.429	AAAUAUCAGCUGGUAAUUCUGG	mature miRNA	standard	MIMAT0000347	dme-miR-283-5p	dme-miR-283-5p
148	dan-miR-10	1.21331e-06	0.00017007	2019.02	31.9248	242.751	6.20459	-3.05611	1982.99	2030.28	2043.79	242.41	249.119	236.724	ACCCUGUAGAUCCGAAUUUGU	mature miRNA	standard	MIMAT0001497,MIMAT0004419,MIMAT0014128,MIMAT0004195,MIMAT0008476,MIMAT0008549,MIMAT0008601,MIMAT0008693,MIMAT0008754,MIMAT0001214,MIMAT0008784,MIMAT0008887,MIMAT0009033,MIMAT0009082,MIMAT0018416,MIMAT0015676	dan-miR-10		dan-miR-10	der-miR-10	dgr-miR-10	dmo-miR-10	dpe-miR-10	dps-miR-10	dse-miR-10	dsi-miR-10		dwi-miR-10	dya-miR-10		aga-miR-10	ame-miR-10	api-miR-10	bmo-miR-10-5p						nlo-miR-10	nvi-miR-10
531	aae-miR-281-3p	1.48926e-06	0.00017007	48.09	2.01234	1997.21	76.479	5.37611	50.2984	46.36	47.6115	2068.27	2007.1	1916.27	UGUCAUGGAAUUGCUCUCUUUA	mature miRNA	standard	MIMAT0014232	aae-miR-281-3p													aae-miR-281-3p
763	ame-miR-750	1.56266e-06	0.00017007	34.8604	1.72086	1561.6	47.9519	5.48529	36.2845	35.3486	32.9482	1506.34	1592.28	1586.17	CCAGAUCUAACUCUUCCAGCUC	mature miRNA	standard	MIMAT0018615	ame-miR-750															ame-miR-750
324	dme-miR-133-3p	1.76189e-06	0.00017007	2132.52	41.0696	194.935	6.47256	-3.45149	2098.16	2121.4	2178.01	200.925	188.069	195.811	UUGGUCCCCUUCAACCAGCUGU	mature miRNA	standard	MIMAT0014275,MIMAT0001501,MIMAT0001475,MIMAT0007901,MIMAT0014437,MIMAT0008468,MIMAT0008490,MIMAT0008620,MIMAT0000340,MIMAT0008678,MIMAT0008712,MIMAT0001231,MIMAT0012640,MIMAT0008834,MIMAT0008900,MIMAT0008936,MIMAT0009051,MIMAT0009072,MIMAT0012686,MIMAT002	dme-miR-133-3p	dme-miR-133-3p	dan-miR-133	der-miR-133	dgr-miR-133	dmo-miR-133	dpe-miR-133	dps-miR-133	dse-miR-133	dsi-miR-133	dvi-miR-133-3p	dwi-miR-133	dya-miR-133	aae-miR-133	aga-miR-133	ame-miR-133		bmo-miR-133	cqu-miR-133			mse-miR-133	ngi-miR-133	nlo-miR-133	nvi-miR-133		tca-miR-133-3p	dpu-miR-133	isc-miR-133
715	bmo-miR-316-5p	2.1147e-06	0.00017007	2640.03	47.056	552.685	11.0565	-2.25602	2638.44	2687.86	2593.79	544.879	547.84	565.337	UGUCUUUUUCCGCUUUGCUGCUG	mature miRNA	standard	MIMAT0013597	bmo-miR-316-5p																	bmo-miR-316-5p
111	tca-miR-9a-3p	2.23103e-06	0.00017007	1570.73	53.3795	151.876	3.41259	-3.37047	1628.13	1522.58	1561.47	155.372	148.554	151.702	AUAAAGCUAGGUUACCGGAG	mature miRNA	standard	MIMAT0019177	tca-miR-9a-3p																										tca-miR-9a-3p
545	ame-miR-281	2.25371e-06	0.00017007	48.0738	2.6682	2105.54	73.7017	5.4528	50.6699	45.339	48.2126	2156.66	2021.06	2138.92	UGUCAUGGAGUUGCUCUCUUUGU	mature miRNA	standard	MIMAT0001483	ame-miR-281															ame-miR-281
544	pxy-miR-281	2.39198e-06	0.00017007	52.9765	2.93424	2439.37	97.0061	5.52501	55.8674	53.0613	50.0007	2544.71	2419.7	2353.71	UGUCAUGGAGUUGCUCUCUUUA	mature miRNA	standard	MIMAT0033804	pxy-miR-281																									pxy-miR-281
517	mse-miR-279d	2.7082e-06	0.000175048	220.845	8.64809	2482.41	54.3462	3.49064	212.475	220.313	229.746	2516.72	2510.76	2419.75	UGACUAGAUCCAUACUCGUCUGC	mature miRNA	standard	MIMAT0024485	mse-miR-279d																					mse-miR-279d
533	lmi-miR-281-3p	3.94833e-06	0.000227687	49.9525	2.54055	1777.54	99.6881	5.15318	49.9825	47.3971	52.4779	1892.58	1723.49	1716.56	UGUCAUGGAGUUGCUCUCUUUAA	mature miRNA	standard	MIMAT0010141	lmi-miR-281-3p																				lmi-miR-281-3p
1089	bmo-miR-1175-3p	4.24584e-06	0.000227687	178.518	8.39559	11429.3	878.213	6.00052	168.887	182.377	184.291	12402.2	10695	11190.7	UGAGAUUCAACUCCUCCAACUUAA	mature miRNA	standard	MIMAT0013613	bmo-miR-1175-3p																	bmo-miR-1175-3p
105	api-miR-8	4.94567e-06	0.000227687	4284.02	97.3499	16000.6	308.686	1.90109	4186.05	4380.74	4285.28	16216.4	16138.4	15647.1	UAAUACUGUCAGGUAAUGAUGUC	mature miRNA	standard	MIMAT0014737	api-miR-8																api-miR-8
2610	ame-miR-9885	5.7521e-06	0.000227687	142.255	4.43353	2194.1	125.459	3.94707	142.539	146.541	137.687	2194.96	2319.12	2068.21	UCGGCAAUGAUCGGACGUGGUC	mature miRNA	standard	MIMAT0037289	ame-miR-9885															ame-miR-9885
535	aae-miR-281-5p	5.85748e-06	0.000227687	228.825	8.29088	4162.96	242.761	4.18529	231.527	235.428	219.521	4345.08	4256.46	3887.36	AAGAGAGCUAUCCGUCGAC	mature miRNA	standard	MIMAT0014231	aae-miR-281-5p													aae-miR-281-5p
643	ame-miR-307	5.9398e-06	0.000227687	225.597	5.98504	1770.39	73.5762	2.97224	230.626	227.189	218.978	1788.31	1689.51	1833.35	UCACAACCUUUUUGAGUGAGCGA	mature miRNA	standard	MIMAT0018509	ame-miR-307															ame-miR-307
528	dme-miR-281-2-5p	6.1544e-06	0.000227687	203.023	12.0493	3703.9	145.863	4.18933	191.599	215.613	201.858	3872.32	3621.2	3618.19	AAGAGAGCUAUCCGUCGACAGU	mature miRNA	standard	MIMAT0007904,MIMAT0014358,MIMAT0009182,MIMAT0009183,MIMAT0009184,MIMAT0000349,MIMAT0009185,MIMAT0009186,MIMAT0009187,MIMAT0009188,MIMAT0009189,MIMAT0009190,MIMAT0010140,MIMAT0008384	dme-miR-281-2-5p	dme-miR-281-2-5p	dan-miR-281-2-5p	der-miR-281-2-5p	dgr-miR-281-2-5p	dmo-miR-281-2-5p	dpe-miR-281-2-5p		dse-miR-281-2-5p		dvi-miR-281-2-5p	dwi-miR-281-2-5p	dya-miR-281-2-5p					bmo-miR-281-5p	cqu-miR-281-5p		lmi-miR-281-5p						tca-miR-281-5p
500	bmo-miR-279a	6.70482e-06	0.000227687	5231.81	67.0837	2355.32	36.4578	-1.15138	5305.27	5173.79	5216.37	2334.36	2397.42	2334.19	UGACUAGAUCCACACUCAU	mature miRNA	standard	MIMAT0004204	bmo-miR-279a																	bmo-miR-279a
529	bmo-miR-281-3p	7.6656e-06	0.000239824	60.2784	5.55184	2954.24	143.551	5.615	66.592	56.1591	58.0839	3119.31	2884.82	2858.6	ACUGUCAUGGAGUUGCUCUCUU	mature miRNA	standard	MIMAT0007905,MIMAT0024967	bmo-miR-281-3p																	bmo-miR-281-3p		hme-miR-281
627	pxy-miR-306	7.75803e-06	0.000239824	133.558	4.16215	1271.11	65.2923	3.25055	138.361	131.314	130.999	1346.16	1239.82	1227.36	CCAGGUACUAGGUGACUCUGA	mature miRNA	standard	MIMAT0033787	pxy-miR-306																									pxy-miR-306
167	bmo-miR-12	8.47015e-06	0.000240987	205.494	7.88607	2311.71	123.599	3.49179	210.298	196.393	209.791	2449.19	2209.79	2276.16	UGAGUAUUACUUCAGGUACUGGU	mature miRNA	standard	MIMAT0009151,MIMAT0024936,MIMAT0024466	bmo-miR-12																	bmo-miR-12		hme-miR-12		mse-miR-12
115	dme-miR-9a-5p	8.47351e-06	0.000240987	7993.27	237.177	1071.49	48.547	-2.89917	7978.76	7763.68	8237.37	1110.31	1017.05	1087.1	UCUUUGGUUAUCUAGCUGUAUGA	mature miRNA	standard	MIMAT0014323,MIMAT0001526,MIMAT0001491,MIMAT0014748,MIMAT0004194,MIMAT0008458,MIMAT0008505,MIMAT0008589,MIMAT0000114,MIMAT0008670,MIMAT0008717,MIMAT0001211,MIMAT0012671,MIMAT0008800,MIMAT0008843,MIMAT0008929,MIMAT0009034,MIMAT0009070,MIMAT0010146,MIMAT001	dme-miR-9a-5p	dme-miR-9a-5p	dan-miR-9a	der-miR-9a	dgr-miR-9a	dmo-miR-9a	dpe-miR-9a	dps-miR-9a	dse-miR-9a	dsi-miR-9a	dvi-miR-9a-5p	dwi-miR-9a	dya-miR-9a	aae-miR-9a	aga-miR-9a	ame-miR-9a	api-miR-9a	bmo-miR-9a-5p			lmi-miR-9a-5p		ngi-miR-9a	nlo-miR-9a	nvi-miR-9a			dpu-miR-9-5p
1014	ame-miR-996	9.72573e-06	0.000256701	19.1986	1.12575	748.949	62.6685	5.2858	19.2951	18.0277	20.273	677.137	792.575	777.135	UGACUAGAUACAUACUCGUCU	mature miRNA	standard	MIMAT0010115	ame-miR-996															ame-miR-996
639	aae-miR-307	9.81334e-06	0.000256701	1433.81	27.119	4038.69	90.8662	1.49404	1435.21	1406.01	1460.2	4079.66	4101.86	3934.55	CACAACCUCCUUGAGUGAGCGA	mature miRNA	standard	MIMAT0014296,MIMAT0024976	aae-miR-307													aae-miR-307						hme-miR-307
1826	tca-miR-3477-5p	1.01092e-05	0.000256701	222.863	6.35592	1396.39	61.3443	2.64747	221.992	216.988	229.61	1438.07	1425.14	1325.95	UAAUCUCAUUUGGUAACUGUGAGG	mature miRNA	standard	MIMAT0018736	tca-miR-3477-5p																										tca-miR-3477-5p
765	mse-miR-750	1.06582e-05	0.000261309	1094.17	39.7237	9968.41	532.823	3.18753	1089.86	1056.77	1135.87	10486.3	9997.04	9421.85	CCAGAUCUAUCUUUCCAGCUCA	mature miRNA	standard	MIMAT0024457	mse-miR-750																					mse-miR-750
512	bmo-miR-279c-3p	1.1397e-05	0.000266724	264.365	11.0724	2881.76	168.083	3.44634	254.636	262.047	276.413	3056.85	2866.73	2721.7	UGACUAGAUCCAUACUCGUCUG	mature miRNA	standard	MIMAT0013611,MIMAT0024965	bmo-miR-279c-3p																	bmo-miR-279c-3p		hme-miR-279d
2156	tca-miR-3905-5p	1.16293e-05	0.000266724	2102.16	65.1933	503.558	15.1112	-2.06164	2159.57	2115.62	2031.28	520.948	496.099	493.625	GGAAGGGGGAGCCGCCUUG	mature miRNA	standard	MIMAT0018913	tca-miR-3905-5p																										tca-miR-3905-5p
1919	ame-miR-3789	1.57228e-05	0.000349341	147.901	5.68875	799.234	33.0857	2.43399	141.938	153.269	148.496	777.858	782.5	837.344	AUCUGGUGCUCGGUGAGGUGAG	mature miRNA	standard	MIMAT0018568	ame-miR-3789															ame-miR-3789
431	ame-miR-263b	1.69967e-05	0.000366202	2001.68	41.296	780.033	19.3389	-1.3596	2029.02	1954.18	2021.85	775.653	801.187	763.26	CUUGGCACUGGAAGAAUUCAC	mature miRNA	standard	MIMAT0010116,MIMAT0018395,MIMAT0018419,MIMAT0008378	ame-miR-263b															ame-miR-263b							ngi-miR-263b	nlo-miR-263b			tca-miR-263b-5p
2538	dme-miR-9376-3p	1.78074e-05	0.000372384	2505.66	93.4922	281.209	18.6218	-3.15548	2557.31	2561.93	2397.74	279.663	300.556	263.409	UUUGACCAUGCGGUGGUGGCC	mature miRNA	standard	MIMAT0035216	dme-miR-9376-3p	dme-miR-9376-3p
2206	dme-miR-4957-3p	1.87218e-05	0.00038032	61.0158	3.02413	495.389	26.8335	3.02131	63.7035	61.6027	57.7413	500.543	519.271	466.352	CCAGCUGCCAGCAGCGAGCGG	mature miRNA	standard	MIMAT0020176	dme-miR-4957-3p	dme-miR-4957-3p
102	dme-miR-8-3p	2.27001e-05	0.000448327	7419.88	229.36	21002	499.59	1.50106	7585.04	7158	7516.6	21485.9	20488.1	21031.9	UAAUACUGUCAGGUAAAGAUGUC	mature miRNA	standard	MIMAT0014215,MIMAT0001525,MIMAT0001490,MIMAT0004193,MIMAT0008408,MIMAT0008499,MIMAT0008593,MIMAT0000113,MIMAT0008647,MIMAT0008710,MIMAT0001210,MIMAT0012669,MIMAT0008772,MIMAT0008889,MIMAT0008954,MIMAT0009013,MIMAT0009066,MIMAT0012706,MIMAT0024456,MIMAT001	dme-miR-8-3p	dme-miR-8-3p	dan-miR-8	der-miR-8	dgr-miR-8	dmo-miR-8	dpe-miR-8	dps-miR-8	dse-miR-8	dsi-miR-8	dvi-miR-8-3p	dwi-miR-8	dya-miR-8	aae-miR-8-3p	aga-miR-8	ame-miR-8		bmo-miR-8-3p				mse-miR-8		nlo-miR-8	nvi-miR-8		tca-miR-8-3p	dpu-miR-8	isc-miR-8
2602	ame-miR-9877	2.73056e-05	0.000508025	2477.94	98.906	628.268	24.2806	-1.97969	2430.85	2411.38	2591.59	619.106	655.796	609.901	GCGGGACACUGGGUGGGCGGCU	mature miRNA	standard	MIMAT0037281	ame-miR-9877															ame-miR-9877
1123	dme-miR-2491-3p	2.78664e-05	0.000508025	970.242	17.5199	2306.07	68.5778	1.24902	975.785	984.319	950.621	2367.05	2319.32	2231.83	CAACAACAGCAGCAGCAA	mature miRNA	standard	MIMAT0020912	dme-miR-2491-3p	dme-miR-2491-3p
256	hme-miR-87	2.87143e-05	0.000510396	3303.38	72.1827	1673.54	28.4651	-0.981043	3310.22	3228.03	3371.91	1674.21	1701.66	1644.74	GUGAGCAAACUUUCAGGUGUGU	mature miRNA	standard	MIMAT0024989,MIMAT0024435	hme-miR-87																			hme-miR-87		mse-miR-87
835	dme-miR-964-5p	3.07952e-05	0.000534034	795.583	17.5233	265.8	10.6536	-1.58167	815.23	789.948	781.57	254.821	276.095	266.483	UUAGAAUAGGGGAGCUUAACUU	mature miRNA	standard	MIMAT0005478,MIMAT0012475	dme-miR-964-5p	dme-miR-964-5p								dsi-miR-964-5p
1830	ame-miR-3478	3.38537e-05	0.000571218	61.5392	5.50641	669.865	31.9465	3.44429	66.0852	55.4164	63.1159	703.887	665.201	640.507	CACACCGGACGAGAUUUCAU	mature miRNA	standard	MIMAT0037302	ame-miR-3478															ame-miR-3478
543	api-miR-281	3.45462e-05	0.000571218	61.03	2.23923	2432.98	17.9521	5.31706	58.7015	61.2208	63.1677	2427.71	2452.97	2418.25	UGUCAUGGAGUUGCUCUCUUU	mature miRNA	standard	MIMAT0014134,MIMAT0008385	api-miR-281																api-miR-281										tca-miR-281-3p
530	cqu-miR-281-3p	4.00974e-05	0.000647937	49.5105	6.03756	2358.12	287.231	5.57376	43.5531	49.3533	55.6252	2503.99	2543.15	2027.23	UGUCAUGGAAUUGCUCUCUUU	mature miRNA	standard	MIMAT0014359	cqu-miR-281-3p																		cqu-miR-281-3p
59	api-miR-2b	4.24044e-05	0.000655424	3404.15	33.4532	3976.33	39.1366	0.224141	3420.01	3426.72	3365.72	3983.18	3934.21	4011.58	UAUCACAGCCAGCUUUGUAUGAGCA	mature miRNA	standard	MIMAT0014821	api-miR-2b																api-miR-2b
2225	dme-miR-4968-3p	5.11575e-05	0.000715543	1015.48	23.0662	2726.65	116.118	1.42497	1026.87	988.93	1030.63	2798.65	2788.61	2592.7	CAGCAACAGCAGCAGCAGCAGA	mature miRNA	standard	MIMAT0032118	dme-miR-4968-3p	dme-miR-4968-3p
404	aae-miR-252-5p	5.13258e-05	0.000715543	1431.11	33.1176	2481.05	35.8023	0.793816	1466.8	1425.16	1401.37	2509.13	2493.28	2440.73	UAAGUACUAGUGCCGCAGGAG	mature miRNA	standard	MIMAT0014216,MIMAT0018428	aae-miR-252-5p													aae-miR-252-5p										nlo-miR-252
427	bmo-miR-263a-5p	5.26975e-05	0.000718778	1887.86	44.2909	709.608	30.6615	-1.41165	1890.46	1930.79	1842.32	743.68	700.908	684.237	AAUGGCACUGGAAGAAUUCAC	mature miRNA	standard	MIMAT0004200,MIMAT0012649,MIMAT0012692	bmo-miR-263a-5p																	bmo-miR-263a-5p										dpu-miR-263a	isc-miR-263a
429	dme-miR-263a-5p	5.35798e-05	0.000718778	1808.19	45.8318	613.734	29.5163	-1.55886	1860.92	1777.94	1785.7	613.116	584.532	643.555	AAUGGCACUGGAAGAAUUCACGGG	mature miRNA	standard	MIMAT0000319,MIMAT0008919,MIMAT0024468,MIMAT0010093	dme-miR-263a-5p	dme-miR-263a-5p									dvi-miR-263a-5p											mse-miR-263a					tca-miR-263a-5p
1384	bmo-miR-2779	5.68394e-05	0.000748386	2550.32	89.4873	5563.28	107.723	1.12525	2643.89	2541.51	2465.57	5687.42	5494.4	5508.01	AUAUCCGGCUCGAAGGACCA	mature miRNA	standard	MIMAT0013668	bmo-miR-2779																	bmo-miR-2779
428	aae-miR-263a-5p	6.25893e-05	0.000768058	1839.43	60.3455	613.934	29.6869	-1.5831	1861.95	1885.27	1771.06	648.214	596.782	596.807	AAUGGCACUGGAAGAAUUCACGG	mature miRNA	standard	MIMAT0014289,MIMAT0014398,MIMAT0024949	aae-miR-263a-5p													aae-miR-263a-5p					cqu-miR-263	hme-miR-263a
2157	smr-miR-3930-3p	6.26545e-05	0.000768058	141.423	6.39168	3993.66	41.0774	4.81963	137.769	148.803	137.696	4011.37	4022.92	3946.7	GUACGCCGUAGCAGAGUCGCU	mature miRNA	standard	MIMAT0018918	smr-miR-3930-3p
145	dme-miR-10-5p	6.57709e-05	0.000779385	2282.58	150.885	387.12	26.6141	-2.55981	2138.96	2439.81	2268.98	413.256	360.052	388.051	ACCCUGUAGAUCCGAAUUUGUU	mature miRNA	standard	MIMAT0014277,MIMAT0014404,MIMAT0000115,MIMAT0008960,MIMAT0024932	dme-miR-10-5p	dme-miR-10-5p									dvi-miR-10-5p			aae-miR-10					cqu-miR-10-5p	hme-miR-10
640	api-miR-307	7.43555e-05	0.000847522	1348.39	50.879	3552	138.923	1.3974	1319.93	1407.13	1318.11	3673.1	3582.54	3400.34	CCACAACCUCCUUGAGUGAGCGA	mature miRNA	standard	MIMAT0014729	api-miR-307																api-miR-307
616	dme-miR-305-5p	7.53656e-05	0.000847522	1484.51	25.0003	2825	90.72	0.928267	1482.2	1460.74	1510.58	2919.85	2739.07	2816.08	AUUGUACUUCAUCAGGUGCUCUG	mature miRNA	standard	MIMAT0001518,MIMAT0001486,MIMAT0004207,MIMAT0008464,MIMAT0008527,MIMAT0008558,MIMAT0000391,MIMAT0008646,MIMAT0008755,MIMAT0001255,MIMAT0008790,MIMAT0008997,MIMAT0009067,MIMAT0018403,MIMAT0018432,MIMAT0015686	dme-miR-305-5p	dme-miR-305-5p	dan-miR-305	der-miR-305	dgr-miR-305	dmo-miR-305	dpe-miR-305	dps-miR-305	dse-miR-305			dwi-miR-305	dya-miR-305		aga-miR-305	ame-miR-305		bmo-miR-305-5p					ngi-miR-305	nlo-miR-305	nvi-miR-305
600	dme-miR-289-5p	7.62889e-05	0.000847522	7138.48	91.7799	2967.93	9.70854	-1.26616	7043.42	7145.44	7226.58	2956.87	2975.05	2971.86	UAAAUAUUUAAGUGGAGCCUGCGACU	mature miRNA	standard	MIMAT0008466,MIMAT0008555,MIMAT0000364,MIMAT0008748,MIMAT0001253,MIMAT0008807,MIMAT0008873,MIMAT0009118	dme-miR-289-5p	dme-miR-289-5p	dan-miR-289	der-miR-289			dpe-miR-289	dps-miR-289	dse-miR-289	dsi-miR-289			dya-miR-289
1475	bmo-miR-2840	8.03461e-05	0.000878863	529.199	42.3673	49.4567	5.57625	-3.41957	569.223	533.549	484.824	45.4213	55.8196	47.1291	UAGGAACUGGAAGAAGAGGAGG	mature miRNA	standard	MIMAT0013757	bmo-miR-2840																	bmo-miR-2840
2546	dme-miR-9380-3p	8.98794e-05	0.000926148	277.247	17.3167	1315.53	88.5318	2.2464	294.409	277.552	259.779	1359.77	1373.22	1213.6	CCUCCAACAGAUCCAGCAGCAG	mature miRNA	standard	MIMAT0035224	dme-miR-9380-3p	dme-miR-9380-3p
106	dpu-miR-9-3p	9.1656e-05	0.000930963	662.099	47.1367	56.2991	7.03098	-3.55586	706.507	667.149	612.641	48.2403	61.1809	59.476	AUAAAGCUAGGUUACCAAAGUUA	mature miRNA	standard	MIMAT0012668,MIMAT0012705	dpu-miR-9-3p																											dpu-miR-9-3p	isc-miR-79
541	nvi-miR-281	0.000105244	0.00101781	28.0301	0.81585	1667.6	111.528	5.89465	27.0956	28.3942	28.6004	1787.97	1567.77	1647.07	UGUCAUGGACUUGCUCUCUUUGU	mature miRNA	standard	MIMAT0015658	nvi-miR-281																								nvi-miR-281
476	aae-miR-277-3p	0.000105932	0.00101781	8242.11	344.714	2538.81	153.028	-1.69886	8478.01	8401.82	7846.51	2665.5	2582.14	2368.79	UAAAUGCACUAUCUGGUACGAC	mature miRNA	standard	MIMAT0014211,MIMAT0014371,MIMAT0024959	aae-miR-277-3p													aae-miR-277-3p					cqu-miR-277	hme-miR-277
1090	tca-miR-1175-3p	0.000111841	0.00106025	87.2293	2.57472	6493.09	477.673	6.21795	90.2022	85.7245	85.7611	6993.64	6443.47	6042.17	UGAGAUUCAACUCCUCCAUCUC	mature miRNA	standard	MIMAT0018819	tca-miR-1175-3p																										tca-miR-1175-3p
406	ame-miR-252a	0.000113872	0.0010653	1338.72	34.7773	2805.18	111.093	1.06724	1369.54	1345.59	1301.02	2886.41	2850.54	2678.58	AUAAGUACUAGUGCCGCAGGAG	mature miRNA	standard	MIMAT0010113	ame-miR-252a															ame-miR-252a
121	hme-miR-9b	0.000119155	0.00110025	2842.2	149.699	507.518	51.5607	-2.48548	3004.56	2812.4	2709.65	462.581	563.81	496.164	UCUUUGGUUUUCUAGCUGUAUG	mature miRNA	standard	MIMAT0025002	hme-miR-9b																			hme-miR-9b
516	ame-miR-279d	0.000124358	0.00113357	6198.92	102.649	3840.66	103.593	-0.690662	6083.85	6231.8	6281.09	3906.92	3893.78	3721.28	UGACUAGAUCCACACUCAUCCA	mature miRNA	standard	MIMAT0037267,MIMAT0012654,MIMAT0024961,MIMAT0012694,MIMAT0024455,MIMAT0010201	ame-miR-279d															ame-miR-279d				hme-miR-279a		mse-miR-279a					tca-miR-279b-3p	dpu-miR-279a	isc-miR-279
534	tur-miR-281-3p	0.000132509	0.00117359	49.755	1.10169	1935.07	136.697	5.2814	48.9226	51.0043	49.3382	2089.86	1884.44	1830.92	UGUCAUGGAGUUGCUCUCUUUC	mature miRNA	standard	MIMAT0023047	tur-miR-281-3p
249	ame-miR-79	0.000136494	0.00117359	575.722	19.2686	3168.05	25.1409	2.46015	593.519	578.387	555.259	3196.66	3158.02	3149.47	UAAAGCUAGAUUACCAAAGCA	mature miRNA	standard	MIMAT0004433	ame-miR-79															ame-miR-79
527	dan-miR-281-1-5p	0.000137001	0.00117359	73.1453	2.08201	1768.42	100.847	4.59556	73.9541	74.7016	70.7803	1804.42	1846.34	1654.52	AAGAGAGCUGUCCGUCGACAGU	mature miRNA	standard	MIMAT0008428,MIMAT0008501,MIMAT0008587,MIMAT0008641,MIMAT0008727,MIMAT0008782,MIMAT0008905,MIMAT0008926,MIMAT0008994,MIMAT0009060	dan-miR-281-1-5p		dan-miR-281-1-5p	der-miR-281-1-5p	dgr-miR-281-1-5p	dmo-miR-281-1-5p	dpe-miR-281-1-5p		dse-miR-281-1-5p	dsi-miR-281-5p	dvi-miR-281-1-5p	dwi-miR-281-1-5p	dya-miR-281-1-5p
2619	ame-miR-9894	0.000140943	0.00119298	2298.56	11.9027	1219.09	14.641	-0.91493	2309.65	2285.98	2300.04	1235.95	1209.66	1211.65	GAGGGCGAGGAGAGGAGGAA	mature miRNA	standard	MIMAT0037299	ame-miR-9894															ame-miR-9894
1357	pxy-miR-2767	0.000170336	0.00136078	1736.31	42.9583	540.784	5.14826	-1.6829	1784.96	1720.41	1703.58	537.183	538.489	546.681	CAAGUAAAUCUCGUGCGGCUG	mature miRNA	standard	MIMAT0033818	pxy-miR-2767																									pxy-miR-2767
359	hme-miR-190	0.000198937	0.00153744	869.286	35.7105	439.887	14.8691	-0.982698	905.689	834.311	867.858	434.848	456.621	428.192	AGAUAUGUUUGAUAUUCUUGGU	mature miRNA	standard	MIMAT0024944	hme-miR-190																			hme-miR-190
1972	tca-miR-3816-5p	0.00020865	0.00153837	228.06	17.6471	957.811	79.7473	2.07032	247.032	225.016	212.134	959.618	877.175	1036.64	ACAAGGCAUGUUUGGCAGCAAU	mature miRNA	standard	MIMAT0018656	tca-miR-3816-5p																										tca-miR-3816-5p
542	dpu-miR-281	0.000209745	0.00153837	37.2944	3.38906	1717.58	42.7722	5.52527	33.5084	38.3299	40.0449	1760.16	1717.95	1674.62	UGUCAUGGAGCUGCUCUCUUUAU	mature miRNA	standard	MIMAT0012655	dpu-miR-281																											dpu-miR-281
407	api-miR-252a	0.000210482	0.00153837	417.183	17.8569	770.961	17.4569	0.885979	421.787	432.287	397.475	773.324	787.117	752.444	CUAAGUACUAGUGCCGCGGGAG	mature miRNA	standard	MIMAT0014719	api-miR-252a																api-miR-252a
505	api-miR-279b	0.00021274	0.00153837	4569.99	53.2782	7377	23.3765	0.690845	4580.61	4617.15	4512.2	7373.37	7401.98	7355.66	UGACUAGAUCUACACUCAUCA	mature miRNA	standard	MIMAT0014725	api-miR-279b																api-miR-279b
408	dpu-miR-252a	0.000214029	0.00153837	821.957	32.6417	1931.11	108.359	1.2323	858.26	795.028	812.583	1900.17	2051.58	1841.59	CUAAGUACUCGUGCCGCAGGAG	mature miRNA	standard	MIMAT0012647	dpu-miR-252a																											dpu-miR-252a
229	dvi-miR-34-5p	0.00021781	0.00153837	3424.4	132.996	1588.94	77.0586	-1.10778	3292.61	3422.02	3558.57	1552.37	1677.48	1536.98	UGGCAGUGUGGUUAGCUGGUU	mature miRNA	standard	MIMAT0008955,MIMAT0023096	dvi-miR-34-5p										dvi-miR-34-5p
681	dps-miR-311-3p	0.000220062	0.00153837	282.277	20.049	828.226	41.542	1.55291	279.822	303.44	263.568	868.73	830.23	785.718	UAUUGCACACCCACUGGCCUGA	mature miRNA	standard	MIMAT0012242	dps-miR-311-3p							dps-miR-311-3p
472	dme-miR-276b-3p	0.000223754	0.00153837	3296.92	88.3714	6154.82	261.247	0.900597	3349.34	3346.53	3194.89	5873.8	6200.33	6390.31	UAGGAACUUAAUACCGUGCUCU	mature miRNA	standard	MIMAT0008446,MIMAT0008542,MIMAT0008574,MIMAT0000354,MIMAT0008631,MIMAT0008750,MIMAT0001240,MIMAT0008778,MIMAT0008895,MIMAT0008942,MIMAT0009019,MIMAT0009125	dme-miR-276b-3p	dme-miR-276b-3p	dan-miR-276b	der-miR-276b	dgr-miR-276b-3p	dmo-miR-276b	dpe-miR-276b	dps-miR-276b	dse-miR-276b	dsi-miR-276b	dvi-miR-276b-3p	dwi-miR-276b-3p	dya-miR-276b
617	aae-miR-305-5p	0.000225022	0.00153837	1665.86	60.0986	2981.18	92.1209	0.839615	1657.08	1610.64	1729.87	3087.48	2924.71	2931.35	AUUGUACUUCAUCAGGUGCUCUGG	mature miRNA	standard	MIMAT0014249	aae-miR-305-5p													aae-miR-305-5p
538	ngi-miR-281	0.000231301	0.00155146	16.7552	1.88219	1432.18	60.748	6.41746	15.6369	15.7005	18.9283	1467.53	1466.98	1362.04	GUCAUGGACUUGCUCUCUUUG	mature miRNA	standard	MIMAT0018388	ngi-miR-281																						ngi-miR-281
722	dme-miR-317-3p	0.000247987	0.00163492	1731.33	43.9491	2906.44	103.09	0.747375	1703.66	1782	1708.32	3016.44	2812.04	2890.83	UGAACACAGCUGGUGGUAUCCAGU	mature miRNA	standard	MIMAT0008452,MIMAT0008541,MIMAT0008586,MIMAT0000409,MIMAT0008789,MIMAT0008863,MIMAT0008947,MIMAT0009024,MIMAT0009055	dme-miR-317-3p	dme-miR-317-3p	dan-miR-317	der-miR-317	dgr-miR-317				dse-miR-317	dsi-miR-317	dvi-miR-317-3p	dwi-miR-317	dya-miR-317
236	ame-miR-34	0.000250642	0.00163492	2197.79	62.491	1129.94	55.0189	-0.959804	2203.39	2132.69	2257.3	1191.53	1112.65	1085.65	UGGCAGUGUUGUUAGCUGGUUG	mature miRNA	standard	MIMAT0004430	ame-miR-34															ame-miR-34
5	ame-bantam	0.000261908	0.00166409	4665.71	155.289	7514.64	171.866	0.687608	4777.93	4730.72	4488.48	7317.73	7591.75	7634.46	UGAGAUCAUUGUGAAAGCUGAUU	mature miRNA	standard	MIMAT0001470,MIMAT0012634,MIMAT0012679,MIMAT0015696,MIMAT0010091	ame-bantam															ame-bantam									nvi-bantam		tca-bantam-3p	dpu-bantam	isc-bantam
679	der-miR-310a	0.000262608	0.00166409	451.86	10.5962	2825.91	130.903	2.64477	452.899	440.782	461.898	2735.7	2976.05	2765.98	UAUUGCACACUUCCCGCCCUUU	mature miRNA	standard	MIMAT0008553,MIMAT0009092	der-miR-310a			der-miR-310a									dya-miR-310
537	mse-miR-281	0.000265883	0.00166409	57.8931	5.76206	2226.55	41.2364	5.26527	51.5907	59.1975	62.8911	2258.37	2179.96	2241.31	CUGUCAUGGAGUUGCUCUCUUU	mature miRNA	standard	MIMAT0024446	mse-miR-281																					mse-miR-281
477	dme-miR-277-3p	0.00026845	0.00166409	7408.77	258.422	2176.36	8.34513	-1.76731	7245.62	7706.72	7273.97	2185	2175.75	2168.34	UAAAUGCACUAUCUGGUACGACA	mature miRNA	standard	MIMAT0001510,MIMAT0001481,MIMAT0014722,MIMAT0004203,MIMAT0008407,MIMAT0008517,MIMAT0008556,MIMAT0000338,MIMAT0008685,MIMAT0008702,MIMAT0001241,MIMAT0008794,MIMAT0008946,MIMAT0009040,MIMAT0009099,MIMAT0024443,MIMAT0018400,MIMAT0018431,MIMAT0015683,MIMAT003	dme-miR-277-3p	dme-miR-277-3p	dan-miR-277	der-miR-277	dgr-miR-277	dmo-miR-277	dpe-miR-277	dps-miR-277	dse-miR-277		dvi-miR-277-3p	dwi-miR-277	dya-miR-277		aga-miR-277	ame-miR-277	api-miR-277	bmo-miR-277-3p				mse-miR-277	ngi-miR-277	nlo-miR-277	nvi-miR-277	pxy-miR-277	tca-miR-277-3p
109	pxy-miR-9a	0.000270767	0.00166409	1585.04	56.1424	104.887	7.37312	-3.91761	1647.37	1569.27	1538.46	113.397	100.84	100.423	UAAAGCUAGGUUACCGGAGUU	mature miRNA	standard	MIMAT0033776	pxy-miR-9a																									pxy-miR-9a
1217	dps-miR-2548-3p	0.000271498	0.00166409	149.907	11.2672	818.456	99.588	2.44883	160.374	151.366	137.982	901.127	846.343	707.897	UUUGGUGUCAGCUUCCAGCAGC	mature miRNA	standard	MIMAT0012357	dps-miR-2548-3p							dps-miR-2548-3p
566	tca-miR-283-5p	0.00027629	0.0016788	88.2918	1.76144	684.111	37.9888	2.95388	87.3082	90.3254	87.2418	682.465	722.896	646.972	AAAUAUCAGCUGGUAAUUCUG	mature miRNA	standard	MIMAT0008387	tca-miR-283-5p																										tca-miR-283-5p
232	api-miR-34	0.000278619	0.0016788	2642.09	121.066	1107.88	67.4873	-1.25387	2554.02	2780.14	2592.1	1177.9	1102.5	1043.25	UGGCAGUGUGAUUAGCUGGUU	mature miRNA	standard	MIMAT0014733	api-miR-34																api-miR-34
720	mse-miR-316	0.000286313	0.00169115	2652.53	55.101	429.077	20.9987	-2.62806	2697.2	2590.96	2669.42	431.342	448.851	407.037	UGUCUUUUUCCGCUUUGCUGCU	mature miRNA	standard	MIMAT0024434	mse-miR-316																					mse-miR-316
186	dme-miR-13b-3p	0.000291933	0.00169115	132.464	8.96764	539.586	54.5252	2.02625	131.104	142.035	124.255	476.628	570.701	571.431	UAUCACAGCCAUUUUGACGAGU	mature miRNA	standard	MIMAT0001502,MIMAT0014368,MIMAT0008426,MIMAT0008484,MIMAT0008605,MIMAT0000119,MIMAT0008636,MIMAT0008711,MIMAT0001218,MIMAT0008816,MIMAT0008845,MIMAT0008938,MIMAT0008990,MIMAT0009056,MIMAT0008360	dme-miR-13b-3p	dme-miR-13b-3p	dan-miR-13b	der-miR-13b	dgr-miR-13b	dmo-miR-13b	dpe-miR-13b	dps-miR-13b	dse-miR-13b	dsi-miR-13b	dvi-miR-13b-3p	dwi-miR-13b	dya-miR-13b		aga-miR-13b				cqu-miR-13								tca-miR-13b-3p
2396	mse-miR-6094	0.000292562	0.00169115	235.26	5.37638	4219.26	355.413	4.16466	230.205	240.909	234.667	4629.64	4016.8	4011.34	UAUUCGAGACCUCUGCUGAUCCU	mature miRNA	standard	MIMAT0024502	mse-miR-6094																					mse-miR-6094
644	dme-miR-307a-3p	0.000299613	0.00170414	843.491	10.1621	2555.08	79.6924	1.59893	849.21	849.504	831.758	2646	2497.32	2521.93	UCACAACCUCCUUGAGUGAG	mature miRNA	standard	MIMAT0001519,MIMAT0004208,MIMAT0008434,MIMAT0008497,MIMAT0008562,MIMAT0000398,MIMAT0008665,MIMAT0008697,MIMAT0001257,MIMAT0012665,MIMAT0008811,MIMAT0008884,MIMAT0009031,MIMAT0009054,MIMAT0012701,MIMAT0008389	dme-miR-307a-3p	dme-miR-307a-3p	dan-miR-307	der-miR-307	dgr-miR-307	dmo-miR-307	dpe-miR-307	dps-miR-307a	dse-miR-307	dsi-miR-307		dwi-miR-307	dya-miR-307		aga-miR-307			bmo-miR-307-3p									tca-miR-307-3p	dpu-miR-307	isc-miR-307
735	aga-miR-317	0.000304396	0.00170414	1076.48	39.8947	1790.45	48.2957	0.734005	1121.3	1063.28	1044.86	1806.65	1736.14	1828.57	UGAACACAUCUGGUGGUAUCUCAGU	mature miRNA	standard	MIMAT0001522	aga-miR-317														aga-miR-317
2462	pxy-miR-8506	0.000310131	0.00172268	3174.65	92.085	207.178	16.007	-3.93765	3200.9	3250.76	3072.29	209.409	190.172	221.952	UUAGGUGUGAGGGUCACAGC	mature miRNA	standard	MIMAT0033722	pxy-miR-8506																									pxy-miR-8506
1359	bmo-miR-2767	0.000344659	0.00188502	1149.5	12.227	329.329	12.886	-1.8034	1137.36	1149.32	1161.81	343.893	324.69	319.406	CAAGUAAAUCUCGUGCGGUUUG	mature miRNA	standard	MIMAT0013643	bmo-miR-2767																	bmo-miR-2767
237	aae-miR-71-3p	0.000357785	0.00192517	3781.76	106.699	2478.4	69.3912	-0.609647	3831.7	3854.33	3659.25	2527	2509.28	2398.93	UCUCACUACCUUGUCUUUCAUG	mature miRNA	standard	MIMAT0014221,MIMAT0014401,MIMAT0024985,MIMAT0019109	aae-miR-71-3p													aae-miR-71-3p					cqu-miR-71-3p	hme-miR-71							tca-miR-71-3p
110	lmi-miR-9a-3p	0.000360259	0.00192517	1388.77	23.7828	103.106	8.82588	-3.75161	1416.12	1372.91	1377.29	113.197	99.2972	96.8245	AUAAAGCUAGGUUACCGAAGUUA	mature miRNA	standard	MIMAT0010147	lmi-miR-9a-3p																				lmi-miR-9a-3p
493	dme-miR-279-3p	0.0003638	0.00192517	4276.96	125.924	1626.71	20.8884	-1.39463	4177.74	4418.63	4234.52	1650.13	1610	1619.99	UGACUAGAUCCACACUCAUUAA	mature miRNA	standard	MIMAT0014288,MIMAT0001512,MIMAT0004425,MIMAT0014418,MIMAT0008454,MIMAT0008515,MIMAT0008599,MIMAT0000341,MIMAT0008682,MIMAT0008734,MIMAT0001243,MIMAT0008808,MIMAT0008896,MIMAT0008915,MIMAT0009001,MIMAT0009062,MIMAT0015681,MIMAT0008383	dme-miR-279-3p	dme-miR-279-3p	dan-miR-279	der-miR-279	dgr-miR-279	dmo-miR-279	dpe-miR-279	dps-miR-279	dse-miR-279	dsi-miR-279	dvi-miR-279-3p	dwi-miR-279	dya-miR-279	aae-miR-279	aga-miR-279	ame-miR-279a			cqu-miR-279-3p						nvi-miR-279		tca-miR-279a-3p
619	dsi-miR-305	0.000384669	0.00201103	1091.27	31.4414	2712.04	28.9809	1.31338	1104.21	1114.17	1055.42	2717.52	2680.71	2737.89	AUUGUACUUCAUCAGUGCUCUG	mature miRNA	standard	MIMAT0008860	dsi-miR-305									dsi-miR-305
2301	tur-miR-5729b-3p	0.00039581	0.00205417	178.066	17.6311	885.749	102.582	2.31449	158.447	192.585	183.166	939.235	950.535	767.478	GAUCGAACCCGGUCAGGGUGC	mature miRNA	standard	MIMAT0023039	tur-miR-5729b-3p
2383	ame-miR-6056	0.000408621	0.00207521	2016.67	47.1563	1250.14	51.9721	-0.689889	1969.62	2063.93	2016.47	1307.63	1206.48	1236.31	GAGGGACGAGGAGGGAGGUU	mature miRNA	standard	MIMAT0023680	ame-miR-6056															ame-miR-6056
2553	dme-miR-9383-5p	0.000427587	0.00214095	79.791	11.4584	625.374	90.0846	2.97042	89.7275	82.3888	67.2568	535.767	624.427	715.929	GGGUGCAGAUCAAGUGCGAGCU	mature miRNA	standard	MIMAT0035229	dme-miR-9383-5p	dme-miR-9383-5p
144	tur-miR-10-3p	0.000431568	0.00214177	725.156	8.05066	198.382	8.98975	-1.87001	727.097	716.312	732.058	189.443	198.282	207.421	GAAUUCGGCUCUAGAGAGGUUUG	mature miRNA	standard	MIMAT0023027	tur-miR-10-3p
182	ame-miR-13b	0.000433777	0.00214177	1964.9	18.0126	3578.96	69.9621	0.865081	1973.14	1977.33	1944.25	3644.26	3587.5	3505.12	UAUCACAGCCAUUUUUGACGAUU	mature miRNA	standard	MIMAT0010114	ame-miR-13b															ame-miR-13b
1024	api-miR-998	0.000437563	0.00214557	251.017	10.1182	520.639	32.7817	1.0525	262.579	243.779	246.693	557.253	494.012	510.654	UAGCACCAUGGAAUUCAGCUG	mature miRNA	standard	MIMAT0014747	api-miR-998																api-miR-998
34	dme-miR-1-3p	0.000441822	0.00215161	11996.4	165.989	2045.01	128.771	-2.55243	11806.2	12112	12071.1	2175.83	1918.39	2040.8	UGGAAUGUAAAGAAGUAUGGAG	mature miRNA	standard	MIMAT0014244,MIMAT0001496,MIMAT0001471,MIMAT0014710,MIMAT0004191,MIMAT0014361,MIMAT0008432,MIMAT0008534,MIMAT0008609,MIMAT0000105,MIMAT0008694,MIMAT0008724,MIMAT0001199,MIMAT0012635,MIMAT0008814,MIMAT0008867,MIMAT0008959,MIMAT0008987,MIMAT0009083,MIMAT002	dme-miR-1-3p	dme-miR-1-3p	dan-miR-1	der-miR-1	dgr-miR-1	dmo-miR-1	dpe-miR-1	dps-miR-1	dse-miR-1	dsi-miR-1	dvi-miR-1-3p	dwi-miR-1	dya-miR-1	aae-miR-1	aga-miR-1	ame-miR-1	api-miR-1	bmo-miR-1a-3p	cqu-miR-1	hme-miR-1a		mse-miR-1a	ngi-miR-1		nvi-miR-1		tca-miR-1-3p	dpu-miR-1	isc-miR-1
56	isc-miR-2b	0.000455977	0.00217302	3135.06	86.9763	4607.04	131.902	0.555346	3092.13	3235.16	3077.9	4756.08	4559.72	4505.33	UAUCACAGCCACCUUUGAUGAGC	mature miRNA	standard	MIMAT0012697	isc-miR-2b																												isc-miR-2b
764	isc-miR-750	0.00046147	0.00217302	22.6105	3.19288	1322.17	83.0515	5.86977	26.2045	21.5253	20.1017	1343.1	1392.75	1230.65	CCAGAUCUAACUCUUCCAGCUCA	mature miRNA	standard	MIMAT0012704	isc-miR-750																												isc-miR-750
834	dvi-miR-964-5p	0.000464291	0.00217302	990.456	13.0438	421.031	12.1744	-1.23417	998.237	975.397	997.734	407.544	431.208	424.342	UUAGAAUAGGGGAGCUUAACU	mature miRNA	standard	MIMAT0035583	dvi-miR-964-5p										dvi-miR-964-5p
490	dpu-miR-278	0.000464555	0.00217302	332.465	14.772	707.371	45.8855	1.08926	337.166	344.315	315.915	688.406	759.699	674.008	UCGGUGGGACUUUCGUCCGUGU	mature miRNA	standard	MIMAT0012653	dpu-miR-278																											dpu-miR-278
540	nlo-miR-281	0.000477856	0.00222063	27.7004	3.9565	1782.78	97.8587	6.00807	23.2608	28.9869	30.8535	1894.58	1712.71	1741.03	UGUCAUGGACUUGCUCUCUUUG	mature miRNA	standard	MIMAT0018415	nlo-miR-281																							nlo-miR-281
114	tca-miR-9a-5p	0.000506711	0.00232433	11950.9	243.417	2267.84	140.745	-2.39773	11968.6	12185	11699.1	2420.79	2238.92	2143.8	UCUUUGGUUAUCUAGCUGUAU	mature miRNA	standard	MIMAT0010090	tca-miR-9a-5p																										tca-miR-9a-5p
733	mse-miR-317	0.000533332	0.00243076	1595.6	23.4427	2061.42	48.448	0.369537	1586.56	1578.03	1622.22	2104.54	2070.73	2008.99	UGAACACAGCUGGUGGUAUCUCA	mature miRNA	standard	MIMAT0024464	mse-miR-317																					mse-miR-317
1318	bmo-miR-2738	0.000542804	0.00245317	124.123	15.4503	491.533	41.9621	1.98552	140.33	109.562	122.477	535.1	451.386	488.112	AUCUUUUAGAACGGCCAUCUGAUG	mature miRNA	standard	MIMAT0012616	bmo-miR-2738																	bmo-miR-2738
719	ame-miR-316	0.000552769	0.00247121	2486.24	59.8058	514.572	30.1522	-2.27252	2456.86	2446.81	2555.05	535.351	528.376	479.989	UGUCUUUUUCCGCUUUGCUGCCG	mature miRNA	standard	MIMAT0010122,MIMAT0014731	ame-miR-316															ame-miR-316	api-miR-316
518	tca-miR-279d-3p	0.000556343	0.00247121	207.16	5.96606	2702.6	274.176	3.70553	203.882	214.046	203.552	2992.31	2668.32	2447.18	UGACUAGAUCCAUACUCGUCUAUAG	mature miRNA	standard	MIMAT0018789	tca-miR-279d-3p																										tca-miR-279d-3p
519	bmo-miR-279d-3p	0.000559586	0.00247121	4494.03	148.575	8137.85	453.768	0.856638	4557.63	4324.24	4600.21	8550.16	8211.71	7651.69	UGACUAGAUUUUCACUUAUCCU	mature miRNA	standard	MIMAT0013607,MIMAT0024966,MIMAT0024450	bmo-miR-279d-3p																	bmo-miR-279d-3p		hme-miR-279c		mse-miR-279c
2494	pxy-miR-8528a	0.000578881	0.00254064	4728.11	132.325	2862.22	138.492	-0.72413	4876.47	4685.58	4622.28	2993.57	2875.54	2717.55	GGGCGGCGGCGAGCGGGA	mature miRNA	standard	MIMAT0033748	pxy-miR-8528a																									pxy-miR-8528a
1394	bmo-miR-2784	0.00060723	0.00264872	556.63	20.1158	231.343	1.93513	-1.26669	569.544	533.453	566.893	231.954	232.899	229.176	ACUCGGCGGCGAGUGUGUGUGU	mature miRNA	standard	MIMAT0013680	bmo-miR-2784																	bmo-miR-2784
146	tur-miR-10-5p	0.000618589	0.00266556	2531.23	51.7217	323.997	28.4516	-2.96579	2579.25	2537.98	2476.47	314.347	356.019	301.626	CACCCUGUAGAUCCGAAUUUGU	mature miRNA	standard	MIMAT0023026	tur-miR-10-5p
282	hme-miR-92b	0.000632038	0.00269089	563.163	34.2203	204.401	19.9924	-1.46215	536.61	551.098	601.782	221.116	209.834	182.254	CAUUGCACCAAUCCCGGCCUGC	mature miRNA	standard	MIMAT0024994	hme-miR-92b																			hme-miR-92b
65	dme-miR-2b-3p	0.00065966	0.00277218	584.948	28.6155	977.796	32.5764	0.741226	600.698	602.229	551.917	942.477	984.248	1006.66	UAUCACAGCCAGCUUUGAGGAGC	mature miRNA	standard	MIMAT0008417,MIMAT0008535,MIMAT0008568,MIMAT0000107,MIMAT0008650,MIMAT0008738,MIMAT0001201,MIMAT0008780,MIMAT0008858,MIMAT0008951,MIMAT0009016,MIMAT0009075	dme-miR-2b-3p	dme-miR-2b-3p	dan-miR-2b	der-miR-2b	dgr-miR-2b	dmo-miR-2b	dpe-miR-2b	dps-miR-2b	dse-miR-2b	dsi-miR-2b	dvi-miR-2b-3p	dwi-miR-2b	dya-miR-2b
302	dme-miR-100-5p	0.00067418	0.00278701	2970.68	6.56099	3571.9	28.5598	0.265894	2966.08	2978.2	2967.77	3601.34	3544.31	3570.03	AACCCGUAAAUCCGAACUUGUG	mature miRNA	standard	MIMAT0008478,MIMAT0008488,MIMAT0008557,MIMAT0000357,MIMAT0008637,MIMAT0008796,MIMAT0008872,MIMAT0009048,MIMAT0009059	dme-miR-100-5p	dme-miR-100-5p	dan-miR-100	der-miR-100	dgr-miR-100	dmo-miR-100			dse-miR-100	dsi-miR-100		dwi-miR-100	dya-miR-100
191	dme-miR-14-3p	0.000674214	0.00278701	15629.3	61.8297	8200.51	237.738	-0.930472	15565.6	15689.1	15633.4	8474.27	8081.26	8046	UCAGUCUUUUUCUCUCUCCUAU	mature miRNA	standard	MIMAT0014240,MIMAT0014714,MIMAT0014416,MIMAT0000120,MIMAT0024942,MIMAT0024463,MIMAT0008361	dme-miR-14-3p	dme-miR-14-3p												aae-miR-14			api-miR-14		cqu-miR-14	hme-miR-14		mse-miR-14					tca-miR-14-3p
360	nvi-miR-190	0.000693733	0.00285112	900.017	25.1115	486.723	1.92769	-0.886852	927.766	893.429	878.856	488.917	485.302	485.949	AGAUAUGUUUGAUAUUCUUGGUUGUA	mature miRNA	standard	MIMAT0015673	nvi-miR-190																								nvi-miR-190
178	bmo-miR-13a-5p	0.000709609	0.00289961	2063.16	53.9025	261.231	24.0251	-2.98146	2096.75	2091.74	2000.98	238.08	286.044	259.567	CCUGUCAAAGCGGCGGUGAAA	mature miRNA	standard	MIMAT0007896	bmo-miR-13a-5p																	bmo-miR-13a-5p
729	isc-miR-317	0.000716161	0.00290966	445.219	18.0071	1087.44	7.00628	1.28835	456.287	454.93	424.441	1081.48	1085.69	1095.16	UGAACACAGCUGGUGGUAUAUCAGU	mature miRNA	standard	MIMAT0012699	isc-miR-317																												isc-miR-317
1406	bmo-miR-2789	0.000750669	0.00301643	682.595	33.4499	27.8117	3.85258	-4.61727	719.828	655.079	672.879	29.3175	30.684	23.4337	GUAGAAAGUUUGGAGGUGGAU	mature miRNA	standard	MIMAT0013686	bmo-miR-2789																	bmo-miR-2789
1564	ame-miR-3049-5p	0.000750926	0.00301643	2360.77	6.21892	252.594	26.1786	-3.22437	2354.28	2366.67	2361.38	260.571	273.856	223.355	UCGGGAAGGUAGUUGCGGCGGAU	mature miRNA	standard	MIMAT0022968	ame-miR-3049-5p															ame-miR-3049-5p
507	pxy-miR-279b-3p	0.000758652	0.00303035	1263.2	99.9966	6611.87	32.9046	2.38798	1367.13	1254.79	1167.67	6599.32	6649.2	6587.08	UGACUAGAUUUUCACUCAUCCU	mature miRNA	standard	MIMAT0033820	pxy-miR-279b-3p																									pxy-miR-279b-3p
402	tur-miR-252-5p	0.000768147	0.00305113	506.455	34.134	1025.91	54.7758	1.0184	512.426	537.209	469.729	1079.64	1027.93	970.148	CUAAGUACUAGCGCCGCAGGAG	mature miRNA	standard	MIMAT0023076	tur-miR-252-5p
568	dvi-miR-283-5p	0.000797479	0.00314345	136.425	2.60172	683.641	51.9756	2.32513	133.448	137.565	138.262	734.198	630.354	686.37	AAAUAUCAGCUGGUAAUUCUGGG	mature miRNA	standard	MIMAT0008935,MIMAT0024469	dvi-miR-283-5p										dvi-miR-283-5p											mse-miR-283
526	dme-miR-281-1-5p	0.000804654	0.00314345	24.1198	4.08108	1103.44	81.9077	5.51564	19.9105	28.0593	24.3896	1011.18	1131.55	1167.58	AAAGAGAGCUGUCCGUCGACAGU	mature miRNA	standard	MIMAT0000344	dme-miR-281-1-5p	dme-miR-281-1-5p
432	dpu-miR-263b	0.000817139	0.00317479	1740.21	39.5826	619.695	28.2484	-1.48963	1717.5	1785.92	1717.21	589.04	644.675	625.369	CUUGGCACUGGAAGAAUUCACA	mature miRNA	standard	MIMAT0012650	dpu-miR-263b																											dpu-miR-263b
4	api-bantam	0.00083487	0.00322605	3665.94	83.8744	5812.9	14.6085	0.665077	3740.51	3682.17	3575.13	5796.94	5816.16	5825.61	UGAGAUCAUUGUGAAAGCUAAUU	mature miRNA	standard	MIMAT0014130,MIMAT0007907,MIMAT0024930	api-bantam																api-bantam	bmo-bantam-3p		hme-bantam
571	cqu-miR-283	0.000873539	0.00335499	119.084	3.05202	693.011	59.5187	2.5409	120.084	115.658	121.511	695.309	751.347	632.376	CAAUAUCAGCUGGUAAUUCUGGG	mature miRNA	standard	MIMAT0014379	cqu-miR-283																		cqu-miR-283
58	nvi-miR-2b	0.000884521	0.00335499	2505.86	96.7836	4358.79	260.854	0.79862	2595.89	2518.19	2403.51	4635.26	4324.09	4117.03	UAUCACAGCCAGCUUUGAUGUGC	mature miRNA	standard	MIMAT0015667	nvi-miR-2b																								nvi-miR-2b
2118	tca-miR-3885-5p	0.000923296	0.00341908	2732.29	76.8777	616.127	44.2865	-2.14881	2709.88	2817.88	2669.1	635.075	647.788	565.519	AAGGCGGCGGCGGCGGCCG	mature miRNA	standard	MIMAT0018868	tca-miR-3885-5p																										tca-miR-3885-5p
142	lmi-miR-10-3p	0.000955692	0.00349182	832.166	19.3952	245.001	14.8846	-1.76408	851.726	831.83	812.94	247.545	258.45	229.008	AAAUUCGGUUCUAGAGAGGUUU	mature miRNA	standard	MIMAT0010145,MIMAT0033794	lmi-miR-10-3p																				lmi-miR-10-3p					pxy-miR-10-3p
2431	bmo-miR-6497-3p	0.000987682	0.00352885	4622.43	138.211	3434.81	90.6314	-0.42842	4777.67	4512.74	4576.87	3538.18	3368.98	3397.27	GAUGCGGCCGGUGCCGGGUCU	mature miRNA	standard	MIMAT0025322	bmo-miR-6497-3p																	bmo-miR-6497-3p
420	dan-miR-263a	0.00102844	0.00360316	1907.95	39.4305	546.703	35.9215	-1.8032	1872.09	1950.18	1901.6	578.554	553.789	507.767	GUUAAUGGCACUGGAAGAAUUCAC	mature miRNA	standard	MIMAT0008443,MIMAT0008506,MIMAT0008621,MIMAT0008653,MIMAT0008761,MIMAT0001235,MIMAT0008768,MIMAT0008851,MIMAT0009039,MIMAT0009114	dan-miR-263a		dan-miR-263a	der-miR-263a	dgr-miR-263a	dmo-miR-263a	dpe-miR-263a	dps-miR-263a	dse-miR-263a	dsi-miR-263a		dwi-miR-263a	dya-miR-263a
620	dpu-miR-305	0.00102953	0.00360316	593.21	43.6597	2292.02	20.4969	1.95001	629.986	604.686	544.959	2268.46	2305.74	2301.87	UUUGUACUUUAUCAGGUGCUCU	mature miRNA	standard	MIMAT0018924	dpu-miR-305																											dpu-miR-305
147	lmi-miR-10-5p	0.00103382	0.00360316	2320.24	28.6456	262.726	30.7514	-3.14264	2349.41	2292.15	2319.17	285.672	274.722	227.785	UACCCUGUAGAUCCGAAUUUGU	mature miRNA	standard	MIMAT0012636,MIMAT0012682,MIMAT0010144,MIMAT0033793,MIMAT0008357	lmi-miR-10-5p																				lmi-miR-10-5p					pxy-miR-10-5p	tca-miR-10-5p	dpu-miR-10	isc-miR-10
2531	dme-miR-9372-5p	0.00105654	0.0036644	80.4945	4.06326	603.462	59.7541	2.9063	83.1435	82.5237	75.8163	537.606	654.218	618.562	UAAAAGCACAUUUCGCCAGCACGU	mature miRNA	standard	MIMAT0035207	dme-miR-9372-5p	dme-miR-9372-5p
494	tur-miR-279-3p	0.00108621	0.00374901	3526.81	76.2571	1121.36	70.473	-1.65312	3613.28	3497.98	3469.17	1201.85	1070.77	1091.45	UGACUAGAUCCACAUUCAUCCA	mature miRNA	standard	MIMAT0023107	tur-miR-279-3p
329	hme-miR-133	0.00110637	0.00380014	2086.21	52.8552	163.906	23.2088	-3.66994	2116.94	2116.5	2025.17	185.251	167.268	139.2	UGGUCCCCUUCAACCAGCUGUA	mature miRNA	standard	MIMAT0024938	hme-miR-133																			hme-miR-133
419	ame-miR-263a	0.00116901	0.00398713	1952.77	41.0409	791.194	39.3412	-1.30342	1921.98	1936.98	1999.37	834.447	781.594	757.542	GUAAAUGGCACUGGAAGAAUUCAC	mature miRNA	standard	MIMAT0001479	ame-miR-263a															ame-miR-263a
1358	mse-miR-2767	0.00117763	0.00398713	1702.34	32.6394	429.651	34.0687	-1.98628	1677.32	1690.44	1739.26	462.619	431.754	394.579	CAAGUAAAUCUCGUGCGGCUUU	mature miRNA	standard	MIMAT0024488	mse-miR-2767																					mse-miR-2767
103	lmi-miR-8-3p	0.00125902	0.00421347	4630.01	129.161	16767.8	1259.48	1.85661	4731.99	4673.26	4484.77	18192.7	16307.5	15803.2	UAAUACUGUCAGGUAACGAUGUC	mature miRNA	standard	MIMAT0010149	lmi-miR-8-3p																				lmi-miR-8-3p
468	isc-miR-276	0.00125985	0.00421347	5814.91	217.978	8629.37	366.991	0.569497	5585.86	6019.8	5839.08	8864.14	8817.5	8206.46	UAGGAACUUCAUACCAUGCUC	mature miRNA	standard	MIMAT0018919	isc-miR-276																												isc-miR-276
421	aga-miR-263a	0.00129761	0.0043112	1817.86	52.0642	544.903	38.5189	-1.73817	1859.3	1759.42	1834.87	515.762	588.573	530.373	UGUAAUGGCACUGGAAGAAUUCAC	mature miRNA	standard	MIMAT0001507	aga-miR-263a														aga-miR-263a
501	api-miR-279a	0.00130809	0.00432581	6030.68	71.14	3240.81	121.581	-0.895966	6066.11	6077.15	5948.78	3173.43	3381.16	3167.84	UGACUAGAUCCACACUCAUCC	mature miRNA	standard	MIMAT0014724	api-miR-279a																api-miR-279a
634	lmi-miR-307-3p	0.00132334	0.00435596	1395.82	21.0056	3660.8	214.507	1.39104	1386.17	1419.92	1381.37	3866.67	3677.13	3438.59	UCACAACCUCCUUGAGUGAGCGA	mature miRNA	standard	MIMAT0010137,MIMAT0024448	lmi-miR-307-3p																				lmi-miR-307-3p	mse-miR-307
248	mse-miR-79	0.00133154	0.00435596	1015.06	27.3163	2727.04	156.284	1.42578	1046.52	997.442	1001.2	2906.43	2654.34	2620.36	AUAAAGCUAGAUUACCAAAGCA	mature miRNA	standard	MIMAT0024472,MIMAT0019135	mse-miR-79																					mse-miR-79					tca-miR-9b-3p
356	tca-miR-190-5p	0.00141058	0.0045458	519.287	26.0443	261.966	23.7139	-0.987153	549.361	504.33	504.172	285.856	261.61	238.432	AGAUAUGUUUGAUAUUCUUGG	mature miRNA	standard	MIMAT0008375	tca-miR-190-5p																										tca-miR-190-5p
2246	dme-miR-4981-3p	0.00141297	0.0045458	511.486	19.5058	113.777	10.4572	-2.16849	488.993	521.72	523.745	125.578	105.661	110.092	UUGGCCGGUCGAGCAGCGUCU	mature miRNA	standard	MIMAT0020214	dme-miR-4981-3p	dme-miR-4981-3p
867	dme-miR-970-3p	0.00145038	0.00464515	3773.38	114.368	2727	104.591	-0.46854	3641.37	3836.23	3842.53	2780.45	2606.49	2794.07	UCAUAAGACACACGCGGCUAU	mature miRNA	standard	MIMAT0014292,MIMAT0010105,MIMAT0014378,MIMAT0005486,MIMAT0012222,MIMAT0012488,MIMAT0035591,MIMAT0010092	dme-miR-970-3p	dme-miR-970-3p						dps-miR-970-3p		dsi-miR-970-3p	dvi-miR-970-3p			aae-miR-970	aga-miR-970				cqu-miR-970								tca-miR-970-3p
632	bmo-miR-306a-5p	0.00147196	0.00469311	140.285	7.94998	1128.74	139.667	3.00828	142.722	146.731	131.402	1258.07	1147.51	980.633	UCAGGUACUAGGUGACUCUGA	mature miRNA	standard	MIMAT0012629,MIMAT0024975,MIMAT0024486	bmo-miR-306a-5p																	bmo-miR-306a-5p		hme-miR-306		mse-miR-306
172	aae-miR-13-3p	0.00155744	0.00486448	2073.4	27.4255	3330.62	97.7803	0.683793	2064.49	2104.17	2051.54	3386.24	3387.91	3217.72	UAUCACAGCCAUUUUGACGAGUU	mature miRNA	standard	MIMAT0014256	aae-miR-13-3p													aae-miR-13-3p
442	dme-miR-263b-5p	0.00156579	0.00486448	493.417	11.4689	157.987	12.0519	-1.643	505.779	491.352	483.122	151.4	171.897	150.664	CUUGGCACUGGGAGAAUUCAC	mature miRNA	standard	MIMAT0010111,MIMAT0004199,MIMAT0008447,MIMAT0008516,MIMAT0008564,MIMAT0000362,MIMAT0008735,MIMAT0001236,MIMAT0008830,MIMAT0008871,MIMAT0009002,MIMAT0009110	dme-miR-263b-5p	dme-miR-263b-5p	dan-miR-263b	der-miR-263b	dgr-miR-263b		dpe-miR-263b	dps-miR-263b	dse-miR-263b	dsi-miR-263b		dwi-miR-263b	dya-miR-263b		aga-miR-263b			bmo-miR-263b-5p
430	tur-miR-263a-5p	0.00156676	0.00486448	1729.66	57.4895	501.026	39.7438	-1.78753	1754.97	1770.14	1663.85	545.156	489.867	468.054	UAUGGCACUGGAAGAAUUCACG	mature miRNA	standard	MIMAT0023112	tur-miR-263a-5p
730	dpe-miR-317	0.00165452	0.0050241	2431.23	96.1213	3477.92	140.684	0.516537	2470.19	2501.76	2321.75	3615.44	3484.05	3334.27	UGAACACAGCUGGUGGUAUCCAAU	mature miRNA	standard	MIMAT0008739,MIMAT0001263	dpe-miR-317						dpe-miR-317	dps-miR-317
45	nvi-miR-2a	0.00175975	0.00521152	5643.24	246.618	8121.57	330.798	0.525235	5926.49	5476.17	5527.06	8497.06	7994.52	7873.14	UAUCACAGCCAGCUUUGUUGAGC	mature miRNA	standard	MIMAT0015666	nvi-miR-2a																								nvi-miR-2a
441	tur-miR-263b-5p	0.00177382	0.00521152	1614.91	40.6816	468.291	40.413	-1.78598	1616.99	1654.52	1573.23	506.881	426.274	471.718	CUUGGCACUGGAAGAAUUCACCG	mature miRNA	standard	MIMAT0023108	tur-miR-263b-5p
2495	pxy-miR-8528b	0.00183499	0.00534704	7589.41	303.834	5257.46	235.608	-0.529622	7852.88	7257.04	7658.3	5473.11	5293.27	5005.99	GCGGCGGCGAGCGGGAC	mature miRNA	standard	MIMAT0033770	pxy-miR-8528b																									pxy-miR-8528b
635	tur-miR-307-3p	0.00190502	0.00550597	630.482	9.38915	1662.88	120.913	1.39916	641.322	624.94	625.183	1797.58	1627.35	1563.72	UCACAACCUCCUUGAGUGAGUGA	mature miRNA	standard	MIMAT0023069	tur-miR-307-3p
718	hme-miR-316	0.00195402	0.00556832	2693.97	133.208	541.643	62.5559	-2.31432	2844.09	2589.88	2647.95	611.734	521.716	491.477	UGUCUUUUUCCGCUUUGCUGC	mature miRNA	standard	MIMAT0024978,MIMAT0018716	hme-miR-316																			hme-miR-316							tca-miR-316-5p
1667	bmo-miR-3287	0.00195777	0.00556832	550.862	18.0431	173.731	14.5353	-1.66484	567.452	553.481	531.652	189.982	169.237	161.973	UUCGGUUUUGAAGGGUGGCGUAAC	mature miRNA	standard	MIMAT0015474	bmo-miR-3287																	bmo-miR-3287
434	nvi-miR-263b	0.00203289	0.00569498	1975.07	133.407	770.187	22.9145	-1.35862	2116.83	1956.4	1851.98	777.336	744.55	788.674	UUGGCACUGGAAGAAUUCAC	mature miRNA	standard	MIMAT0015703	nvi-miR-263b																								nvi-miR-263b
2521	pxy-miR-8545	0.00205645	0.00569498	678.358	62.4583	326.191	26.4941	-1.05633	695.111	730.731	609.231	334.377	347.626	296.57	GGUGCAGGGCCUGGUCGAUG	mature miRNA	standard	MIMAT0033813	pxy-miR-8545																									pxy-miR-8545
233	aga-miR-34	0.00210742	0.00578432	3445.31	56.3715	2029.97	79.7978	-0.763173	3509.63	3404.49	3421.81	2122.06	1981.3	1986.55	UGGCAGUGUGGUUAGCUGGU	mature miRNA	standard	MIMAT0005526,MIMAT0008364	aga-miR-34														aga-miR-34												tca-miR-34-5p
1328	bmo-miR-2755-3p	0.00211522	0.00578432	2639.48	26.6728	1415.39	69.9275	-0.899055	2608.68	2654.39	2655.36	1496.13	1375.31	1374.72	CACCCUGUCAGACCAUACUUGUU	mature miRNA	standard	MIMAT0013616,MIMAT0024952,MIMAT0024442	bmo-miR-2755-3p																	bmo-miR-2755-3p		hme-miR-2755		mse-miR-2755
2255	dme-miR-4986-3p	0.00215074	0.00585892	627.632	14.8891	46.2229	10.1293	-3.76324	642.45	612.672	627.773	57.799	41.8828	38.9867	CCAUCGGAUGGCGGAACUUCC	mature miRNA	standard	MIMAT0020224	dme-miR-4986-3p	dme-miR-4986-3p
235	mse-miR-34	0.00218781	0.00591458	3246.17	90.5284	1371.97	89.1647	-1.24249	3146.85	3324.06	3267.6	1472.43	1341.24	1302.23	UGGCAGUGUGGUUAGCUGGUUGU	mature miRNA	standard	MIMAT0024475	mse-miR-34																					mse-miR-34
641	dvi-miR-307	0.0022162	0.00596862	1314.38	21.9208	3355.95	255.308	1.35233	1318.8	1333.76	1290.59	3650.43	3196.76	3220.66	UCACAACCUCCUUGAGUGAGC	mature miRNA	standard	MIMAT0008953	dvi-miR-307										dvi-miR-307
1128	dme-miR-2493-5p	0.00230651	0.00611915	1743.13	45.3641	1229.93	15.953	-0.503101	1699.46	1790.02	1739.91	1246.87	1215.19	1227.75	GCUCACACACACACACAGCCA	mature miRNA	standard	MIMAT0012200	dme-miR-2493-5p	dme-miR-2493-5p
920	dvi-miR-981-5p	0.00236892	0.0061932	109.785	3.55818	506.433	63.8778	2.20569	109.138	106.595	113.622	493.881	575.655	449.763	CAGAUUUCGUCAGCAGCGGGCU	mature miRNA	standard	MIMAT0035597	dvi-miR-981-5p										dvi-miR-981-5p
2191	dme-miR-4949-3p	0.00243046	0.00627551	554.696	12.6442	294.23	14.6802	-0.914754	569.295	547.57	547.224	310.831	282.962	288.897	AGUGGUGUGCGUGUGUGCCUCG	mature miRNA	standard	MIMAT0020161	dme-miR-4949-3p	dme-miR-4949-3p
433	api-miR-263b	0.00244417	0.00627551	1171.26	8.5027	427.392	36.044	-1.45443	1165.75	1181.05	1166.98	453.475	442.439	386.263	CUUGGCACUGGAAGAAUUCACAGA	mature miRNA	standard	MIMAT0014720	api-miR-263b																api-miR-263b
174	api-miR-13a	0.00247506	0.00633011	3340.81	77.9765	4375.55	9.3925	0.389265	3310.33	3429.42	3282.68	4379.62	4382.21	4364.8	UAUCACAGCCACUUUGAUGAGC	mature miRNA	standard	MIMAT0014713,MIMAT0008359	api-miR-13a																api-miR-13a										tca-miR-13a-3p
732	aae-miR-317	0.00252247	0.00638247	2303.83	70.5112	3078.19	132.157	0.418048	2238.76	2378.75	2294	3151.26	3157.68	2925.64	UGAACACAGCUGGUGGUAUCU	mature miRNA	standard	MIMAT0014224,MIMAT0014732,MIMAT0014385	aae-miR-317													aae-miR-317			api-miR-317		cqu-miR-317-3p
101	cqu-miR-8-3p	0.00255891	0.00642892	7117.85	146.228	24355.7	2512.82	1.77475	7268.65	6976.67	7108.22	26422.7	25085.6	21558.7	UAAUACUGUCAGGUAAAGAUGU	mature miRNA	standard	MIMAT0014409,MIMAT0024988	cqu-miR-8-3p																		cqu-miR-8-3p	hme-miR-8
1385	mse-miR-2779	0.00257309	0.00644177	3221.24	36.4336	5192.47	212.098	0.688807	3254.79	3182.48	3226.44	5435.08	5042.15	5100.18	AUCCGGCUCGAAGGACCA	mature miRNA	standard	MIMAT0024425	mse-miR-2779																					mse-miR-2779
1172	dps-miR-2522b-3p	0.00265305	0.00661866	66.0545	15.6239	836.22	27.1859	3.66215	83.8713	54.6911	59.601	824.147	867.352	817.162	AGAGCAGAGCAUUCUUCGUCA	mature miRNA	standard	MIMAT0012333	dps-miR-2522b-3p							dps-miR-2522b-3p
204	bmo-miR-31-5p	0.00276172	0.0067944	4835.51	127.136	3741.17	154.301	-0.370178	4959.79	4841.06	4705.7	3913.76	3693.22	3616.54	GGCAAGAAGUCGGCAUAGCUG	mature miRNA	standard	MIMAT0004213	bmo-miR-31-5p																	bmo-miR-31-5p
1356	hme-miR-2767	0.00279209	0.00684544	1676.5	41.7107	495.681	52.4213	-1.75797	1721.37	1669.23	1638.9	530.175	521.511	435.357	AAAGUAAAUCUCGUGCGGCUUG	mature miRNA	standard	MIMAT0024957	hme-miR-2767																			hme-miR-2767
2375	ame-miR-6048	0.0028247	0.00685447	6577.5	212.113	4641.52	12.3793	-0.502942	6413.38	6817.01	6502.12	4635.77	4633.07	4655.73	AGAGGCGAGGUGGACCGACUGGU	mature miRNA	standard	MIMAT0023672	ame-miR-6048															ame-miR-6048
1906	ame-miR-3776	0.00288603	0.00697947	576.489	21.6315	424.57	19.235	-0.441291	596.913	578.73	553.825	423.008	444.539	406.164	AGGAGGGGGGGAGAGAGAAGCG	mature miRNA	standard	MIMAT0018553	ame-miR-3776															ame-miR-3776
618	tur-miR-305-5p	0.00305951	0.00727528	1770.62	74.9141	2746.62	207.288	0.633401	1764.57	1698.91	1848.38	2972.54	2702.14	2565.18	UUUGUACUUCAUCAGGUGCUCUG	mature miRNA	standard	MIMAT0023114	tur-miR-305-5p
734	ame-miR-317	0.00325816	0.0076707	2806.69	73.4595	3730.1	41.0523	0.410347	2762.91	2765.66	2891.5	3775.46	3695.51	3719.34	UGAACACAGCUGGUGGUAUCUCAGU	mature miRNA	standard	MIMAT0001488,MIMAT0012661,MIMAT0018408,MIMAT0015684,MIMAT0008390	ame-miR-317															ame-miR-317							ngi-miR-317		nvi-miR-317		tca-miR-317-3p	dpu-miR-317
57	aae-miR-2b	0.0033105	0.00774266	4757.61	67.7438	5168.94	45.5203	0.119634	4746.22	4696.28	4830.32	5217.23	5126.81	5162.79	UAUCACAGCCAGCUUUGAUGAGCU	mature miRNA	standard	MIMAT0014306	aae-miR-2b													aae-miR-2b
484	bmo-miR-278-3p	0.00339848	0.00789647	4403.91	116.417	3531.55	126.614	-0.318486	4502.22	4275.36	4434.16	3385.72	3613.51	3595.42	UCGGUGGGAUCUUCGUCCGUUU	mature miRNA	standard	MIMAT0009164,MIMAT0024960,MIMAT0024451	bmo-miR-278-3p																	bmo-miR-278-3p		hme-miR-278		mse-miR-278
731	dmo-miR-317	0.0038505	0.00868868	704.324	13.156	1391.22	98.7633	0.982041	712.442	711.384	689.145	1494.48	1381.51	1297.67	UGAACACAGCUGGUGGUAUCCAGA	mature miRNA	standard	MIMAT0008671	dmo-miR-317					dmo-miR-317
469	dme-miR-276a-3p	0.00391598	0.00871072	6452.38	83.5154	8728.95	265.524	0.435977	6412.46	6548.37	6396.32	8613.65	8540.57	9032.64	UAGGAACUUCAUACCGUGCUCU	mature miRNA	standard	MIMAT0006782,MIMAT0001480,MIMAT0014133,MIMAT0015232,MIMAT0014393,MIMAT0008455,MIMAT0008529,MIMAT0008576,MIMAT0000337,MIMAT0008654,MIMAT0008705,MIMAT0001239,MIMAT0012652,MIMAT0008791,MIMAT0008892,MIMAT0008943,MIMAT0009008,MIMAT0009117,MIMAT0010139,MIMAT002	dme-miR-276a-3p	dme-miR-276a-3p	dan-miR-276a	der-miR-276a	dgr-miR-276a-3p	dmo-miR-276a	dpe-miR-276a	dps-miR-276a	dse-miR-276a	dsi-miR-276a	dvi-miR-276a-3p	dwi-miR-276a-3p	dya-miR-276a		aga-miR-276-3p	ame-miR-276	api-miR-276	bmo-miR-276-3p	cqu-miR-276-3p		lmi-miR-276-3p	mse-miR-276	ngi-miR-276	nlo-miR-276	nvi-miR-276		tca-miR-276-3p	dpu-miR-276
7	aae-bantam-3p	0.00395452	0.00875907	131.878	7.51497	856.152	172.456	2.69866	140.152	125.476	130.006	719.862	798.559	1050.03	UGAGAUCAUUUUGAAAGCUGAU	mature miRNA	standard	MIMAT0014219	aae-bantam-3p													aae-bantam-3p
2219	dme-miR-4965-3p	0.00404514	0.00877924	949.058	32.2656	784.895	17.4518	-0.273997	962.383	912.264	972.527	793.534	796.342	764.808	UCACACCACACACUCACUCACC	mature miRNA	standard	MIMAT0020189	dme-miR-4965-3p	dme-miR-4965-3p
366	hme-miR-193-5p	0.00406664	0.00877924	473.274	53.1211	162.421	6.23175	-1.54294	529.365	466.729	423.729	163.357	168.132	155.775	AGGGUCUUGGCGGUCUAGUGGG	mature miRNA	standard	MIMAT0020538	hme-miR-193-5p																			hme-miR-193-5p
234	dan-miR-34	0.00408423	0.00877924	3094.59	99.3652	1476.14	113.796	-1.06792	3060.01	3017.13	3206.62	1603.87	1438.99	1385.57	UGGCAGUGUGGUUAGCUGGUUG	mature miRNA	standard	MIMAT0014245,MIMAT0004197,MIMAT0008439,MIMAT0008508,MIMAT0008619,MIMAT0008656,MIMAT0008715,MIMAT0001223,MIMAT0008787,MIMAT0008840,MIMAT0008983,MIMAT0009081,MIMAT0024983,MIMAT0015682	dan-miR-34		dan-miR-34	der-miR-34	dgr-miR-34	dmo-miR-34	dpe-miR-34	dps-miR-34	dse-miR-34	dsi-miR-34		dwi-miR-34	dya-miR-34	aae-miR-34-5p				bmo-miR-34-5p		hme-miR-34					nvi-miR-34
1135	dme-miR-2496-3p	0.00414623	0.00887943	772.232	4.28892	494.447	24.7936	-0.643219	773.036	776.062	767.598	522.163	486.798	474.379	GCGGGGCACUCACACACGCAUA	mature miRNA	standard	MIMAT0012207	dme-miR-2496-3p	dme-miR-2496-3p
104	dme-miR-8-5p	0.00420549	0.0089524	3555.45	119.61	4617.85	215.23	0.377188	3653.15	3422.06	3591.16	4866.34	4489.96	4497.25	CAUCUUACCGGGCAGCAUUAGA	mature miRNA	standard	MIMAT0014214,MIMAT0015224,MIMAT0014408,MIMAT0020791,MIMAT0032077,MIMAT0010148,MIMAT0019100	dme-miR-8-5p	dme-miR-8-5p									dvi-miR-8-5p			aae-miR-8-5p				bmo-miR-8-5p	cqu-miR-8-5p		lmi-miR-8-5p						tca-miR-8-5p
231	ngi-miR-34	0.00429976	0.00912577	3221.49	67.6834	1875.47	109.952	-0.780477	3291.02	3155.81	3217.64	1996.84	1782.52	1847.04	GGCAGUGUGGUUAGCUGGUUG	mature miRNA	standard	MIMAT0018390,MIMAT0018435	ngi-miR-34																						ngi-miR-34	nlo-miR-34
506	bmo-miR-279b-3p	0.00460036	0.00960257	3263.43	32.3066	5810.41	385.303	0.83225	3229.06	3293.17	3268.08	6146.86	5894.31	5390.08	UGACUAGAUCUACACUCAUUGA	mature miRNA	standard	MIMAT0013609,MIMAT0024964,MIMAT0024427	bmo-miR-279b-3p																	bmo-miR-279b-3p		hme-miR-279b		mse-miR-279b
258	aae-miR-87	0.00465027	0.00961146	2700.9	55.2206	1452.25	101.755	-0.89515	2757.21	2698.64	2646.84	1543.67	1470.46	1342.62	GUGAGCAAAUUUUCAGGUGUGU	mature miRNA	standard	MIMAT0014252,MIMAT0014439	aae-miR-87													aae-miR-87					cqu-miR-87
2210	dme-miR-4959-5p	0.00477312	0.00980835	94.5501	7.76314	525.237	92.3381	2.47382	85.6068	99.551	98.4923	582.051	574.968	418.693	CUGGCCAUGAUUUGCAGCAGGU	mature miRNA	standard	MIMAT0020179	dme-miR-4959-5p	dme-miR-4959-5p
358	dme-miR-190-5p	0.00482093	0.00985953	846.581	9.05891	502.137	30.9044	-0.753568	856.543	844.365	838.836	509.702	528.556	468.152	AGAUAUGUUUGAUAUUCUUGGUUG	mature miRNA	standard	MIMAT0014243,MIMAT0010100,MIMAT0014127,MIMAT0014402,MIMAT0005467,MIMAT0012227,MIMAT0012449,MIMAT0035560,MIMAT0024424	dme-miR-190-5p	dme-miR-190-5p						dps-miR-190-5p		dsi-miR-190-5p	dvi-miR-190-5p			aae-miR-190	aga-miR-190		api-miR-190		cqu-miR-190			mse-miR-190
207	ame-miR-31a	0.0048535	0.00985953	3347.61	78.9743	2955.5	48.7658	-0.179728	3296.25	3308.03	3438.55	3010.2	2939.74	2916.56	GGCAAGAUGUCGGCAUAGCUGA	mature miRNA	standard	MIMAT0004428,MIMAT0018387,MIMAT0018434,MIMAT0015661	ame-miR-31a															ame-miR-31a							ngi-miR-31a	nlo-miR-31a	nvi-miR-31a
759	bmo-miR-750-3p	0.00488753	0.00987644	1126.77	10.3479	12393.3	3261.58	3.4593	1138.71	1120.95	1120.64	14817	13677.9	8685.04	CCAGAUCUAUCUUUCCAGCU	mature miRNA	standard	MIMAT0013645	bmo-miR-750-3p																	bmo-miR-750-3p
462	aae-miR-276-3p	0.00495014	0.00994223	6600.05	266.272	8997.1	523.775	0.446984	6662.3	6829.68	6308.17	9428.39	9148.65	8414.26	UAGGAACUUCAUACCGUGCUC	mature miRNA	standard	MIMAT0014223	aae-miR-276-3p													aae-miR-276-3p
2608	ame-miR-9883	0.00550264	0.0107483	689.676	49.3148	438.054	36.2739	-0.654812	684.217	643.318	741.493	402.687	436.302	475.172	UUCGGGCGGGCUCGGGCGAGA	mature miRNA	standard	MIMAT0037287	ame-miR-9883															ame-miR-9883
614	dvi-miR-305-5p	0.00565477	0.0108958	1900.67	33.4338	3240.45	216.452	0.769688	1862.53	1924.92	1914.56	3442.13	3267.46	3011.76	AUUGUACUUCAUCAGGUGCUC	mature miRNA	standard	MIMAT0008940,MIMAT0008388	dvi-miR-305-5p										dvi-miR-305-5p																tca-miR-305-5p
51	aae-miR-2a-3p	0.00569261	0.0109391	2822.56	109.379	3857.31	54.3177	0.45059	2940.92	2801.55	2725.21	3848.6	3915.45	3807.87	UAUCACAGCCAGCUUUGAAGAGC	mature miRNA	standard	MIMAT0014226,MIMAT0014412	aae-miR-2a-3p													aae-miR-2a-3p					cqu-miR-2
143	dme-miR-10-3p	0.00606266	0.0114948	890.94	50.0098	351.195	40.5876	-1.34306	916.351	923.143	833.327	397.037	319.834	336.713	CAAAUUCGGUUCUAGAGAGGUUU	mature miRNA	standard	MIMAT0015226,MIMAT0014405,MIMAT0012531,MIMAT0032083,MIMAT0024449,MIMAT0019101	dme-miR-10-3p	dme-miR-10-3p									dvi-miR-10-3p							bmo-miR-10-3p	cqu-miR-10-3p			mse-miR-10a					tca-miR-10-3p
187	bmo-miR-13b-3p	0.00647788	0.0121524	2149.88	168.431	3874.27	92.5864	0.849671	2303.88	2175.74	1970.01	3892.48	3956.4	3773.93	UAUCACAGCCAUUUUUGACGAGU	mature miRNA	standard	MIMAT0007898,MIMAT0024941,MIMAT0015665	bmo-miR-13b-3p																	bmo-miR-13b-3p		hme-miR-13b					nvi-miR-13b
2192	dme-miR-4949-5p	0.00673943	0.0125111	1758.35	22.474	1173.19	65.4364	-0.583793	1770.09	1772.53	1732.44	1195.26	1224.73	1099.57	CGGCACACUCGCACACACACA	mature miRNA	standard	MIMAT0020160	dme-miR-4949-5p	dme-miR-4949-5p
112	bmo-miR-9a-3p	0.0068552	0.0126928	1429.39	18.5649	124.032	39.1842	-3.52661	1418.86	1418.49	1450.83	149.866	143.285	78.9462	AUAAAGCUAGGUUACCGGAGUUA	mature miRNA	standard	MIMAT0015225,MIMAT0024476	bmo-miR-9a-3p																	bmo-miR-9a-3p				mse-miR-9b
66	bmo-miR-2b-3p	0.00710319	0.0130839	4554.51	219.538	6329.31	446.515	0.474753	4775.66	4551.24	4336.62	6717.3	6429.38	5841.25	UAUCACAGCCAGCUUUGUUGAGU	mature miRNA	standard	MIMAT0007895	bmo-miR-2b-3p																	bmo-miR-2b-3p
71	dme-miR-2c-3p	0.0074884	0.013687	1749.17	63.5886	2269.07	33.6311	0.375434	1811.96	1750.74	1684.81	2306.82	2258.11	2242.3	UAUCACAGCCAGCUUUGAUGGGC	mature miRNA	standard	MIMAT0008442,MIMAT0008540,MIMAT0008626,MIMAT0000411,MIMAT0008652,MIMAT0008736,MIMAT0001202,MIMAT0008777,MIMAT0008854,MIMAT0008910,MIMAT0009035,MIMAT0009097	dme-miR-2c-3p	dme-miR-2c-3p	dan-miR-2c	der-miR-2c	dgr-miR-2c	dmo-miR-2c	dpe-miR-2c	dps-miR-2c	dse-miR-2c	dsi-miR-2c	dvi-miR-2c-3p	dwi-miR-2c	dya-miR-2c
615	cqu-miR-305-5p	0.00751218	0.0136953	1801.92	60.404	3572.11	347.849	0.987245	1868.58	1750.82	1786.36	3928.94	3553.42	3233.99	AUUGUACUUCAUCAGGUGCUCU	mature miRNA	standard	MIMAT0014382,MIMAT0024974,MIMAT0018920	cqu-miR-305-5p																		cqu-miR-305-5p	hme-miR-305									isc-miR-305
721	bmo-miR-317-3p	0.00764974	0.0138816	2501.45	34.4728	3651.73	206.991	0.545815	2505.59	2533.66	2465.09	3890.74	3531.52	3532.92	AGUGAACACAGCUGGUGGUAUC	mature miRNA	standard	MIMAT0007906	bmo-miR-317-3p																	bmo-miR-317-3p
203	tca-miR-31-5p	0.00807832	0.0144677	517.882	72.5532	1240.82	28.6006	1.2606	600.659	487.67	465.317	1273.81	1222.89	1225.77	AGGCAAGAUGUCGGCAUAGCU	mature miRNA	standard	MIMAT0008362	tca-miR-31-5p																										tca-miR-31-5p
1928	ame-miR-3796	0.0096987	0.0166165	926.595	23.7835	563.63	45.2067	-0.71719	949.99	927.355	902.441	599.417	578.648	512.826	GAUCCUAAGGGGAGGAGAGGAUUU	mature miRNA	standard	MIMAT0018581	ame-miR-3796															ame-miR-3796
Following transcripts are statistically significant but have low signals (signal < 500)
489	dme-miR-278-5p	6.30145e-06	0.000227687	2.84537	0.297359	314.819	16.8862	6.78976	3.18358	2.72759	2.62494	326.273	322.756	295.426	CCGGAUGAUGGUUCACAACGACC	mature miRNA	standard	MIMAT0020805,MIMAT0032063	dme-miR-278-5p	dme-miR-278-5p									dvi-miR-278-5p
1360	bmo-miR-2768-3p	6.72492e-06	0.000227687	219.181	5.74593	29.4172	1.28132	-2.89739	213.556	225.04	218.946	28.4403	28.9433	30.868	AUUGGUUAAGAUAUUGCAUCGU	mature miRNA	standard	MIMAT0013647,MIMAT0024958,MIMAT0024460	bmo-miR-2768-3p																	bmo-miR-2768-3p		hme-miR-2768		mse-miR-2768
690	der-miR-311c	2.36468e-05	0.000454401	20.4636	0.467069	56.479	1.77756	1.46466	20.8749	20.5601	19.9558	56.0267	58.4391	54.9714	UAUUGCACAUUCACCAGCCUGA	mature miRNA	standard	MIMAT0008522	der-miR-311c			der-miR-311c
160	ame-miR-11	4.23006e-05	0.000655424	87.3641	3.91621	384.979	20.3541	2.13967	91.5324	83.7615	86.7982	379.023	368.268	407.647	CAUCACAGGCAGAGUUCUAGUU	mature miRNA	standard	MIMAT0018506	ame-miR-11															ame-miR-11
1834	dme-miR-3642-5p	4.5457e-05	0.000677068	39.1471	1.24849	163.46	9.67827	2.06196	38.3743	40.5874	38.4795	152.548	166.824	171.006	GUGAGUGGGUCGCACGGAGCGU	mature miRNA	standard	MIMAT0018057	dme-miR-3642-5p	dme-miR-3642-5p
966	aae-miR-989	4.57093e-05	0.000677068	194.704	8.10457	38.4631	2.51022	-2.33974	186.938	194.064	203.11	36.0431	38.2914	41.0547	UGUGAUGUGACGUAGUGGUAC	mature miRNA	standard	MIMAT0014239,MIMAT0005529,MIMAT0014389	aae-miR-989													aae-miR-989	aga-miR-989				cqu-miR-989
192	tca-miR-14-5p	4.80771e-05	0.000697608	33.4468	3.66653	0.00458827	0	-12.8316	37.6527	31.7635	30.9241	0.00458827	0.00458827	0.00458827	AGGGGAGCGGAUUGGACUUACU	mature miRNA	standard	MIMAT0019105	tca-miR-14-5p																										tca-miR-14-5p
2549	dme-miR-9381-5p	5.87355e-05	0.00075929	247.239	7.57964	117.861	2.6893	-1.06881	250.744	252.431	238.541	120.926	115.893	116.766	GCCAGGGAAGGGUCGAGUGC	mature miRNA	standard	MIMAT0035225	dme-miR-9381-5p	dme-miR-9381-5p
1207	dps-miR-2543b-3p	6.20641e-05	0.000768058	159.967	11.6514	21.3773	1.68436	-2.90363	171.716	159.771	148.415	23.3207	20.4712	20.34	UAUGCCACGGCGGAUAGGAGCA	mature miRNA	standard	MIMAT0012347	dps-miR-2543b-3p							dps-miR-2543b-3p
2430	mja-miR-6494	6.49868e-05	0.000779385	432.508	18.3828	16.2052	0.277592	-4.7382	432.304	450.992	414.228	15.9056	16.2561	16.4537	AGGGCGCGGUGGUGAGCGUA	mature miRNA	standard	MIMAT0025303	mja-miR-6494																													mja-miR-6494
572	aae-miR-283	6.70532e-05	0.000781554	74.6238	5.14716	442.206	28.7227	2.56701	77.2466	77.9313	68.6935	467.446	448.218	410.953	CAAUAUCAGCUGGUAAUUCUGGGC	mature miRNA	standard	MIMAT0014279	aae-miR-283													aae-miR-283
2469	pxy-miR-8510a-8-3p	8.34527e-05	0.000899013	7.14426	0.811713	88.3264	7.69451	3.62799	6.2082	7.57078	7.65379	88.0037	96.1772	80.7984	UCGCAGGUGAGAUGAUAGCA	mature miRNA	standard	MIMAT0033802	pxy-miR-8510a-8-3p																									pxy-miR-8510a-8-3p
503	dpu-miR-279b	8.51796e-05	0.000903921	49.6409	3.29582	209.408	10.8336	2.07672	46.4618	49.4187	53.0422	212.395	218.435	197.395	UGACUAGAACCCACACUCGUCCGG	mature miRNA	standard	MIMAT0018923	dpu-miR-279b																											dpu-miR-279b
2357	tca-miR-6016-3p	8.88079e-05	0.000926148	87.3126	5.5144	20.0547	1.22666	-2.12225	84.1282	84.1294	93.68	18.7597	20.2053	21.1991	CACGCCCACAAGUCCUCCU	mature miRNA	standard	MIMAT0023574	tca-miR-6016-3p																										tca-miR-6016-3p
412	dpu-miR-252b	9.81416e-05	0.00097729	106.796	5.92355	389.446	22.2304	1.86657	113.176	105.74	101.471	366.493	410.876	390.971	CUAAGUAGUAGUGCCGCAGGUA	mature miRNA	standard	MIMAT0012648	dpu-miR-252b																											dpu-miR-252b
2326	ame-miR-6001-3p	9.89661e-05	0.00097729	0.00761542	0	36.982	5.47103	12.2456	0.00761542	0.00761542	0.00761542	42.89	35.9655	32.0905	UUCUCUUUGGUUGUUACCACUA	mature miRNA	standard	MIMAT0023542	ame-miR-6001-3p															ame-miR-6001-3p
1003	dme-miR-995-3p	0.000132225	0.00117359	9.63855	0.734843	44.5825	3.16323	2.20959	9.79617	10.2818	8.83769	48.2275	42.5571	42.9628	UAGCACCACAUGAUUCGGCUU	mature miRNA	standard	MIMAT0005514,MIMAT0012454,MIMAT0035609	dme-miR-995-3p	dme-miR-995-3p								dsi-miR-995-3p	dvi-miR-995-3p
12	bmo-bantam-5p	0.000136648	0.00117359	66.9294	3.07008	222.728	14.9839	1.73457	66.5248	64.0816	70.1817	231.445	205.426	231.313	CUGGUUUUCAUAAUGAUUUGACA	mature miRNA	standard	MIMAT0015278	bmo-bantam-5p																	bmo-bantam-5p
274	tca-miR-92a-3p	0.000144413	0.00120797	252.168	11.086	72.1884	5.50326	-1.80455	264.918	246.784	244.802	77.902	66.9229	71.7402	AUUGCACUAGUCCCGGCCUA	mature miRNA	standard	MIMAT0008367	tca-miR-92a-3p																										tca-miR-92a-3p
836	dvi-miR-965-3p	0.000160909	0.0013303	212.331	6.14228	467.483	22.7907	1.1386	219.29	207.664	210.039	478.907	441.239	482.302	UAAGCGUAUAGCUUUUCCCCU	mature miRNA	standard	MIMAT0035585	dvi-miR-965-3p										dvi-miR-965-3p
1176	pxy-miR-2525-3p	0.000164144	0.00134145	146.432	9.97815	41.1146	2.64284	-1.83251	157.91	141.564	139.822	43.8449	38.5689	40.9301	UCUGGCGGCAACUGUUGUGGAC	mature miRNA	standard	MIMAT0033810	pxy-miR-2525-3p																									pxy-miR-2525-3p
1672	bmo-miR-3292	0.00016613	0.00134225	110.284	3.82227	56.4926	1.92409	-0.965088	105.928	111.848	113.076	57.2732	54.3009	57.9037	UGAGAUUGUCUAGUGUCUUAAGAA	mature miRNA	standard	MIMAT0015479	bmo-miR-3292																	bmo-miR-3292
453	dan-miR-274	0.000178055	0.00140663	32.3717	2.67602	112.786	4.94295	1.80078	32.2223	35.1192	29.7734	115.688	115.59	107.078	UUUUGUGACCGACACUAACGGGUAUU	mature miRNA	standard	MIMAT0008448	dan-miR-274		dan-miR-274
243	api-miR-71	0.000185352	0.00144819	132.285	8.18527	49.1861	2.06612	-1.42732	134.106	139.406	123.342	48.5797	51.4876	47.491	UGAAAGACAUGGGUAGUGAGAUG	mature miRNA	standard	MIMAT0014735,MIMAT0012667,MIMAT0012703,MIMAT0024481,MIMAT0023040	api-miR-71																api-miR-71					mse-miR-71						dpu-miR-71	isc-miR-71
1212	dps-miR-2545a-5p	0.000213825	0.00153837	13.7476	2.00118	118.09	9.66813	3.10263	14.5282	15.2408	11.4737	110.654	129.019	114.597	AAUUCUUCUACUGCGCGAGGG	mature miRNA	standard	MIMAT0012350	dps-miR-2545a-5p							dps-miR-2545a-5p
1570	api-miR-3054	0.000220882	0.00153837	10.727	0.780817	57.108	6.30812	2.41244	9.97013	10.6812	11.5297	62.3336	58.8899	50.1007	UUAGUGGAUUCGCCUGUUGACACCGGC	mature miRNA	standard	MIMAT0014797	api-miR-3054																api-miR-3054
2504	pxy-miR-8534-5p	0.000221983	0.00153837	67.3257	1.77778	191.303	1.07152	1.50663	69.1664	67.1924	65.6183	192.54	190.706	190.663	UGACGGCAUCGGCAGCCUAAU	mature miRNA	standard	MIMAT0033780	pxy-miR-8534-5p																									pxy-miR-8534-5p
2343	tca-miR-6009-5p	0.000229187	0.00155146	57.3133	7.07018	328.241	21.8212	2.51782	49.7668	58.3891	63.7839	335.996	303.602	345.126	CUCAAAUGUUGAGCGAGAC	mature miRNA	standard	MIMAT0023559	tca-miR-6009-5p																										tca-miR-6009-5p
2280	rmi-miR-5324	0.000249251	0.00163492	76.4571	5.38962	258.249	18.8734	1.75604	75.28	71.7533	82.338	271.794	236.691	266.263	UUCGAGAACAUCGGCAGCUGACGC	mature miRNA	standard	MIMAT0021397	rmi-miR-5324																														rmi-miR-5324
474	dgr-miR-276b-5p	0.000258703	0.00166409	110.296	5.7131	311.997	22.5334	1.50016	114.535	103.799	112.553	295.217	303.167	337.609	UAGCGAGGUAUAGAGUUCCUACG	mature miRNA	standard	MIMAT0008573	dgr-miR-276b-5p				dgr-miR-276b-5p
851	dme-miR-966-5p	0.00028639	0.00169115	119.34	5.54747	240.141	9.7108	1.00881	120.232	113.4	124.387	234.6	251.354	234.469	UGUGGGUUGUGGGCUGUGUGG	mature miRNA	standard	MIMAT0005481	dme-miR-966-5p	dme-miR-966-5p
449	dvi-miR-274	0.000288939	0.00169115	35.1809	2.9034	134.85	11.5209	1.93849	38.5333	33.4727	33.5369	144.917	122.285	137.348	UUUGUGACCGACACUAACGGGU	mature miRNA	standard	MIMAT0008920	dvi-miR-274										dvi-miR-274
776	ame-miR-928	0.000295115	0.00169215	74.2472	4.30088	155.14	4.94086	1.06316	72.731	79.1008	70.9098	156.147	159.499	149.773	CUGGCUGUGGAAGCUGGCGAA	mature miRNA	standard	MIMAT0004439	ame-miR-928															ame-miR-928
24	dme-miR-iab-4-5p	0.000304271	0.00170414	4.19456	0.758097	40.5752	4.42206	3.27401	3.8285	3.68896	5.06622	39.8526	36.5589	45.314	ACGUAUACUGAAUGUAUCCUGA	mature miRNA	standard	MIMAT0014278,MIMAT0001531,MIMAT0001493,MIMAT0009162,MIMAT0014357,MIMAT0008440,MIMAT0008523,MIMAT0008578,MIMAT0000412,MIMAT0008680,MIMAT0008740,MIMAT0001205,MIMAT0012677,MIMAT0008832,MIMAT0008855,MIMAT0008963,MIMAT0009004,MIMAT0009089,MIMAT0024459,MIMAT001	dme-miR-iab-4-5p	dme-miR-iab-4-5p	dan-miR-iab-4-5p	der-miR-iab-4-5p	dgr-miR-iab-4-5p	dmo-miR-iab-4-5p	dpe-miR-iab-4-5p	dps-miR-iab-4-5p	dse-miR-iab-4-5p	dsi-miR-iab-4-5p	dvi-miR-iab-4-5p	dwi-miR-iab-4-5p	dya-miR-iab-4-5p	aae-miR-iab-4-5p	aga-miR-iab-4	ame-miR-iab-4		bmo-miR-iab-4-5p	cqu-miR-iab-4			mse-miR-iab-4-5p	ngi-miR-iab-4				tca-miR-iab-4-5p	dpu-miR-iab-4-5p
2418	hme-miR-6308-3p	0.000320171	0.00176466	390.199	21.7173	181.031	7.95966	-1.10797	414.92	381.487	374.191	189.985	178.353	174.757	CGACGGGCUGUGUGUGCGUGCUA	mature miRNA	standard	MIMAT0025015	hme-miR-6308-3p																			hme-miR-6308-3p
650	bmo-miR-308-3p	0.000362891	0.00192517	44.4527	6.54123	253.321	21.5398	2.51062	51.9733	40.0857	41.2992	272.808	256.964	230.193	AAUCACAGGAUAAUACUGCGAG	mature miRNA	standard	MIMAT0013605,MIMAT0024977,MIMAT0024478	bmo-miR-308-3p																	bmo-miR-308-3p		hme-miR-308		mse-miR-308
717	aae-miR-316	0.000365539	0.00192517	421.42	34.338	98.7941	10.9979	-2.09276	438.468	443.899	381.895	88.5284	97.4525	110.401	UGUCUUUUUCCGCUUACUGCCG	mature miRNA	standard	MIMAT0014317,MIMAT0014442	aae-miR-316													aae-miR-316					cqu-miR-316
2217	dme-miR-4963-5p	0.000399739	0.00205953	79.9758	7.18067	316.107	31.4817	1.98278	79.4068	73.0965	87.424	344.476	282.238	321.608	GGUUUCAUAACGCAGAGAAUC	mature miRNA	standard	MIMAT0020185	dme-miR-4963-5p	dme-miR-4963-5p
802	dsi-miR-955-3p	0.000406713	0.00207521	13.1567	0.0558874	85.2972	5.63865	2.6967	13.2185	13.1098	13.1419	91.7003	81.0734	83.118	CAUUCAAUUUCUGCACGGUAGA	mature miRNA	standard	MIMAT0012448	dsi-miR-955-3p									dsi-miR-955-3p
2467	pxy-miR-8510a-3p	0.000420551	0.00212065	8.01596	0.953496	63.3683	11.1127	2.98281	7.35332	9.10875	7.58581	54.2595	75.7499	60.0954	UCGCAGGUGAGAUGAUAGCAUU	mature miRNA	standard	MIMAT0033733	pxy-miR-8510a-3p																									pxy-miR-8510a-3p
1917	ame-miR-3787	0.000455389	0.00217302	88.753	5.94721	33.548	2.47099	-1.40357	84.8208	85.8434	95.5948	34.8223	35.1217	30.7	GAGUCGAGCUUGUGUGUGGAA	mature miRNA	standard	MIMAT0018566	ame-miR-3787															ame-miR-3787
2445	pxy-miR-8493	0.000456247	0.00217302	77.8159	10.6132	413.333	41.7332	2.40917	86.4487	65.9665	81.0326	386.06	392.562	461.376	UACGAAAUUCAGCAGCAUCACU	mature miRNA	standard	MIMAT0033701	pxy-miR-8493																									pxy-miR-8493
838	ame-miR-965-3p	0.000481439	0.00222275	55.5027	6.42493	216.598	17.6053	1.96439	60.9856	48.433	57.0894	207.477	205.425	236.892	UAAGCGUAUAGCUUUUUCCCUU	mature miRNA	standard	MIMAT0022969	ame-miR-965-3p															ame-miR-965-3p
1831	dme-miR-3641-3p	0.000545149	0.00245317	57.2511	2.84552	145.529	13.0825	1.34593	60.0861	57.2721	54.3952	142.152	159.968	134.465	UCUAAACUGGUCACUUCCACUC	mature miRNA	standard	MIMAT0018056	dme-miR-3641-3p	dme-miR-3641-3p
2207	dme-miR-4957-5p	0.000617985	0.00266556	30.9262	2.73264	150.94	22.9741	2.28708	27.9128	31.6224	33.2433	172.199	154.053	126.569	UACGCACUCUGCUGGCAGCGCU	mature miRNA	standard	MIMAT0020175	dme-miR-4957-5p	dme-miR-4957-5p
413	isc-miR-252b	0.000626233	0.00268224	65.9977	4.25637	175.802	16.4854	1.41346	65.8107	70.3445	61.8379	167.33	194.801	165.275	UUAAGUAGUAGUGCCGCAGGUA	mature miRNA	standard	MIMAT0012691	isc-miR-252b																												isc-miR-252b
799	dme-miR-954-5p	0.000649107	0.00274711	255.223	11.7079	152.424	5.74643	-0.743671	263.083	241.767	260.819	158.846	147.767	150.658	UCUGGGUGUUGCGUUGUGUGU	mature miRNA	standard	MIMAT0005465	dme-miR-954-5p	dme-miR-954-5p
701	dme-miR-314-3p	0.000662827	0.00277218	10.365	1.43529	48.0051	5.31729	2.21146	8.77448	10.7569	11.5636	44.5977	54.1321	45.2856	UAUUCGAGCCAAUAAGUUCGG	mature miRNA	standard	MIMAT0008465,MIMAT0008528,MIMAT0008598,MIMAT0000406,MIMAT0008644,MIMAT0008720,MIMAT0001260,MIMAT0008795,MIMAT0008864,MIMAT0008908,MIMAT0009025,MIMAT0009077	dme-miR-314-3p	dme-miR-314-3p	dan-miR-314	der-miR-314	dgr-miR-314	dmo-miR-314	dpe-miR-314	dps-miR-314	dse-miR-314	dsi-miR-314	dvi-miR-314-3p	dwi-miR-314	dya-miR-314
757	pxy-miR-745	0.000802358	0.00314345	22.1	1.38582	79.1058	0.828555	1.83974	23.6798	21.5306	21.0896	78.2576	79.1467	79.9132	UAGCUGCCUAGCGAAGGGCAACA	mature miRNA	standard	MIMAT0033801	pxy-miR-745																									pxy-miR-745
491	api-miR-278	0.000883532	0.00335499	61.945	3.21728	149.785	15.2314	1.27384	58.5032	62.455	64.8769	136.634	146.248	166.474	UCGGUGGGACUUUCGUUCGUUU	mature miRNA	standard	MIMAT0014723	api-miR-278																api-miR-278
353	dps-miR-190-3p	0.000887113	0.00335499	113.697	8.89067	300.189	27.9108	1.40068	118.72	118.939	103.432	268.006	314.787	317.774	CCCAGGAAUCAAACAUAUUAUUA	mature miRNA	standard	MIMAT0012228,MIMAT0012450,MIMAT0035561	dps-miR-190-3p							dps-miR-190-3p		dsi-miR-190-3p	dvi-miR-190-3p
2003	tca-miR-3832-5p	0.000898396	0.00337968	55.1668	4.72887	12.8933	2.18516	-2.09718	56.8014	58.8615	49.8375	15.258	10.9488	12.4731	GGGCGAAAUGAUUCUGGUGUGU	mature miRNA	standard	MIMAT0018694	tca-miR-3832-5p																										tca-miR-3832-5p
40	bmo-miR-1b-3p	0.000909994	0.00340529	27.0498	3.52719	94.9747	9.31934	1.81193	30.9181	24.012	26.2192	84.31	101.551	99.0631	UGGGAAGUAAGGAAGCACGGAA	mature miRNA	standard	MIMAT0013788,MIMAT0024945,MIMAT0024493	bmo-miR-1b-3p																	bmo-miR-1b-3p		hme-miR-1b		mse-miR-1b
1897	ame-miR-3767	0.000918341	0.00341854	6.17873	1.33117	407.657	24.212	6.0439	4.99795	7.62138	5.91685	425.561	417.3	380.109	UACACAUUAUUUACUACUACU	mature miRNA	standard	MIMAT0018541	ame-miR-3767															ame-miR-3767
2190	dme-miR-4948-5p	0.000934738	0.00344352	316.776	3.28377	184.991	4.94707	-0.77601	313.747	320.266	316.314	190.624	181.353	182.995	CGGCGGGCGUGGCGUGCGUGAU	mature miRNA	standard	MIMAT0020158	dme-miR-4948-5p	dme-miR-4948-5p
260	api-miR-87a	0.000958555	0.00349182	144.7	4.88423	207.799	6.97828	0.522117	140.037	144.286	149.779	199.741	211.9	211.754	GUGAGCAAAGUUUCAGGUGUGC	mature miRNA	standard	MIMAT0014739	api-miR-87a																api-miR-87a
372	pxy-miR-193	0.000962584	0.00349182	173.218	7.7622	100.111	5.81611	-0.79099	172.507	181.312	165.836	106.82	97.0238	96.4896	AGGGUCUUAGCGGUCGAGUGG	mature miRNA	standard	MIMAT0033782	pxy-miR-193																									pxy-miR-193
1581	bmo-miR-3208	0.00096794	0.00349343	297.49	9.95307	181.547	10.3443	-0.712503	300.299	305.737	286.435	173.828	177.511	193.3	CGUCGAGGAAAGAGAGAGAGAU	mature miRNA	standard	MIMAT0015387	bmo-miR-3208																	bmo-miR-3208
352	dme-miR-190-3p	0.000984545	0.00352885	134.976	11.1956	328.755	27.7144	1.2843	147.897	128.161	128.871	296.766	345.53	343.969	CCCAGGAAUCAAACAUAUUAUU	mature miRNA	standard	MIMAT0020848	dme-miR-190-3p	dme-miR-190-3p
1127	dme-miR-2493-3p	0.000998272	0.00354886	72.8452	6.90702	476.788	16.1903	2.71044	75.4779	65.009	78.0488	494.145	474.124	462.096	CCGUGUGUAUUUGUGCGAGGCGU	mature miRNA	standard	MIMAT0012201	dme-miR-2493-3p	dme-miR-2493-3p
397	bmo-miR-252-3p	0.00100697	0.00356196	24.3299	2.44374	75.5058	8.83219	1.63386	23.6218	22.3184	27.0495	73.6642	85.1136	67.7396	CCUGCUGCCUAAGUGCUUAUCA	mature miRNA	standard	MIMAT0015293	bmo-miR-252-3p																	bmo-miR-252-3p
1179	dps-miR-2526-3p	0.00117283	0.00398713	375.19	22.8565	184.704	14.503	-1.02241	400.921	357.241	367.406	168.098	194.881	191.132	GCCGUCGGCGUGUUGCGGUG	mature miRNA	standard	MIMAT0012315	dps-miR-2526-3p							dps-miR-2526-3p
1991	tca-miR-3826-5p	0.00126226	0.00421347	359.677	10.8278	38.3034	5.33014	-3.23116	367.651	347.35	364.031	44.3921	36.0376	34.4805	CGAGGCGUGGUGGGCGGUAAUAU	mature miRNA	standard	MIMAT0018680	tca-miR-3826-5p																										tca-miR-3826-5p
251	tur-miR-87-3p	0.00133558	0.00435596	120.428	12.2235	267.935	17.1158	1.15371	134.446	114.848	111.991	248.367	280.122	275.316	UUGAGCAAAGUUUCAGGUGUGU	mature miRNA	standard	MIMAT0023067	tur-miR-87-3p
193	bmo-miR-14-5p	0.00140193	0.0045458	11.9122	0.98316	31.0257	3.62161	1.38102	10.9312	12.8975	11.9079	30.9989	27.4176	34.6607	CGGGGAGAGAAAUCGACGAGGCU	mature miRNA	standard	MIMAT0015227	bmo-miR-14-5p																	bmo-miR-14-5p
536	tur-miR-281-5p	0.00149949	0.00475953	9.03721	2.34201	432.736	15.574	5.58146	11.5233	6.87252	8.71578	414.857	443.351	439.999	AAGAGAGCUUAUCCGUAGACAG	mature miRNA	standard	MIMAT0023046	tur-miR-281-5p
1717	bmo-miR-3337	0.0015302	0.00483543	10.9115	2.1224	78.0902	16.7805	2.83929	11.3582	12.775	8.60131	59.7229	92.6187	81.9289	UCCAUAUCCGUGCUCGGACGCUU	mature miRNA	standard	MIMAT0015524	bmo-miR-3337																	bmo-miR-3337
560	ame-miR-282	0.00155543	0.00486448	223.727	2.42197	61.8887	5.26672	-1.85399	221.166	224.034	225.981	65.1901	64.661	55.8149	GAUUUAGCCUCUCCUAGGCUUUGUCUGU	mature miRNA	standard	MIMAT0001484,MIMAT0018418,MIMAT0015693	ame-miR-282															ame-miR-282								nlo-miR-282	nvi-miR-282
1637	bmo-miR-3262	0.00157926	0.00488197	44.9136	2.92946	17.0727	0.306654	-1.39546	42.9849	48.2846	43.4714	17.4239	16.8583	16.9358	GGGCUCGGAAUAGUGUCAAGA	mature miRNA	standard	MIMAT0015446	bmo-miR-3262																	bmo-miR-3262
451	der-miR-274	0.00163435	0.00501982	22.2202	3.57492	87.6122	11.6772	1.97926	25.2309	18.2691	23.1607	93.7439	94.9464	74.1465	UUUUGUGACCGACACUAACGGGUAAU	mature miRNA	standard	MIMAT0008521,MIMAT0008758,MIMAT0001237,MIMAT0008828,MIMAT0009052	der-miR-274			der-miR-274			dpe-miR-274	dps-miR-274	dse-miR-274				dya-miR-274
448	dgr-miR-274	0.00163797	0.00501982	15.0231	1.78789	48.8186	6.75939	1.70025	16.9652	14.6586	13.4455	51.8839	41.0697	53.5022	GUUUGUGACCGACACUAACGGGUAGU	mature miRNA	standard	MIMAT0008623,MIMAT0008655	dgr-miR-274				dgr-miR-274	dmo-miR-274
228	tca-miR-34-3p	0.00164714	0.0050241	3.50833	0.954935	40.2394	9.21177	3.51975	4.07498	2.40581	4.04419	47.7293	43.0353	29.9536	CGACCACUAUCCAUACUCCCUCC	mature miRNA	standard	MIMAT0019108	tca-miR-34-3p																										tca-miR-34-3p
1846	ame-miR-3718b	0.00166057	0.0050241	181.923	4.05865	44.5114	4.35938	-2.03108	181.091	178.344	186.333	40.5291	49.169	43.836	UCGGGACAGGACAGGGGACAGA	mature miRNA	standard	MIMAT0018526	ame-miR-3718b															ame-miR-3718b
1104	api-miR-1923	0.00167068	0.00503326	25.6893	4.32512	88.3135	8.34848	1.78147	29.7637	26.1534	21.1509	92.0958	94.1013	78.7433	AAUCGCGUACCGUUGCACAGUCGUGGC	mature miRNA	standard	MIMAT0014131	api-miR-1923																api-miR-1923
609	dme-miR-305-3p	0.00169106	0.00507318	38.9359	4.45459	10.3922	1.84897	-1.9056	37.8198	43.8423	35.1454	10.4083	8.53517	12.233	CGGCACAUGUUGAAGUACACUCA	mature miRNA	standard	MIMAT0020827,MIMAT0032066	dme-miR-305-3p	dme-miR-305-3p									dvi-miR-305-3p
39	bmo-miR-1a-5p	0.00173635	0.00518715	305.609	73.6289	18.1622	7.44281	-4.07268	320.664	225.616	370.547	12.9465	14.8546	26.6855	CCGUGCUUCCUUACUUCCCAU	mature miRNA	standard	MIMAT0015222	bmo-miR-1a-5p																	bmo-miR-1a-5p
2598	ame-miR-9873	0.00175269	0.00521152	12.9658	1.69603	48.7049	8.59264	1.90935	12.6761	11.4333	14.7881	45.2042	58.4953	42.4153	GAUUAUUUGCUGCGGCUUUGGA	mature miRNA	standard	MIMAT0037277	ame-miR-9873															ame-miR-9873
1167	dps-miR-2518	0.0017672	0.00521152	164.617	4.91636	23.753	3.27334	-2.79293	170.096	160.591	163.162	27.0665	20.5213	23.6712	UCGAGCAGCGGGUCGAUCCGAGC	mature miRNA	standard	MIMAT0012301	dps-miR-2518							dps-miR-2518
803	dme-miR-955-5p	0.00180949	0.00529444	351.604	5.28685	167.96	8.88385	-1.06583	346.281	356.853	351.679	165.749	177.741	160.391	CAUCGUGCAGAGGUUUGAGUGUC	mature miRNA	standard	MIMAT0005466,MIMAT0012447	dme-miR-955-5p	dme-miR-955-5p								dsi-miR-955-5p
1404	mse-miR-2788	0.00185876	0.00539419	25.5511	2.33855	51.5017	3.43546	1.01123	27.0968	22.8607	26.6958	53.1423	53.8092	47.5535	UGGGGUUUCAAAGCGGCAUGU	mature miRNA	standard	MIMAT0024492	mse-miR-2788																					mse-miR-2788
1537	api-miR-3026	0.00191994	0.00552662	99.3311	1.4642	49.8847	2.51105	-0.993648	98.6297	98.3496	101.014	49.7815	52.4458	47.4269	UCGGCGUAACAUGAUGUGUGCG	mature miRNA	standard	MIMAT0014762	api-miR-3026																api-miR-3026
1521	bmo-miR-3000	0.00195792	0.00556832	91.1908	7.84167	163.167	8.14797	0.839389	100.213	86.0186	87.3404	153.81	166.997	168.694	CUGCGCUUAGAUGAAGACACUA	mature miRNA	standard	MIMAT0014664	bmo-miR-3000																	bmo-miR-3000
1222	dps-miR-2550-5p	0.00197217	0.00558652	115.239	13.5503	33.7407	5.76689	-1.77207	128.736	101.636	115.345	28.1827	33.3434	39.6959	GUAAGGGAAGAGGGUGGUAUUU	mature miRNA	standard	MIMAT0012360	dps-miR-2550-5p							dps-miR-2550-5p
2398	mse-miR-6096	0.00198079	0.00558867	40.4242	2.81619	89.0916	10.3586	1.14007	37.3428	42.8647	41.065	83.1758	101.052	83.0465	AAUAUUAUGAGGUCGGUCAACG	mature miRNA	standard	MIMAT0024504	mse-miR-6096																					mse-miR-6096
389	dps-miR-210b	0.00203881	0.00569498	26.8011	1.53189	193.349	26.5542	2.85084	28.1019	25.1126	27.1888	212.816	204.131	163.099	UUGUGCAGUGGCCAGCAGCUGC	mature miRNA	standard	MIMAT0012283,MIMAT0024947	dps-miR-210b							dps-miR-210b												hme-miR-210
2591	ame-miR-9866	0.00204514	0.00569498	143.518	18.7626	54.0067	5.82126	-1.41002	164.821	129.448	136.285	48.3748	60.0004	53.6449	UUCGAGUCGGCGGGGUAUGAGU	mature miRNA	standard	MIMAT0037270	ame-miR-9866															ame-miR-9866
2212	dme-miR-4961-3p	0.00205852	0.00569498	6.10664	1.12537	73.342	5.91257	3.58619	5.22101	7.37298	5.72593	74.0082	67.1246	78.8933	UAUGUAUAUCCAUAUCAGAGAGC	mature miRNA	standard	MIMAT0020182	dme-miR-4961-3p	dme-miR-4961-3p
466	tca-miR-276-5p	0.00209629	0.00577698	83.0493	3.10256	298.899	27.783	1.84762	86.5243	82.0665	80.5572	323.447	304.512	268.738	AGCGAGGUAUAGAGUUCCUACGUG	mature miRNA	standard	MIMAT0008380	tca-miR-276-5p																										tca-miR-276-5p
1396	bmo-miR-2786	0.00218236	0.00591458	46.9675	4.34634	95.5892	8.10813	1.02519	45.6976	51.8073	43.3975	87.9848	94.6614	104.121	AGGUUAUGCAGGCGAAGGAAUA	mature miRNA	standard	MIMAT0013682	bmo-miR-2786																	bmo-miR-2786
2356	tca-miR-6015-5p	0.00223978	0.00600937	264.346	11.0692	50.4058	6.37903	-2.39077	277.047	256.753	259.239	55.8829	43.4019	51.9326	GGCACACCUGCCGCUCCAA	mature miRNA	standard	MIMAT0023571	tca-miR-6015-5p																										tca-miR-6015-5p
974	dme-miR-991-5p	0.00226657	0.00605838	8.42369	1.41823	34.7501	6.0627	2.04449	8.39966	7.01763	9.85378	27.8486	37.1844	39.2174	UUUCCCAACUACACCUAUUAAU	mature miRNA	standard	MIMAT0020890	dme-miR-991-5p	dme-miR-991-5p
1201	dps-miR-2541-3p	0.00228924	0.00609608	31.186	4.12059	5.50276	0.299055	-2.50267	35.2777	31.2432	27.0371	5.84195	5.27706	5.38928	UGAAGCUCGGACAUUUGGUAAG	mature miRNA	standard	MIMAT0012339	dps-miR-2541-3p							dps-miR-2541-3p
1150	dps-miR-2505	0.00233502	0.00617174	43.7514	1.16068	93.1225	5.34461	1.0898	43.0707	45.0916	43.0919	87.7179	98.4051	93.2445	UCGUGCACAUACAAACAUACAC	mature miRNA	standard	MIMAT0012289	dps-miR-2505							dps-miR-2505
165	tca-miR-12-5p	0.00236517	0.0061932	11.5913	2.50658	184.415	14.8433	3.99184	11.5752	14.1059	9.09281	168.064	197.042	188.138	UGAGUAUUACAUCAGGUACUG	mature miRNA	standard	MIMAT0008358	tca-miR-12-5p																										tca-miR-12-5p
1243	dps-miR-2561-3p	0.00236927	0.0061932	24.8184	4.48097	94.0013	14.7713	1.92127	25.4317	28.9612	20.0624	86.4482	84.5338	111.022	AACAGCAGACGGCAGAAACGGC	mature miRNA	standard	MIMAT0012385	dps-miR-2561-3p							dps-miR-2561-3p
62	ame-miR-2b	0.00239181	0.00622923	17.3783	2.24216	86.3469	20.3698	2.31286	14.798	18.8531	18.4837	92.5498	102.894	63.5967	UCAUCAAAGCUGGCUGUGAUAUGA	mature miRNA	standard	MIMAT0037292	ame-miR-2b															ame-miR-2b
2387	ame-miR-6060	0.00242674	0.00627551	31.5917	4.73652	89.1821	10.2564	1.49721	31.7598	26.7733	36.2419	84.4922	100.945	82.1091	ACGGGUACGACGUUGGCAACGU	mature miRNA	standard	MIMAT0023684	ame-miR-6060															ame-miR-6060
452	dwi-miR-274	0.00244489	0.00627551	23.173	3.6631	90.3492	17.1963	1.96307	19.3252	23.5756	26.6181	109.322	85.9352	75.7901	UUUUGUGACCGACACUAACGGGUAGU	mature miRNA	standard	MIMAT0009023	dwi-miR-274											dwi-miR-274
2289	rmi-miR-5333	0.00249958	0.0063699	59.7581	4.1561	121.611	13.3005	1.02507	60.7453	55.1972	63.3316	109.217	135.662	119.954	UGUGAUUACAGCAGCUCUUUCGGU	mature miRNA	standard	MIMAT0021406	rmi-miR-5333																														rmi-miR-5333
98	hme-miR-7	0.00251878	0.00638247	79.8365	4.82327	117.933	4.52538	0.562842	84.6832	79.7894	75.037	118.555	122.114	113.128	UGGAAGACUAGUGAUUUUGUUG	mature miRNA	standard	MIMAT0024984	hme-miR-7																			hme-miR-7
1391	bmo-miR-2781	0.00253566	0.00639311	5.6637	1.08873	28.7313	6.33294	2.3428	5.00808	5.06255	6.92046	30.4797	34.0063	21.7078	UACCAGAUGUUAGAUUGAAGGAG	mature miRNA	standard	MIMAT0013672	bmo-miR-2781																	bmo-miR-2781
570	ame-miR-283	0.00267588	0.00665229	7.67762	1.82174	144.24	8.86138	4.23167	8.5085	8.9358	5.58858	142.563	136.337	153.82	AAAUAUCAGCUGGUAAUUCU	mature miRNA	standard	MIMAT0004426,MIMAT0018392,MIMAT0015669	ame-miR-283															ame-miR-283							ngi-miR-283		nvi-miR-283
886	dvi-miR-974-2-5p	0.00269492	0.00667627	21.6822	4.02876	88.9919	15.7712	2.03716	25.0629	22.7594	17.2243	89.625	72.9137	104.437	GAGCGAGCAGAGAAGUAUUAUU	mature miRNA	standard	MIMAT0035645	dvi-miR-974-2-5p										dvi-miR-974-2-5p
473	dwi-miR-276b-5p	0.00273251	0.00674588	116.585	16.9559	334.881	43.9853	1.52227	134.55	100.861	114.343	359.979	284.092	360.572	AAGCGAGGUAUAGAGUUCCUACG	mature miRNA	standard	MIMAT0009018	dwi-miR-276b-5p											dwi-miR-276b-5p
470	dvi-miR-276a-5p	0.00280273	0.0068479	124.582	3.5541	339.595	29.0118	1.44672	123.899	121.42	128.429	361.492	306.69	350.603	AGCGAGGUAUAGAGUUCCU	mature miRNA	standard	MIMAT0014392,MIMAT0032069,MIMAT0032068	dvi-miR-276a-5p										dvi-miR-276a-5p, dvi-miR-276b-5p								cqu-miR-276-5p
633	bmo-miR-306b	0.00281749	0.00685447	296.927	13.4813	51.9278	8.1814	-2.51553	307.422	301.635	281.723	44.9195	49.9459	60.9181	UGAGGCACGAGGCGGCUCUGA	mature miRNA	standard	MIMAT0013782	bmo-miR-306b																	bmo-miR-306b
2499	pxy-miR-8531	0.00290377	0.00699857	169.74	2.19353	76.1929	5.74004	-1.1556	170.632	167.241	171.347	73.666	72.1498	82.7629	CGGUGCGGCGUUGUG	mature miRNA	standard	MIMAT0033774	pxy-miR-8531																									pxy-miR-8531
375	cqu-miR-210-3p	0.00296933	0.00713241	67.5459	5.90932	32.6842	3.73127	-1.04727	73.6694	61.8771	67.0912	36.9731	30.8956	30.184	CUUGUGCGUGUGACAACGGCUAU	mature miRNA	standard	MIMAT0014397	cqu-miR-210-3p																		cqu-miR-210-3p
400	dme-miR-252-3p	0.00298757	0.00715205	30.1248	6.43995	3.97308	1.28327	-2.92262	36.9309	29.3162	24.1274	3.97238	2.69017	5.2567	UCCUGCUGCCCAAGUGCUUAUU	mature miRNA	standard	MIMAT0020896	dme-miR-252-3p	dme-miR-252-3p
1111	dme-miR-2279-5p	0.00305862	0.00727528	51.8553	4.00043	31.1318	2.01231	-0.736102	56.4436	50.0246	49.0979	28.961	32.9349	31.4996	UUAAAUAUCUGUGUGUGAAAUU	mature miRNA	standard	MIMAT0011784	dme-miR-2279-5p	dme-miR-2279-5p
414	ame-miR-252b	0.00308064	0.00730112	29.6851	3.65553	12.543	1.4883	-1.24286	29.3755	26.1942	33.4856	11.3198	14.2	12.1091	UUAAGUAGUAGUGUCGUAGAUGA	mature miRNA	standard	MIMAT0023662	ame-miR-252b															ame-miR-252b
450	pxy-miR-274	0.00319685	0.00755137	2.98538	1.07991	117.063	14.539	5.29323	4.22107	2.22258	2.51248	129.496	120.616	101.077	UUUGUGACCGUCACUAACGGGCA	mature miRNA	standard	MIMAT0033814	pxy-miR-274																									pxy-miR-274
760	bmo-miR-750-5p	0.00327808	0.00769212	8.15501	3.85812	201.148	68.9341	4.62443	8.12572	12.0277	4.31162	243.269	238.579	121.596	AGUUGGACAGGGGAUCUUGACA	mature miRNA	standard	MIMAT0013644	bmo-miR-750-5p																	bmo-miR-750-5p
1649	bmo-miR-3271	0.00334665	0.00780152	86.7801	14.824	24.4048	4.47201	-1.8302	74.1822	83.0431	103.115	26.7737	27.1941	19.2467	UGACAUCAUGUGCGCGUGCUGCU	mature miRNA	standard	MIMAT0015456	bmo-miR-3271																	bmo-miR-3271
443	dvi-miR-263b-5p	0.00348582	0.00807303	442.529	7.42426	105.994	15.0396	-2.06179	451.012	437.214	439.362	109.456	89.5248	119	CUUGGCACUGGGAGAAUUCACAG	mature miRNA	standard	MIMAT0014309,MIMAT0008921,MIMAT0024950,MIMAT0024484	dvi-miR-263b-5p										dvi-miR-263b-5p			aae-miR-263b-5p						hme-miR-263b		mse-miR-263b
1687	bmo-miR-3306	0.00352063	0.00811784	3.58865	1.42408	35.1693	9.42642	3.2928	3.35598	5.11474	2.29522	27.9661	45.8379	31.7038	UAAUCGAUAGAUUUUGACGAGAGC	mature miRNA	standard	MIMAT0015494	bmo-miR-3306																	bmo-miR-3306
2337	ame-miR-6006-5p	0.00352801	0.00811784	364.755	4.12766	151.278	13.8828	-1.26973	361.601	363.238	369.427	166.725	147.266	139.842	AUAACUGGGAAGAGAGAGG	mature miRNA	standard	MIMAT0023553	ame-miR-6006-5p															ame-miR-6006-5p
483	dme-miR-278-3p	0.00359539	0.0082462	48.6041	1.77268	133.749	12.865	1.46038	49.8939	49.3356	46.5827	119.36	137.749	144.139	UCGGUGGGACUUUCGUCCGUUU	mature miRNA	standard	MIMAT0014238,MIMAT0001511,MIMAT0001482,MIMAT0014377,MIMAT0008470,MIMAT0008530,MIMAT0008597,MIMAT0000339,MIMAT0008676,MIMAT0008726,MIMAT0001242,MIMAT0008781,MIMAT0008891,MIMAT0008937,MIMAT0009029,MIMAT0009086	dme-miR-278-3p	dme-miR-278-3p	dan-miR-278	der-miR-278	dgr-miR-278	dmo-miR-278	dpe-miR-278	dps-miR-278	dse-miR-278	dsi-miR-278	dvi-miR-278-3p	dwi-miR-278	dya-miR-278	aae-miR-278-3p	aga-miR-278	ame-miR-278			cqu-miR-278
1922	tca-miR-3791-5p	0.00365643	0.00833336	397.481	37.9274	22.2212	6.85304	-4.16088	438.431	390.455	363.558	19.009	17.5642	30.0903	CGGUGGUUUUAUUACGGUGGUUGCG	mature miRNA	standard	MIMAT0018882	tca-miR-3791-5p																										tca-miR-3791-5p
2388	ame-miR-6061	0.00365683	0.00833336	79.9862	1.24192	136.98	7.44659	0.776142	80.4194	80.9535	78.5857	144.755	129.912	136.273	GACGUUGCACGUUACCACGCCG	mature miRNA	standard	MIMAT0023685	ame-miR-6061															ame-miR-6061
1948	tca-miR-3807-3p	0.00385675	0.00868868	22.1514	2.58772	49.1721	5.76175	1.15044	19.5186	22.2441	24.6915	52.0879	52.8931	42.5352	UUGCCGAACAUCCUCGCCACUA	mature miRNA	standard	MIMAT0018637	tca-miR-3807-3p																										tca-miR-3807-3p
551	aae-miR-282-5p	0.00386369	0.00868868	95.4078	5.55524	15.3062	2.99632	-2.63999	101.796	91.7135	92.7134	12.8664	14.4017	18.6506	AAUCUAGCCUCUCCUAGGCUUUGUCUG	mature miRNA	standard	MIMAT0014311	aae-miR-282-5p													aae-miR-282-5p
2621	ame-miR-9896	0.00386425	0.00868868	20.5248	0.623836	57.1245	5.90371	1.47674	20.0009	21.2149	20.3584	58.8849	61.9477	50.5408	ACAAUAAUCGGACACAAUCGGC	mature miRNA	standard	MIMAT0037301	ame-miR-9896															ame-miR-9896
1844	ame-miR-3717	0.00387385	0.00868868	114.911	8.97012	71.5713	4.75916	-0.683065	110.485	109.014	125.234	68.5951	69.0586	77.0602	UGAGAGAAAAAGAGAGUGUCGG	mature miRNA	standard	MIMAT0018512	ame-miR-3717															ame-miR-3717
610	cqu-miR-305-3p	0.00390456	0.00871072	49.2709	4.48796	90.8693	8.89187	0.883057	54.446	46.447	46.9198	86.3702	101.112	85.1261	CGGCACAUGUUGGAGUACAC	mature miRNA	standard	MIMAT0014383	cqu-miR-305-3p																		cqu-miR-305-3p
355	bmo-miR-190-3p	0.00392043	0.00871072	16.5288	1.65053	39.5594	5.84823	1.25903	16.8467	14.7425	17.9973	32.8302	42.4338	43.4141	CCCGGGAAUCAAACAUAUUACUCU	mature miRNA	standard	MIMAT0015287	bmo-miR-190-3p																	bmo-miR-190-3p
1227	dps-miR-2553-3p	0.00398818	0.00877924	45.3321	4.03658	18.996	3.2207	-1.25483	49.8631	42.1197	44.0135	22.5097	16.1839	18.2946	UAUUGCAGACUUCUCAGACUACA	mature miRNA	standard	MIMAT0012367	dps-miR-2553-3p							dps-miR-2553-3p
361	ame-miR-190	0.0040102	0.00877924	210.142	4.21621	245.429	6.57918	0.22394	212.779	212.369	205.28	253.022	241.409	241.857	AGAUAUGUUUGAUAUUCUUGGUUGUU	mature miRNA	standard	MIMAT0004440	ame-miR-190															ame-miR-190
921	dps-miR-981-5p	0.0040476	0.00877924	28.7406	0.995068	88.5196	10.479	1.62291	29.857	28.4179	27.9469	88.5071	99.0048	78.0469	CGGGUUUCGUUAACAGCGGGCU	mature miRNA	standard	MIMAT0012219	dps-miR-981-5p							dps-miR-981-5p
2447	pxy-miR-8494-5p	0.00406095	0.00877924	28.0937	1.19732	174.461	35.8006	2.63458	29.4573	27.6099	27.2141	149.991	157.84	215.55	CUUCUCUACUGAGUCUGGCAGUG	mature miRNA	standard	MIMAT0033702	pxy-miR-8494-5p																									pxy-miR-8494-5p
6	cqu-bantam-3p	0.00406884	0.00877924	23.1611	4.77645	102.654	25.0235	2.14801	27.481	23.9708	18.0316	96.6879	130.121	81.1523	UGAGAUCAUUUUGAAAGCUGA	mature miRNA	standard	MIMAT0014421	cqu-bantam-3p																		cqu-bantam-3p
1924	ame-miR-3792	0.00408326	0.00877924	115.62	2.66015	26.4942	4.11861	-2.12564	113.466	118.594	114.801	28.1094	29.5604	21.8128	GACUGAGGAAAGAGAGAAGGA	mature miRNA	standard	MIMAT0018575	ame-miR-3792															ame-miR-3792
1463	bmo-miR-2830	0.0040871	0.00877924	14.1348	0.570762	57.0346	8.80938	2.01258	14.713	13.5718	14.1197	51.4576	67.1905	52.4558	AGCGACUAUCUCAGGGCGCGCU	mature miRNA	standard	MIMAT0013743	bmo-miR-2830																	bmo-miR-2830
1514	aae-miR-2945-5p	0.00419008	0.00894639	97.782	3.63271	33.6302	3.75115	-1.53981	94.5847	97.0291	101.732	36.6675	29.4372	34.7859	AGCGGGUCCGUUUCUAGUGUCAUG	mature miRNA	standard	MIMAT0014315	aae-miR-2945-5p													aae-miR-2945-5p
1390	bmo-miR-2780d	0.00437501	0.00925784	10.3077	1.59871	45.9939	2.9908	2.15772	10.6734	11.6919	8.55782	44.4144	49.4433	44.124	AAAGGUGUUAAAUGAAGACUUAG	mature miRNA	standard	MIMAT0013765	bmo-miR-2780d																	bmo-miR-2780d
2025	tca-miR-3842-5p	0.00445838	0.00940625	50.6413	1.26099	5.54296	1.37285	-3.19159	49.2471	51.702	50.9749	6.84823	5.66938	4.11127	AGGAGGAAAAACGAGUCGG	mature miRNA	standard	MIMAT0018728	tca-miR-3842-5p																										tca-miR-3842-5p
1510	tca-miR-2944b-5p	0.00447853	0.00942081	97.0873	2.13409	49.5153	3.73253	-0.971409	99.5404	96.0637	95.6579	45.8418	49.3999	53.3042	UAAGGAACUACAGGUGUGAUGUG	mature miRNA	standard	MIMAT0018746	tca-miR-2944b-5p																										tca-miR-2944b-5p
216	bmo-miR-33-3p	0.00458175	0.00960257	46.2212	2.04228	260.074	48.9643	2.4923	46.0433	48.3465	44.2736	302.04	271.903	206.279	CAAUAUGACUACAAGGCAAAUC	mature miRNA	standard	MIMAT0013600	bmo-miR-33-3p																	bmo-miR-33-3p
574	dan-miR-283	0.00460552	0.00960257	7.5409	1.40342	38.1976	0.553719	2.34067	7.73871	6.04907	8.83492	38.3035	37.5986	38.6908	UAAAUAUCAGCUGGUAAUUCU	mature miRNA	standard	MIMAT0001515,MIMAT0004206,MIMAT0008437,MIMAT0008480,MIMAT0008618,MIMAT0008640,MIMAT0008713,MIMAT0001247,MIMAT0008838,MIMAT0008893,MIMAT0009014,MIMAT0009064,MIMAT0024969	dan-miR-283		dan-miR-283	der-miR-283	dgr-miR-283	dmo-miR-283	dpe-miR-283	dps-miR-283	dse-miR-283	dsi-miR-283		dwi-miR-283	dya-miR-283		aga-miR-283			bmo-miR-283-5p		hme-miR-283
1489	bmo-miR-2855	0.00461896	0.00960257	26.7907	7.72575	131.841	23.3432	2.29899	17.8799	31.6146	30.8775	113.669	123.685	158.167	CGGGUAACUUUGCAUCGCUGGCA	mature miRNA	standard	MIMAT0013790	bmo-miR-2855																	bmo-miR-2855
959	dme-miR-989-3p	0.00463396	0.00960568	172.71	5.28998	33.2067	6.04835	-2.3788	177.536	167.054	173.539	36.6874	26.2227	36.7101	UGUGAUGUGACGUAGUGGAAC	mature miRNA	standard	MIMAT0005506,MIMAT0035603	dme-miR-989-3p	dme-miR-989-3p									dvi-miR-989-3p
2355	tca-miR-6015-3p	0.00471027	0.00970725	46.7029	4.63971	89.0513	9.63529	0.931125	52.0601	43.9784	44.0702	90.8367	78.6482	97.669	AGGCAGAUGCAGCGCCGGU	mature miRNA	standard	MIMAT0023572	tca-miR-6015-3p																										tca-miR-6015-3p
446	bmo-miR-274-5p	0.00482838	0.00985953	3.62636	1.1615	67.3898	7.67433	4.21594	2.44264	4.76429	3.67214	71.5566	72.0793	58.5334	GUUUGUGACCGUCACUAACGGGCAGU	mature miRNA	standard	MIMAT0010127	bmo-miR-274-5p																	bmo-miR-274-5p
746	dps-miR-375-5p	0.00484368	0.00985953	22.4162	1.8623	41.3427	4.66363	0.883092	23.6295	23.3471	20.272	40.375	37.2389	46.4143	ACUUGGGCCAGGGGAAUUCAAACU	mature miRNA	standard	MIMAT0012253	dps-miR-375-5p							dps-miR-375-5p
964	mse-miR-989	0.0048896	0.00987644	175.375	9.24516	49.4187	6.90244	-1.82731	166.545	184.986	174.593	41.5868	54.6154	52.0538	GUGUGAUGUGACGUAGUGGAAG	mature miRNA	standard	MIMAT0024431	mse-miR-989																					mse-miR-989
1352	aae-miR-2765	0.00492876	0.00992733	327.623	15.1923	38.1612	9.12322	-3.10186	342.704	327.844	312.322	44.0138	27.6491	42.8206	UGGUAACUCCACCACCGUUGGC	mature miRNA	standard	MIMAT0014285,MIMAT0023551,MIMAT0013640,MIMAT0024956,MIMAT0024470,MIMAT0018630	aae-miR-2765													aae-miR-2765		ame-miR-2765-5p		bmo-miR-2765		hme-miR-2765		mse-miR-2765					tca-miR-2765-5p
837	dme-miR-965-3p	0.00498249	0.00996294	22.1521	2.43571	54.72	0.574016	1.30463	19.6498	22.2912	24.5153	54.151	54.7103	55.2989	UAAGCGUAUAGCUUUUCCCCUU	mature miRNA	standard	MIMAT0014744,MIMAT0010126,MIMAT0005480,MIMAT0012250,MIMAT0012472,MIMAT0024996,MIMAT0024428,MIMAT0010095	dme-miR-965-3p	dme-miR-965-3p						dps-miR-965-3p		dsi-miR-965-3p							api-miR-965	bmo-miR-965-3p		hme-miR-965		mse-miR-965					tca-miR-965-3p
922	dme-miR-981-5p	0.00498848	0.00996294	49.3308	7.35793	182.55	12.3806	1.88773	43.0354	57.4196	47.5373	170.563	195.289	181.796	CGGGUUUCGUUAGCAGCGGGCU	mature miRNA	standard	MIMAT0020878,MIMAT0012485	dme-miR-981-5p	dme-miR-981-5p								dsi-miR-981-5p
195	dan-miR-14	0.00502828	0.0100023	223.998	10.0342	30.4433	7.2261	-2.87929	215.469	235.054	221.472	30.7397	23.0735	37.5166	UCAGUCUUUUUCUCUCUCCUA	mature miRNA	standard	MIMAT0001503,MIMAT0004423,MIMAT0004196,MIMAT0008460,MIMAT0008498,MIMAT0008602,MIMAT0008632,MIMAT0008703,MIMAT0001219,MIMAT0008813,MIMAT0008848,MIMAT0008971,MIMAT0009043,MIMAT0009076,MIMAT0018389,MIMAT0015655	dan-miR-14		dan-miR-14	der-miR-14	dgr-miR-14	dmo-miR-14	dpe-miR-14	dps-miR-14	dse-miR-14	dsi-miR-14	dvi-miR-14-3p	dwi-miR-14	dya-miR-14		aga-miR-14	ame-miR-14		bmo-miR-14-3p					ngi-miR-14		nvi-miR-14
463	aga-miR-276-5p	0.00503631	0.0100023	94.1717	8.62428	210.588	8.34072	1.16106	93.1903	86.08	103.245	214.871	200.976	215.917	AGCGAGGUAUAGAGUUCCUA	mature miRNA	standard	MIMAT0001509	aga-miR-276-5p														aga-miR-276-5p
241	tca-miR-71-5p	0.00523241	0.0103628	157.397	5.30803	66.2593	6.7294	-1.24821	163.508	153.935	154.747	71.8142	58.7763	68.1874	UGAAAGACAUGGGUAGUGAGAU	mature miRNA	standard	MIMAT0008365	tca-miR-71-5p																										tca-miR-71-5p
752	bmo-miR-745-3p	0.00527324	0.0104146	23.1913	3.49249	84.4723	21.0911	1.86489	23.3431	19.6254	26.6055	104.246	86.8974	62.2735	CAGCUGCCUAGCGAAGGGCAACG	mature miRNA	standard	MIMAT0013626	bmo-miR-745-3p																	bmo-miR-745-3p
963	ame-miR-989	0.00537953	0.0105951	198.634	6.10429	52.4667	8.94907	-1.92064	194.14	205.584	196.179	44.5128	62.1566	50.7308	CGUGAUGUGACGUAGUGGUUCU	mature miRNA	standard	MIMAT0018511	ame-miR-989															ame-miR-989
958	tca-miR-989-3p	0.00544029	0.0106852	310.414	8.8755	114.544	14.0922	-1.43829	311.572	318.654	301.017	127.568	116.48	99.584	UGUGAUGUGACGUAGUGG	mature miRNA	standard	MIMAT0018823	tca-miR-989-3p																										tca-miR-989-3p
1047	dme-miR-1002-5p	0.00549356	0.0107483	16.0559	3.12681	72.1129	4.11249	2.16715	14.0265	19.6567	14.4845	73.5744	67.4693	75.295	UUAAGUAGUGGAUACAAAGGGCGA	mature miRNA	standard	MIMAT0005483	dme-miR-1002-5p	dme-miR-1002-5p
2423	hme-miR-6312-5p	0.00558547	0.0108279	127.496	1.56762	60.3326	5.97638	-1.07944	129.141	126.02	127.326	67.1366	57.9289	55.9323	UGGAGACUCUACCCAGGCGGUAG	mature miRNA	standard	MIMAT0025019	hme-miR-6312-5p																			hme-miR-6312-5p
16	bmo-let-7-3p	0.00558655	0.0108279	165.345	11.3462	301.358	10.5601	0.866003	169.56	152.494	173.98	301.923	290.527	311.625	CUGUAUAGCCUGCUAACUUUCC	mature miRNA	standard	MIMAT0015221	bmo-let-7-3p																	bmo-let-7-3p
2600	ame-miR-9875	0.00558908	0.0108279	286.462	1.56475	85.8513	13.0064	-1.73843	287.153	284.67	287.561	89.8632	96.3791	71.3115	GUGGGAUGAGGAAGGGAGGAG	mature miRNA	standard	MIMAT0037279	ame-miR-9875															ame-miR-9875
2169	dme-miR-4914-5p	0.00564221	0.0108958	57.1539	9.78545	216.472	11.0819	1.92126	49.0314	68.0177	54.4127	203.687	223.332	222.396	GUGAGUGAGAGCGAGUUCCAAU	mature miRNA	standard	MIMAT0020507	dme-miR-4914-5p	dme-miR-4914-5p
486	aae-miR-278-5p	0.00572211	0.0109661	403.469	41.6507	11.305	5.75261	-5.15743	443.865	405.874	360.667	8.26274	7.71226	17.9399	ACGGACGAUAGUCUUCAGCGGCC	mature miRNA	standard	MIMAT0014237	aae-miR-278-5p													aae-miR-278-5p
561	hme-miR-282	0.00583124	0.0111452	203.88	4.83797	65.0201	9.35338	-1.64876	203.658	208.826	199.157	70.6673	70.1695	54.2236	UAGCCUCUCCUUGGCUUUGUCU	mature miRNA	standard	MIMAT0024968,MIMAT0024444	hme-miR-282																			hme-miR-282		mse-miR-282
762	pxy-miR-750	0.0059569	0.0113548	6.86851	3.18743	209.854	4.63761	4.93324	6.22502	10.3286	4.05192	211.286	204.669	213.606	AGUUGGACAGGGGAUCUAGACA	mature miRNA	standard	MIMAT0033736	pxy-miR-750																									pxy-miR-750
464	aae-miR-276-5p	0.00605205	0.0114948	114.648	4.77999	259.47	26.3109	1.17836	118.771	109.409	115.764	259.648	233.071	285.692	AGCGAGGUAUAGAGUUCCUAC	mature miRNA	standard	MIMAT0014222	aae-miR-276-5p													aae-miR-276-5p
1458	bmo-miR-2824	0.00609751	0.0115301	47.9016	5.61811	126.602	6.86887	1.40215	49.9758	52.1876	41.5413	134.188	120.804	124.813	AACUUCAAACCGCCACAGGUAACC	mature miRNA	standard	MIMAT0013735	bmo-miR-2824																	bmo-miR-2824
1183	dps-miR-2530	0.00623942	0.0117672	7.94007	2.11614	30.1474	6.33884	1.92481	10.1564	7.72288	5.94091	24.8978	37.1894	28.3549	UAUUUCUGGAAGUUACAGUGGGC	mature miRNA	standard	MIMAT0012319	dps-miR-2530							dps-miR-2530
205	dpu-miR-31	0.00632703	0.0119008	76.7793	12.7156	265.141	13.7384	1.78797	90.1804	75.2741	64.8832	253.476	280.285	261.663	AGGCAAGAUGUCGGCAUAGCUGA	mature miRNA	standard	MIMAT0012659	dpu-miR-31																											dpu-miR-31
2195	dme-miR-4951-3p	0.00650703	0.012175	16.3448	0.409465	53.6686	8.8519	1.71525	16.0946	16.1224	16.8173	63.0648	45.4863	52.4547	CCAUCAAAAAACCUCACCCACCA	mature miRNA	standard	MIMAT0020165	dme-miR-4951-3p	dme-miR-4951-3p
890	dvi-miR-975-3p	0.00654703	0.0122177	70.554	3.33439	52.1636	3.21338	-0.435685	70.9238	67.0501	73.688	55.7474	49.5393	51.2039	ACAAGAUGUAUGGGGUGUCU	mature miRNA	standard	MIMAT0035648	dvi-miR-975-3p										dvi-miR-975-3p
1926	ame-miR-3794	0.0066253	0.0123314	349.004	40.6075	16.971	6.28346	-4.3621	371.346	302.132	373.535	18.596	10.0346	22.2823	UGGAAUGGAAGAGGACGUUUCC	mature miRNA	standard	MIMAT0018578	ame-miR-3794															ame-miR-3794
379	lmi-miR-210-5p	0.00708658	0.0130839	101.786	4.49777	31.7919	5.08221	-1.6788	99.5531	106.963	98.8406	36.068	33.1345	26.1732	AGCUGCUGGACACUGCACAAGA	mature miRNA	standard	MIMAT0010142	lmi-miR-210-5p																				lmi-miR-210-5p
965	dps-miR-989	0.00729988	0.0134114	143.95	5.60315	48.747	7.30387	-1.56218	142.237	150.209	139.403	40.3132	52.947	52.9807	UGUGAUGUGACGUAGUGGAACA	mature miRNA	standard	MIMAT0012218,MIMAT0012497	dps-miR-989							dps-miR-989		dsi-miR-989
1973	tca-miR-3817-3p	0.00746859	0.013686	103.06	8.7468	203.856	32.8596	0.984063	103.92	111.345	93.9149	239.325	197.793	174.45	UAAUAUUGCUCACUACACCUCCA	mature miRNA	standard	MIMAT0018659	tca-miR-3817-3p																										tca-miR-3817-3p
2103	tca-miR-3878-3p	0.00765344	0.0138816	67.7431	1.94488	36.5856	3.35757	-0.888797	69.7297	65.8428	67.6567	34.2077	35.1227	40.4264	AUUUUUAGUGUCCGUGUUG	mature miRNA	standard	MIMAT0018849	tca-miR-3878-3p																										tca-miR-3878-3p
902	dme-miR-978-5p	0.0077303	0.0139854	22.1647	1.79477	33.7829	2.75089	0.608029	24.1513	20.6602	21.6826	36.6042	33.6362	31.1082	UGCAAUCUACGCCACUGGCUUACG	mature miRNA	standard	MIMAT0020875	dme-miR-978-5p	dme-miR-978-5p
712	tca-miR-316-3p	0.00789072	0.0142394	58.2443	3.11125	39.4705	3.71111	-0.561344	60.7211	54.7523	59.2596	43.7337	36.9631	37.7146	CCAGCAGAGAGGAUGAGGCUAG	mature miRNA	standard	MIMAT0018717	tca-miR-316-3p																										tca-miR-316-3p
2081	tca-miR-3867-3p	0.00796802	0.0143424	7.96485	2.46048	53.7704	2.74878	2.75509	10.7268	6.00696	7.16085	56.7961	53.0881	51.427	UACACCGUUCCCGUUAUUUGCAGCGG	mature miRNA	standard	MIMAT0018827	tca-miR-3867-3p																										tca-miR-3867-3p
346	tca-miR-184-5p	0.00805106	0.0144553	73.071	3.34194	37.9612	3.51045	-0.944774	75.3559	74.6216	69.2354	37.3507	41.7368	34.796	CCUUGUCAUUCUCUCGCCCGGU	mature miRNA	standard	MIMAT0019118	tca-miR-184-5p																										tca-miR-184-5p
456	aae-miR-275-5p	0.0083644	0.0149424	24.6688	0.609285	63.0778	8.8676	1.35445	24.5492	24.1281	25.329	53.0036	69.7015	66.5283	CGCGCUAAGCAGGAACCGAGAC	mature miRNA	standard	MIMAT0014208	aae-miR-275-5p													aae-miR-275-5p
384	aae-miR-210	0.00846496	0.0150842	57.7416	5.98937	26.6546	5.14678	-1.11523	62.8228	59.2641	51.1379	22.0104	25.7652	32.1881	CUUGUGCGUGUGACAACGG	mature miRNA	standard	MIMAT0014293	aae-miR-210													aae-miR-210
189	bmo-miR-13b-5p	0.00858261	0.0152556	13.4666	3.25455	64.4673	2.46116	2.25919	10.0124	13.9116	16.4757	65.221	61.7174	66.4635	UCGUAAAAAUGGCUGUGUCGUG	mature miRNA	standard	MIMAT0015274	bmo-miR-13b-5p																	bmo-miR-13b-5p
226	dme-miR-34-3p	0.00871824	0.015458	16.6117	0.912476	35.5673	3.80225	1.09835	17.2251	17.0469	15.5631	38.4508	31.2583	36.9928	CAGCCACUAUCUUCACUGCCGCC	mature miRNA	standard	MIMAT0020812,MIMAT0032078	dme-miR-34-3p	dme-miR-34-3p									dvi-miR-34-3p
2229	dme-miR-4970-5p	0.00879365	0.0155529	12.4624	1.84014	32.2261	1.95611	1.37065	14.513	10.9551	11.919	34.4196	30.6628	31.5959	CUGGGAGCAGCAGUUGCUGGCG	mature miRNA	standard	MIMAT0020197	dme-miR-4970-5p	dme-miR-4970-5p
2464	pxy-miR-8507-5p	0.00884647	0.0156075	19.8038	3.09563	52.388	11.4339	1.40346	21.6594	16.2302	21.5219	41.4807	51.3993	64.2842	GGGGGUUUUUGGAUACGCAGAA	mature miRNA	standard	MIMAT0033724	pxy-miR-8507-5p																									pxy-miR-8507-5p
1524	api-miR-3015b	0.00888339	0.0156339	10.6881	2.07434	33.512	1.28978	1.64867	9.31235	9.67801	13.0741	33.2609	34.9089	32.3663	CCGGACAUUGUGAGAACGGCUC	mature miRNA	standard	MIMAT0014753	api-miR-3015b																api-miR-3015b
539	aga-miR-281	0.00904637	0.0158814	2.91306	1.59259	123.265	11.8408	5.40308	4.47325	2.976	1.28994	115.349	117.568	136.877	UGUCAUGGAAUUGCUCUCUUUAU	mature miRNA	standard	MIMAT0001513	aga-miR-281														aga-miR-281
2180	dme-miR-4941-5p	0.0090974	0.0159316	36.5013	3.68524	67.8884	2.07606	0.895217	35.3148	40.6337	33.5555	65.8059	69.9579	67.9015	CCUCGAGCUGCUCACCGCCUU	mature miRNA	standard	MIMAT0020148	dme-miR-4941-5p	dme-miR-4941-5p
1093	tca-miR-1175-5p	0.00924958	0.0161584	483.89	3.16493	6.82959	4.71244	-6.14674	486.61	484.643	480.416	5.82261	2.70202	11.9641	AAGUGGAGCAGUGGUCUCUUCAC	mature miRNA	standard	MIMAT0018818	tca-miR-1175-5p																										tca-miR-1175-5p
2214	dme-miR-4962-3p	0.00927447	0.0161621	30.0733	5.27526	62.652	7.23073	1.05888	24.8769	29.919	35.424	67.2072	66.4342	54.3146	GACGAUGUAGAGAGUGAGGGAGA	mature miRNA	standard	MIMAT0020184	dme-miR-4962-3p	dme-miR-4962-3p
409	tca-miR-252a-3p	0.0094168	0.01637	26.2619	3.30089	51.613	7.38291	0.974764	22.8384	26.5224	29.4248	53.8761	57.5995	43.3635	CCUGCUGCUCAAGUGCUUAUC	mature miRNA	standard	MIMAT0018805	tca-miR-252a-3p																										tca-miR-252a-3p
951	dme-miR-988-3p	0.0094467	0.016382	45.7079	2.10572	23.2251	2.45361	-0.97676	43.4163	46.15	47.5575	23.0652	25.7548	20.8554	CCCCUUGUUGCAAACCUCACGC	mature miRNA	standard	MIMAT0014281,MIMAT0010104,MIMAT0005505,MIMAT0012234,MIMAT0012436,MIMAT0035601	dme-miR-988-3p	dme-miR-988-3p						dps-miR-988-3p		dsi-miR-988-3p	dvi-miR-988-3p			aae-miR-988-3p	aga-miR-988
2612	ame-miR-9887	0.00964339	0.0166165	94.8803	9.3644	163.708	20.4286	0.786946	97.6784	84.4358	102.527	159.123	186.04	145.962	AAGGGCUGGGAAGGGCGGAG	mature miRNA	standard	MIMAT0037291	ame-miR-9887															ame-miR-9887
166	dme-miR-12-5p	0.00965261	0.0166165	3.80277	1.55674	59.4988	2.07752	3.96774	5.00451	4.35962	2.04419	57.4002	59.5417	61.5545	UGAGUAUUACAUCAGGUACUGGU	mature miRNA	standard	MIMAT0014253,MIMAT0005527,MIMAT0001472,MIMAT0014395,MIMAT0008418,MIMAT0008531,MIMAT0008560,MIMAT0000117,MIMAT0008630,MIMAT0008762,MIMAT0001216,MIMAT0012638,MIMAT0008766,MIMAT0008852,MIMAT0008911,MIMAT0009017,MIMAT0012684,MIMAT0018420,MIMAT0015670	dme-miR-12-5p	dme-miR-12-5p	dan-miR-12	der-miR-12	dgr-miR-12	dmo-miR-12	dpe-miR-12	dps-miR-12	dse-miR-12	dsi-miR-12	dvi-miR-12-5p	dwi-miR-12		aae-miR-12-5p	aga-miR-12	ame-miR-12			cqu-miR-12-3p					nlo-miR-12	nvi-miR-12			dpu-miR-12	isc-miR-12
2381	ame-miR-6054	0.00965614	0.0166165	62.7118	7.91639	33.0117	4.84284	-0.925758	55.8187	60.9589	71.3577	30.0575	38.6007	30.3769	CACGGUUGAACGAUGUGACGGU	mature miRNA	standard	MIMAT0023678	ame-miR-6054															ame-miR-6054
447	dme-miR-274-5p	0.00969882	0.0166165	26.1404	6.09036	100.505	7.3959	1.94291	33.1401	23.2284	22.0528	106.421	102.881	92.2131	UUUGUGACCGACACUAACGGGUA	mature miRNA	standard	MIMAT0000332	dme-miR-274-5p	dme-miR-274-5p
1850	ame-miR-3721	0.00989203	0.0169068	369.133	6.41541	328.248	9.79154	-0.169354	367.968	363.38	376.052	333.967	333.836	316.942	UCGUUGAAAAAGAGGAGAAGAU	mature miRNA	standard	MIMAT0018546	ame-miR-3721															ame-miR-3721
Following transcripts are statistically insignificant (p-value > 0.01)
55	pxy-miR-2a-5p	0.0102672	0.017506	27.7684	1.42359	60.9443	7.61152	1.13404	28.6732	28.5046	26.1275	62.5974	52.642	67.5934	GCAGCAAAGCGGCUGUGACUUAUG	mature miRNA	standard	MIMAT0033717	pxy-miR-2a-5p																									pxy-miR-2a-5p
418	api-miR-263a	0.0103854	0.0176652	976.284	21.5224	478.467	57.9673	-1.02888	969.069	1000.49	959.296	517.46	506.085	411.855	AAUGGCACUGAAAGAAUUCACGGG	mature miRNA	standard	MIMAT0014718	api-miR-263a																api-miR-263a
73	dme-miR-2c-5p	0.0104494	0.0177086	51.0029	6.38271	109.438	4.6331	1.10146	55.0042	54.3624	43.6421	104.431	113.573	110.311	UCAUCAAAAAGGGCUGAAGAAAGAU	mature miRNA	standard	MIMAT0020845	dme-miR-2c-5p	dme-miR-2c-5p
2516	pxy-miR-8541	0.0104608	0.0177086	21.4763	3.41914	52.1573	1.241	1.28012	21.0061	25.1062	18.3166	53.2855	50.8281	52.3584	UAAUUGAGGCUGGCUGAUUGGG	mature miRNA	standard	MIMAT0033800	pxy-miR-8541																									pxy-miR-8541
2382	ame-miR-6055	0.0107556	0.0181644	37.975	4.69831	69.0576	9.51436	0.862748	42.8982	33.5396	37.4873	79.9517	64.84	62.381	AAGACGAAUAGCUGUGUGUCGC	mature miRNA	standard	MIMAT0023679	ame-miR-6055															ame-miR-6055
348	pxy-miR-184	0.0107866	0.0181736	1909.16	89.5796	2410.21	127.629	0.336219	1987.37	1928.67	1811.43	2401.97	2286.9	2541.75	UAGACGGAGAACUGAUAAG	mature miRNA	standard	MIMAT0033727	pxy-miR-184																									pxy-miR-184
263	api-miR-87b	0.0109714	0.0184413	80.3163	5.26283	117.294	10.8299	0.54637	80.7047	74.87	85.3742	122.804	104.818	124.262	GUGAGCAAAGUUUCAGGCGUGU	mature miRNA	standard	MIMAT0014738	api-miR-87b																api-miR-87b
1353	bmo-miR-2766-3p	0.0110023	0.0184496	9180.19	178.504	10220	269.152	0.154801	8977.3	9250.17	9313.1	10452.5	10282.4	9925.15	UCAGUCUUGUCGAAUGGUG	mature miRNA	standard	MIMAT0013642	bmo-miR-2766-3p																	bmo-miR-2766-3p
1333	pxy-miR-2756	0.0110966	0.0185552	26.2497	1.53966	72.7281	12.1048	1.47021	26.7825	24.5144	27.4522	58.7703	79.0668	80.3473	UGUAGCUGCUUAGGGGCG	mature miRNA	standard	MIMAT0033749	pxy-miR-2756																									pxy-miR-2756
593	aga-miR-286	0.0111355	0.0185552	47.7143	7.18707	22.3528	4.32629	-1.09397	43.8144	56.0083	43.3201	27.3462	19.9833	19.7288	UGACUAGACCGAACACUCGCGUC	mature miRNA	standard	MIMAT0010110	aga-miR-286														aga-miR-286
1023	aae-miR-998	0.0111435	0.0185552	263.949	3.03724	444.858	43.1394	0.753085	261.155	263.511	267.182	493.745	428.694	412.134	UAGCACCAUGAGAUUCAGC	mature miRNA	standard	MIMAT0014227,MIMAT0014445	aae-miR-998													aae-miR-998					cqu-miR-998
2133	tca-miR-3893-3p	0.0112161	0.0186324	10.4275	3.25888	34.7789	7.46175	1.73782	7.60861	13.9958	9.67805	42.169	27.2475	34.9203	AUAAAGCUGUCAGUAACGUGGAC	mature miRNA	standard	MIMAT0018889	tca-miR-3893-3p																										tca-miR-3893-3p
684	dps-miR-311-5p	0.0112724	0.0186822	27.4409	1.34604	51.5752	5.37578	0.910351	28.6011	27.7565	25.9651	45.9532	52.1073	56.6652	AAGCUGGGGGAUGGGCAAUACU	mature miRNA	standard	MIMAT0012241	dps-miR-311-5p							dps-miR-311-5p
847	aae-miR-965	0.0116026	0.0191848	101.89	1.12661	156.804	12.7724	0.621949	102.4	100.598	102.671	171.327	147.321	151.762	UAAGCGUAUAGCUUUUCCCAUU	mature miRNA	standard	MIMAT0014268,MIMAT0010108,MIMAT0014372	aae-miR-965													aae-miR-965	aga-miR-965				cqu-miR-965
1468	bmo-miR-2834	0.0120378	0.0198581	58.527	7.52855	33.8533	3.85548	-0.789808	64.5592	60.932	50.0898	38.3051	31.6074	31.6473	UAAUAUCGGGACUAGACGAC	mature miRNA	standard	MIMAT0013748	bmo-miR-2834																	bmo-miR-2834
405	ngi-miR-252	0.0123334	0.0202987	1250.67	35.0398	1846.66	131.688	0.562225	1216.15	1286.21	1249.64	1998.29	1780.83	1760.87	AAGUACUAGUGCCGCAGGAG	mature miRNA	standard	MIMAT0018410	ngi-miR-252																						ngi-miR-252
264	tca-miR-87b-3p	0.0126818	0.0208239	626.433	32.1355	520.094	15.573	-0.268386	652.037	636.891	590.371	536.969	517.038	506.276	GUGAGCAAAGAUUCAGGUGUGUUG	mature miRNA	standard	MIMAT0018769	tca-miR-87b-3p																										tca-miR-87b-3p
150	tca-miR-11-3p	0.0129403	0.0211599	1725.31	89.8465	2187.07	121.614	0.342147	1808.74	1736.99	1630.19	2255.59	2258.97	2046.66	CAUCACAGGCAGAGUUCUAGCU	mature miRNA	standard	MIMAT0018855	tca-miR-11-3p																										tca-miR-11-3p
230	dme-miR-34-5p	0.0129459	0.0211599	1689.15	26.0305	1042.67	96.5922	-0.696014	1677.94	1718.91	1670.6	1104.3	1092.36	931.349	UGGCAGUGUGGUUAGCUGGUUGUG	mature miRNA	standard	MIMAT0000350,MIMAT0012663	dme-miR-34-5p	dme-miR-34-5p																										dpu-miR-34
1520	bmo-miR-2999	0.0130174	0.0212279	116.199	9.57124	80.6982	6.83734	-0.52599	121.1	122.327	105.17	78.8373	74.984	88.2734	CUGCGACGGACUAGACGCGCA	mature miRNA	standard	MIMAT0014660	bmo-miR-2999																	bmo-miR-2999
873	tca-miR-970-5p	0.0131163	0.0213402	43.2726	8.018	14.6262	4.83027	-1.5649	52.4924	37.9314	39.394	12.8905	10.9035	20.0844	AGCUCAGCGUGUGUCGUACUGAUA	mature miRNA	standard	MIMAT0019179	tca-miR-970-5p																										tca-miR-970-5p
555	tca-miR-282-5p	0.0133302	0.0216388	188.359	8.21182	63.7539	14.1994	-1.5629	181.496	186.123	197.457	60.181	51.6822	79.3985	UAGCCUCUCCUAGGCUUUGUCU	mature miRNA	standard	MIMAT0008386	tca-miR-282-5p																										tca-miR-282-5p
1020	dme-miR-998-3p	0.0133794	0.0216691	310.347	10	468.002	35.2618	0.592634	320.565	300.58	309.896	474.831	499.351	429.826	UAGCACCAUGAGAUUCAGCUC	mature miRNA	standard	MIMAT0005518,MIMAT0035613	dme-miR-998-3p	dme-miR-998-3p									dvi-miR-998-3p
2533	dme-miR-9373-5p	0.0134594	0.0217469	20.9879	3.13033	48.8003	10.807	1.21733	24.5784	19.553	18.8322	36.9395	51.3719	58.0895	AGUUUGUGAGGAGCGUUCGGC	mature miRNA	standard	MIMAT0035209	dme-miR-9373-5p	dme-miR-9373-5p
698	dme-miR-313-5p	0.0134886	0.0217469	221.26	11.06	285.315	19.4142	0.36681	224.039	230.666	209.076	274.206	274.006	307.732	UGCUGCGGAUGGGGGCAGUACU	mature miRNA	standard	MIMAT0020839	dme-miR-313-5p	dme-miR-313-5p
961	dvi-miR-989-5p	0.0136337	0.0219312	8.80658	4.42844	99.8792	12.2859	3.50353	13.7203	5.12391	7.57552	108.932	85.8934	104.812	GGCCACUACCUCGCAGUCACG	mature miRNA	standard	MIMAT0035602	dvi-miR-989-5p										dvi-miR-989-5p
2284	rmi-miR-5328	0.0139015	0.0222706	26.1071	1.32059	50.651	6.15904	0.956149	27.4871	25.9788	24.8553	43.607	53.3241	55.0218	UUAGAGGAGUCGAAGCAGCGUUGGCC	mature miRNA	standard	MIMAT0021401	rmi-miR-5328																														rmi-miR-5328
307	api-miR-100	0.0139074	0.0222706	4033.44	73.8509	3702.65	82.0068	-0.123452	3988.69	3992.94	4118.68	3641.3	3795.79	3670.85	GACCCGUAGAUCCGAACUUGUG	mature miRNA	standard	MIMAT0014687	api-miR-100																api-miR-100
485	tur-miR-278-3p	0.0141852	0.0226644	3926.93	123.598	2805.59	178.491	-0.485099	3786.83	3973.39	4020.56	3007.31	2668.12	2741.33	UCGGUGGGAUUUUCGUCCGUC	mature miRNA	standard	MIMAT0023031	tur-miR-278-3p
1488	bmo-miR-2854	0.0145017	0.0230938	96.446	8.18121	151.316	6.312	0.649771	103.884	97.7706	87.6833	146.015	149.634	158.299	UCUUUCAAAACUGCAGGACGG	mature miRNA	standard	MIMAT0013789	bmo-miR-2854																	bmo-miR-2854
3	mse-bantam	0.0145189	0.0230938	3653.74	36.3163	5026.71	327.104	0.460242	3695.48	3629.43	3636.29	5261.01	5166.12	4653	UGAGAUCAUUGUGAAAGCUAAU	mature miRNA	standard	MIMAT0024452	mse-bantam																					mse-bantam
1045	dps-miR-1002-5p	0.0148174	0.0235161	7.92062	2.16778	35.9045	4.76277	2.18048	9.74562	5.52444	8.49181	39.0639	30.4264	38.2231	CUAAGUAGUUGAUACAAGGGCGA	mature miRNA	standard	MIMAT0012247	dps-miR-1002-5p							dps-miR-1002-5p
2487	pxy-miR-8522	0.0149371	0.0236532	20.8046	4.32337	55.5346	4.06538	1.41649	18.9231	25.7499	17.7407	57.9786	57.7836	50.8417	AUUUGCCGAAGGUUCUGAUACC	mature miRNA	standard	MIMAT0033763	pxy-miR-8522																									pxy-miR-8522
46	mse-miR-2a	0.0155275	0.0245335	4705.58	126.681	4309.63	62.1975	-0.126809	4694.21	4584.97	4837.57	4380.2	4262.78	4285.92	UCACAGCCAGCUUUGAUGAGCA	mature miRNA	standard	MIMAT0024479	mse-miR-2a																					mse-miR-2a
2590	ame-miR-9865	0.0157815	0.0248351	11.68	1.63062	26.0639	6.2398	1.15801	12.9914	12.1944	9.8542	20.5876	32.857	24.747	UGAUUUAUGUGGUGAUUGUGC	mature miRNA	standard	MIMAT0037269	ame-miR-9865															ame-miR-9865
1988	tca-miR-3825-3p	0.0157883	0.0248351	16.815	2.61318	33.6872	0.808587	1.00245	19.6723	14.5463	16.2263	32.7743	33.9739	34.3134	ACCGUGCGGAGAAGACAACAAG	mature miRNA	standard	MIMAT0018679	tca-miR-3825-3p																										tca-miR-3825-3p
20	mse-let-7a	0.0159897	0.0250964	2421.54	43.0407	1795.49	115.481	-0.431546	2470.63	2403.73	2390.26	1914.81	1787.39	1684.27	UGAGGUAGUAGGUUGUAUAG	mature miRNA	standard	MIMAT0024437,MIMAT0008354	mse-let-7a																					mse-let-7a					tca-let-7-5p
968	bmo-miR-989b	0.0164313	0.0257234	316.787	16.1535	102.276	23.8668	-1.63104	330.611	320.719	299.03	118.691	113.24	74.8976	GUGUGAUGUGACGUGAACAAG	mature miRNA	standard	MIMAT0015627	bmo-miR-989b																	bmo-miR-989b
471	dme-miR-276a-5p	0.0164864	0.0257234	233.712	39.9998	536.675	44.0625	1.19931	227.621	197.108	276.408	490.191	542.001	577.832	CAGCGAGGUAUAGAGUUCCUACG	mature miRNA	standard	MIMAT0008575,MIMAT0000336,MIMAT0020815,MIMAT0009007	dme-miR-276a-5p	dme-miR-276a-5p, dme-miR-276b-5p			dgr-miR-276a-5p							dwi-miR-276a-5p
304	dpe-miR-100	0.0164977	0.0257234	167.617	14.7508	262.327	34.3074	0.646201	184.24	156.091	162.519	227.256	295.816	263.91	AACCCGUAAUUCCGAACUUGUG	mature miRNA	standard	MIMAT0008718,MIMAT0001228	dpe-miR-100						dpe-miR-100	dps-miR-100
2216	dme-miR-4963-3p	0.0165476	0.0257447	12.8248	2.29099	37.0468	12.2779	1.53042	10.6873	15.2433	12.5436	33.726	50.6436	26.7708	AUUCUCUGCGGGCUGGAACCAG	mature miRNA	standard	MIMAT0020186	dme-miR-4963-3p	dme-miR-4963-3p
594	aae-miR-286a	0.0166139	0.0257914	55.3349	6.51103	30.4891	5.25903	-0.859896	62.1483	54.6806	49.1757	31.7442	24.716	35.007	UGACUAGACCGAACACUCGCGUCCU	mature miRNA	standard	MIMAT0014314	aae-miR-286a													aae-miR-286a
1026	hme-miR-998	0.0171979	0.0266399	290.661	10.8514	467.093	46.2399	0.684373	296.174	278.159	297.648	502.214	484.36	414.704	UAGCACCAUGGGAUUCAGCUCA	mature miRNA	standard	MIMAT0025001,MIMAT0024423,MIMAT0018853	hme-miR-998																			hme-miR-998		mse-miR-998					tca-miR-998-3p
522	bmo-miR-279e	0.0173963	0.0268886	36.6865	3.23657	15.3448	2.87687	-1.2575	32.9492	38.5523	38.5579	14.4803	18.5548	12.9993	UGACUAGCGAUACACUCCGGCU	mature miRNA	standard	MIMAT0015406	bmo-miR-279e																	bmo-miR-279e
270	ame-miR-92a	0.0174786	0.0269573	61.8502	3.50014	49.6086	2.85889	-0.318188	65.4836	58.5005	61.5664	47.8174	52.9056	48.1026	AUUGCACUUGUCCCGGCCUAU	mature miRNA	standard	MIMAT0004435,MIMAT0018407,MIMAT0018439,MIMAT0015668	ame-miR-92a															ame-miR-92a							ngi-miR-92a	nlo-miR-92a	nvi-miR-92a
962	dme-miR-989-5p	0.0177632	0.0273369	2.83903	1.38864	31.7077	3.60828	3.48136	1.35354	4.10457	3.05898	27.5432	33.6802	33.8997	GGCCACUACCUUGCAGUCACGUG	mature miRNA	standard	MIMAT0020887	dme-miR-989-5p	dme-miR-989-5p
2427	mja-miR-6492	0.0179386	0.0275472	220.516	29.9008	386.999	10.1119	0.811445	255.042	203.397	203.109	381.501	398.669	380.827	GUUGACCGAAGCGGAGGAG	mature miRNA	standard	MIMAT0025300	mja-miR-6492																													mja-miR-6492
883	dme-miR-973-3p	0.018109	0.0277489	32.5907	1.75333	18.9408	2.17739	-0.782964	30.9142	34.4119	32.4459	16.5823	19.3656	20.8745	UCUGUUCAUUCUCCGACACAAG	mature miRNA	standard	MIMAT0020870	dme-miR-973-3p	dme-miR-973-3p
1940	tca-miR-3804b-3p	0.0181993	0.0278273	21.3595	2.42869	36.2155	1.64184	0.761726	22.4358	23.0641	18.5787	35.7399	34.8639	38.0426	UGGAAUGUUCCAUAAGUGUGC	mature miRNA	standard	MIMAT0018627	tca-miR-3804b-3p																										tca-miR-3804b-3p
2432	bmo-miR-6497-5p	0.0183163	0.0279461	17850.5	830.047	10547.1	1191.82	-0.759123	17794.5	17049.9	18707.2	11335.9	11129.3	9176.07	GCUCUGAGGACCGGGGCGUGUC	mature miRNA	standard	MIMAT0025321	bmo-miR-6497-5p																	bmo-miR-6497-5p
2323	ame-miR-6000a-3p	0.0183569	0.0279481	19.3554	3.77054	45.4271	3.49581	1.23081	18.4901	23.4834	16.0928	43.4457	43.3721	49.4635	UAGUACGAGAAGUACCCACA	mature miRNA	standard	MIMAT0023540	ame-miR-6000a-3p															ame-miR-6000a-3p
209	dme-miR-31a-5p	0.018891	0.028683	2457.83	66.8154	2685.13	50.4879	0.127606	2386.46	2518.89	2468.14	2646.62	2742.29	2666.48	UGGCAAGAUGUCGGCAUAGCUGA	mature miRNA	standard	MIMAT0008477,MIMAT0008519,MIMAT0008585,MIMAT0000400,MIMAT0008677,MIMAT0008723,MIMAT0001220,MIMAT0008825,MIMAT0008886,MIMAT0008967,MIMAT0009044,MIMAT0009103	dme-miR-31a-5p	dme-miR-31a-5p	dan-miR-31a	der-miR-31a	dgr-miR-31a	dmo-miR-31a	dpe-miR-31a	dps-miR-31a	dse-miR-31a	dsi-miR-31a	dvi-miR-31a-5p	dwi-miR-31a	dya-miR-31a
52	dme-miR-2a-3p	0.0189203	0.028683	5248.19	66.3473	5551.19	92.6417	0.0809773	5284.17	5288.77	5171.62	5645.43	5547.89	5460.24	UAUCACAGCCAGCUUUGAUGAGC	mature miRNA	standard	MIMAT0014308,MIMAT0009202,MIMAT0001485,MIMAT0007894,MIMAT0008414,MIMAT0008510,MIMAT0008607,MIMAT0000106,MIMAT0008672,MIMAT0008729,MIMAT0001200,MIMAT0012657,MIMAT0008819,MIMAT0008853,MIMAT0008909,MIMAT0009006,MIMAT0009106,MIMAT0024971,MIMAT0024972,MIMAT001	dme-miR-2a-3p	dme-miR-2a-3p	dan-miR-2a	der-miR-2a	dgr-miR-2a	dmo-miR-2a	dpe-miR-2a	dps-miR-2a	dse-miR-2a	dsi-miR-2a	dvi-miR-2a-3p	dwi-miR-2a	dya-miR-2a	aae-miR-2c	aga-miR-2	ame-miR-2		bmo-miR-2a-3p		hme-miR-2a, hme-miR-2b			ngi-miR-2	nlo-miR-2	nvi-miR-2c		tca-miR-2a-3p, tca-miR-2b-3p, tca-miR-2c-3p	dpu-miR-2	isc-miR-2a
2205	dme-miR-4956-5p	0.0189837	0.0287179	321.034	5.3118	249.796	14.4424	-0.361974	323.447	324.71	314.943	260.786	255.163	233.438	CGAUGGCCAGCAACAACUCGCU	mature miRNA	standard	MIMAT0020173	dme-miR-4956-5p	dme-miR-4956-5p
2285	rmi-miR-5329	0.0192092	0.0289974	97.0607	9.95489	29.7523	7.42409	-1.70589	106.116	98.6656	86.4009	34.4173	33.6484	21.1912	AGCGACUUGAGCGGUUGUGCGUUGU	mature miRNA	standard	MIMAT0021402	rmi-miR-5329																														rmi-miR-5329
371	dme-miR-193-5p	0.0194147	0.0292033	4.12289	2.46032	42.2426	3.43801	3.35697	2.11538	6.86751	3.38579	41.8905	38.9941	45.8431	UUGGGAUUUUUUAGAUCAGCAG	mature miRNA	standard	MIMAT0020849	dme-miR-193-5p	dme-miR-193-5p
875	dme-miR-971-5p	0.0194278	0.0292033	7.10896	2.38011	29.2483	3.51923	2.04064	4.96317	6.69472	9.66901	26.1508	33.075	28.5191	GCUGUAAAUUGUAAUCAUCAAAGC	mature miRNA	standard	MIMAT0020868	dme-miR-971-5p	dme-miR-971-5p
546	dme-miR-282-3p	0.0195488	0.0293232	54.765	4.54862	78.2626	8.56906	0.515071	59.7479	53.7114	50.8356	73.2433	88.157	73.3877	ACAUAGCCUAUAAGAGGUUAGG	mature miRNA	standard	MIMAT0020809	dme-miR-282-3p	dme-miR-282-3p
754	bmo-miR-745-5p	0.0196188	0.0293663	94.0345	3.2445	523.952	184.888	2.47817	95.8967	95.9187	90.2881	625.692	635.626	310.539	CGGCUCAUCGUGUGGCAGUUUGCU	mature miRNA	standard	MIMAT0013625	bmo-miR-745-5p																	bmo-miR-745-5p
1881	ame-miR-3751	0.0201936	0.0301334	506.526	24.457	588.825	18.5706	0.217202	528.775	510.464	480.339	574.928	581.631	609.916	GGGUGGUGGUGGAAGUCGGGG	mature miRNA	standard	MIMAT0018521	ame-miR-3751															ame-miR-3751
1474	bmo-miR-2839-5p	0.0202475	0.0301334	24.274	6.88278	77.3414	6.87469	1.67183	18.0307	23.1366	31.6546	70.0311	83.6763	78.3169	UCAAACAGAGCGCCAGCGCUAU	mature miRNA	standard	MIMAT0013754	bmo-miR-2839-5p																	bmo-miR-2839-5p
1779	bmo-miR-3389-3p	0.0202585	0.0301334	19.1138	1.7899	47.6708	10.1271	1.31849	17.6478	21.1085	18.5852	58.9801	44.5913	39.4409	CCCUGCGGAACACCGCGCUCG	mature miRNA	standard	MIMAT0015590	bmo-miR-3389-3p																	bmo-miR-3389-3p
376	dme-miR-210-3p	0.0205001	0.0304291	159.409	3.45825	93.0689	12.6865	-0.776365	156.854	163.344	158.03	106.541	81.3503	91.3154	CUUGUGCGUGUGACAGCGGCUAU	mature miRNA	standard	MIMAT0000355,MIMAT0010143,MIMAT0024420	dme-miR-210-3p	dme-miR-210-3p																			lmi-miR-210-3p	mse-miR-210
245	bmo-miR-79-3p	0.0206434	0.030578	1010.13	81.8689	3399.59	894.354	1.75081	1103.32	977.331	949.754	3995.58	3831.98	2371.2	UUCAUAAAGCUAGAUUACCAAAGCAU	mature miRNA	standard	MIMAT0007899	bmo-miR-79-3p																	bmo-miR-79-3p
1147	dps-miR-2502	0.020773	0.030706	216.594	4.58321	132.429	16.622	-0.709776	221.597	215.585	212.599	129.593	150.286	117.407	GCGGCAGCGCCAGCAACAGCU	mature miRNA	standard	MIMAT0012286	dps-miR-2502							dps-miR-2502
386	bmo-miR-210	0.0211412	0.0311855	245.326	16.9785	135.61	18.6363	-0.855243	230.551	263.873	241.555	155.279	118.216	133.333	UUGUGCGUGUGACAGCGGCU	mature miRNA	standard	MIMAT0007903	bmo-miR-210																	bmo-miR-210
1855	ame-miR-3726	0.0212374	0.0312607	21.8359	2.70273	36.666	5.94201	0.747745	24.1744	18.8768	22.4563	43.5243	33.0611	33.4127	AACGAGUGGUGGAUGCCAGCGU	mature miRNA	standard	MIMAT0018593	ame-miR-3726															ame-miR-3726
2213	dme-miR-4961-5p	0.0212859	0.0312607	54.8484	2.72942	33.3893	3.96243	-0.716064	53.7478	57.9563	52.8411	29.548	37.4627	33.1573	UCUCUAUGUGUAUGUAUGUAUC	mature miRNA	standard	MIMAT0020181	dme-miR-4961-5p	dme-miR-4961-5p
387	dan-miR-210	0.0213351	0.0312607	117.864	1.54037	52.7728	10.3332	-1.15925	119.362	116.285	117.944	58.9438	40.8435	58.5311	UUGUGCGUGUGACAGCGGCUA	mature miRNA	standard	MIMAT0001477,MIMAT0008433,MIMAT0008546,MIMAT0008613,MIMAT0008667,MIMAT0008704,MIMAT0001233,MIMAT0008776,MIMAT0008849,MIMAT0008928,MIMAT0009020,MIMAT0009095,MIMAT0018399,MIMAT0015695,MIMAT0008376	dan-miR-210		dan-miR-210	der-miR-210	dgr-miR-210	dmo-miR-210	dpe-miR-210	dps-miR-210a	dse-miR-210	dsi-miR-210	dvi-miR-210-3p	dwi-miR-210	dya-miR-210			ame-miR-210							ngi-miR-210		nvi-miR-210		tca-miR-210-3p
18	hme-let-7	0.0213965	0.0312607	2129.76	103.405	1744.32	109.583	-0.288021	2248.53	2080.96	2059.78	1869.18	1699.71	1664.09	UGAGGUAGUAGGUUGUAUAGUA	mature miRNA	standard	MIMAT0024931	hme-let-7																			hme-let-7
303	tca-miR-100-5p	0.021412	0.0312607	3653.61	87.0461	2692.2	204.826	-0.440539	3741.16	3567.08	3652.61	2913.93	2652.6	2510.07	AACCCGUAGAUCCGAACUUGUGGG	mature miRNA	standard	MIMAT0008369	tca-miR-100-5p																										tca-miR-100-5p
364	hme-miR-193-3p	0.0215284	0.0313337	43.3824	5.74282	6.87891	2.73034	-2.65686	37.3213	48.7426	44.0833	3.73005	8.58831	8.31838	UACUGGCCUGCUAAGUCCCAAG	mature miRNA	standard	MIMAT0020539,MIMAT0024439	hme-miR-193-3p																			hme-miR-193-3p		mse-miR-193
272	bmo-miR-92a	0.0215502	0.0313337	555.065	9.26168	213.368	49.8713	-1.37931	563.977	555.73	545.489	251.866	231.208	157.031	UAUUGCACCAGUCCCGGCCUAU	mature miRNA	standard	MIMAT0016927,MIMAT0024993,MIMAT0024471	bmo-miR-92a																	bmo-miR-92a		hme-miR-92a		mse-miR-92a
410	tca-miR-252a-5p	0.0216019	0.0313447	1578.43	61.0674	2770.34	374.029	0.811571	1619.02	1508.2	1608.07	2847.58	3099.72	2363.72	CUAAGUACUAGUGCCGCAGG	mature miRNA	standard	MIMAT0018804	tca-miR-252a-5p																										tca-miR-252a-5p
465	bmo-miR-276-5p	0.0221182	0.0320286	121.33	19.4085	231.588	17.4986	0.932621	143.683	108.762	111.544	251.44	218.404	224.919	AGCGAGGUAUAGAGUUCCUACG	mature miRNA	standard	MIMAT0004202,MIMAT0024954,MIMAT0010138	bmo-miR-276-5p																	bmo-miR-276-5p		hme-miR-276	lmi-miR-276-5p
276	aae-miR-92a-3p	0.0227427	0.0328659	43.1016	6.91281	18.7316	5.0601	-1.20227	35.7878	49.5277	43.9892	21.2228	12.9089	22.0631	UAUUGCACUUGUCCCGGCCUA	mature miRNA	standard	MIMAT0014228	aae-miR-92a-3p													aae-miR-92a-3p
1319	bmo-miR-2739	0.023507	0.0338338	66.7221	6.15232	51.1868	2.85707	-0.382393	73.3396	61.1756	65.6511	49.6784	54.4819	49.4001	GAGAUGUGGAUAUUAUGGUGUGGAGG	mature miRNA	standard	MIMAT0012617	bmo-miR-2739																	bmo-miR-2739
1094	bmo-miR-1175-5p	0.0235076	0.0338338	11.8084	8.27758	114.4	9.72615	3.2762	6.43546	21.3408	7.64896	122.873	116.548	103.78	AAGUGGAGGUGUGAUCUCUUCA	mature miRNA	standard	MIMAT0013612,MIMAT0024935	bmo-miR-1175-5p																	bmo-miR-1175-5p		hme-miR-1175
97	tca-miR-7-5p	0.0244618	0.035136	256.083	13.498	160.991	19.564	-0.669629	244.414	270.866	252.968	183.424	147.465	152.084	UGGAAGACUAGUGAUUUUGUUGUUC	mature miRNA	standard	MIMAT0008355	tca-miR-7-5p																										tca-miR-7-5p
2374	ame-miR-6047b	0.0246514	0.035337	29.6247	3.26833	8.95768	3.09082	-1.7256	27.3552	28.1482	33.3708	7.42365	12.5154	6.93396	AGCACAGGCCAGUCAGUCCACU	mature miRNA	standard	MIMAT0023688	ame-miR-6047b															ame-miR-6047b
383	tur-miR-210-5p	0.0247067	0.0353449	102.135	5.64134	64.5145	7.62133	-0.662789	108.643	99.1369	98.6266	72.8839	62.6855	57.974	AGUUGUUUGACCACGACACAAGG	mature miRNA	standard	MIMAT0023070	tur-miR-210-5p
344	dme-miR-184-5p	0.024913	0.0355686	14.7626	0.268762	33.2149	7.72205	1.16989	14.5327	15.0581	14.6971	28.6297	28.8847	42.1304	CCUUAUCAUUCUCUCGCCCCG	mature miRNA	standard	MIMAT0008511,MIMAT0008566,MIMAT0000330,MIMAT0008821,MIMAT0008903,MIMAT0009121	dme-miR-184-5p	dme-miR-184-5p		der-miR-184-5p	dgr-miR-184-5p				dse-miR-184-5p	dsi-miR-184-5p			dya-miR-184-5p
374	dpu-miR-193	0.0255816	0.03645	39.19	1.41193	6.4894	2.83726	-2.59433	37.7692	40.5929	39.208	3.2478	7.69907	8.52134	UACUGGCCUGCUAAGUCCCAAA	mature miRNA	standard	MIMAT0012643	dpu-miR-193																											dpu-miR-193
373	ame-miR-193	0.0261827	0.0372318	44.4334	3.79366	11.5366	4.46956	-1.94543	43.4091	41.2571	48.6341	16.3311	7.48507	10.7935	UACUGGCCUGCUAAGUCCCAA	mature miRNA	standard	MIMAT0018508	ame-miR-193															ame-miR-193
388	api-miR-210	0.026427	0.0375041	44.2556	2.58524	20.9194	4.65396	-1.08102	42.2546	43.3377	47.1746	17.9377	18.5385	26.2821	UUGUGCGUGUGACAUCGGCUA	mature miRNA	standard	MIMAT0014716	api-miR-210																api-miR-210
613	bmo-miR-305-3p	0.0268832	0.0380756	121.084	7.97512	156.345	5.04799	0.368723	127.509	123.586	112.159	159.296	159.224	150.517	GGCGCUUGUUGGAGUACACUU	mature miRNA	standard	MIMAT0015236	bmo-miR-305-3p																	bmo-miR-305-3p
2200	dme-miR-4954-3p	0.0270163	0.0381881	47.2731	6.21743	28.4108	1.56633	-0.734579	49.0656	52.3974	40.3564	26.9328	30.0526	28.2472	UCGAUCGCGGUUCGAGUGCUC	mature miRNA	standard	MIMAT0020170	dme-miR-4954-3p	dme-miR-4954-3p
1329	bmo-miR-2755-5p	0.027995	0.0394929	142.543	69.9234	637.936	61.2876	2.16201	222.957	108.624	96.0493	599.132	708.591	606.085	CAAGGUGGCCUAGCAGAGUGUU	mature miRNA	standard	MIMAT0013615	bmo-miR-2755-5p																	bmo-miR-2755-5p
1025	bmo-miR-998	0.0280899	0.0395483	328.832	0.746073	594.424	100.07	0.854142	329.442	329.054	328	688.084	606.201	488.987	UAGCACCAUGGGAUUCAGCU	mature miRNA	standard	MIMAT0013603	bmo-miR-998																	bmo-miR-998
1837	dme-miR-3644-3p	0.0283043	0.0397714	0.172321	0.284813	99.4864	8.89545	9.17325	0.501195	0.0078845	0.0078845	94.5506	109.755	94.1531	CAUAAACUAUAUUUAACCACUAU	mature miRNA	standard	MIMAT0018062	dme-miR-3644-3p	dme-miR-3644-3p
1143	dme-miR-2500-3p	0.0285878	0.0400906	51.2639	6.71242	28.5665	6.30089	-0.843621	56.0231	54.1823	43.5863	22.5971	27.9489	35.1534	GGAUUUUGUGUGUGGACCUCAG	mature miRNA	standard	MIMAT0012215	dme-miR-2500-3p	dme-miR-2500-3p
461	tur-miR-276-3p	0.028731	0.040212	5823.35	44.6384	6682.14	271.384	0.198462	5815.12	5871.53	5783.4	6976.19	6441.3	6628.94	UAGGAACUUCAUACCAUGCUCG	mature miRNA	standard	MIMAT0023035	tur-miR-276-3p
385	aga-miR-210	0.0303312	0.0423683	57.3557	2.31401	27.1001	5.86259	-1.08164	59.9668	56.5412	55.559	29.8456	31.0861	20.3685	UUGUGCGUGUGACAACGGCUA	mature miRNA	standard	MIMAT0001505	aga-miR-210														aga-miR-210
2594	ame-miR-9869	0.0304488	0.0423795	16.6716	3.01904	28.7303	4.71762	0.785181	16.8404	13.5717	19.6027	27.2962	33.9986	24.8962	UCGGGGAUCGCGGAUGCGGAGAGC	mature miRNA	standard	MIMAT0037273	ame-miR-9869															ame-miR-9869
1186	dps-miR-2533	0.0304584	0.0423795	15.0027	5.08305	46.9633	5.728	1.64631	20.3535	14.4164	10.2383	42.4991	53.4219	44.969	UUCUGGCAGUUGGCCGGCCCAUC	mature miRNA	standard	MIMAT0012322	dps-miR-2533							dps-miR-2533
1008	dps-miR-995-5p	0.0312	0.0433229	168.074	7.27551	149.713	4.3727	-0.166894	176.085	161.878	166.26	150.825	153.423	144.892	GCCCGGAUUCUGUGUGUGCUGCG	mature miRNA	standard	MIMAT0012271	dps-miR-995-5p							dps-miR-995-5p
1865	ame-miR-3736	0.0313009	0.0433229	136.144	8.37729	86.4341	11.5556	-0.655458	144.751	135.662	128.018	99.5055	82.2191	77.5776	CGAUUACCCUGAGUAUGCUCC	mature miRNA	standard	MIMAT0018605	ame-miR-3736															ame-miR-3736
815	dme-miR-960-3p	0.0313193	0.0433229	40.5939	1.32555	21.5463	4.24784	-0.913824	41.6841	39.1184	40.9792	21.5639	17.2897	25.7853	UAUACGGUCUGGGACACUUUUA	mature miRNA	standard	MIMAT0020855	dme-miR-960-3p	dme-miR-960-3p
1592	bmo-miR-3218	0.0315313	0.0435315	7.57952	3.41653	39.1081	8.2777	2.36729	10.9598	7.65086	4.12788	37.6881	48.004	31.6323	AGUCAUACACAGAGUGAGCAGCG	mature miRNA	standard	MIMAT0015398	bmo-miR-3218																	bmo-miR-3218
2435	bmo-miR-6498-5p	0.0317839	0.0437953	120.61	15.2413	765.071	343.176	2.66524	135.248	121.752	104.83	1025.11	894	376.103	CGCGUCUGUUGUCGCAGCCGUGC	mature miRNA	standard	MIMAT0025323	bmo-miR-6498-5p																	bmo-miR-6498-5p
1393	bmo-miR-2783	0.0319159	0.0438921	184.976	3.61212	140.752	12.0918	-0.39418	186.147	187.858	180.924	153.819	129.958	138.48	CGGGCGAGGGUGUGGGUGUGGCG	mature miRNA	standard	MIMAT0013679	bmo-miR-2783																	bmo-miR-2783
1326	bmo-miR-2753	0.0331334	0.0454785	56.5285	4.84345	7.86584	4.68631	-2.8453	58.2723	60.2585	51.0546	3.31767	7.60081	12.679	UCAAAUGGAAGAAGCUGGUA	mature miRNA	standard	MIMAT0012604	bmo-miR-2753																	bmo-miR-2753
69	api-miR-2c	0.0339592	0.0465221	36.3444	1.83213	18.7523	4.07816	-0.954667	38.3677	34.7977	35.8679	23.1053	18.1314	15.0202	CCGUCAAAGCGGGCUGUCGUA	mature miRNA	standard	MIMAT0014728	api-miR-2c																api-miR-2c
2437	pxy-miR-8487	0.0342013	0.0467637	28.7565	4.64567	46.3278	7.00217	0.68799	34.0023	25.1622	27.105	51.0562	38.2836	49.6437	UAUAGUAGGGAGAUAUGG	mature miRNA	standard	MIMAT0033694	pxy-miR-8487																									pxy-miR-8487
1007	dvi-miR-995-5p	0.0346447	0.0472791	184.213	1.09159	143.814	12.1337	-0.357173	183.589	185.474	183.578	136.998	136.621	157.823	GCCCGGAUACUGUGUGUGUUGCG	mature miRNA	standard	MIMAT0035608	dvi-miR-995-5p										dvi-miR-995-5p
350	api-miR-184b	0.0347676	0.0473559	2052.35	50.0231	2212	56.0585	0.108075	2082.35	1994.61	2080.1	2270.48	2206.8	2158.73	UGGACGGAGAACUGAUAAAGGA	mature miRNA	standard	MIMAT0014715	api-miR-184b																api-miR-184b
1870	ame-miR-3741	0.0352206	0.0478812	105.739	4.57212	153.433	17.4336	0.537112	110.058	106.207	100.95	169.909	155.213	135.179	ACGAGAGGGGGAGAGAGAAGUA	mature miRNA	standard	MIMAT0018610	ame-miR-3741															ame-miR-3741
2478	pxy-miR-8516	0.0363071	0.0492641	9295.73	376.331	7005.79	626.472	-0.408021	9597.72	9415.34	8874.13	7720	6748.13	6549.23	GCGGCGAGCGAACAGGU	mature miRNA	standard	MIMAT0033753	pxy-miR-8516																									pxy-miR-8516
2176	dme-miR-4939-3p	0.0366326	0.049611	17.0389	2.51367	29.3828	5.93303	0.78614	16.7671	19.6774	14.6722	22.8471	30.8717	34.4296	ACGGGUGCAGGUGAAGAUUCG	mature miRNA	standard	MIMAT0020145	dme-miR-4939-3p	dme-miR-4939-3p
711	bmo-miR-316-3p	0.037001	0.0500147	116.964	9.30966	22.5689	11.0209	-2.37365	127.462	113.717	109.712	10.3748	31.8184	25.5137	ACGGCAAAGUGAAAAGGUCUCC	mature miRNA	standard	MIMAT0013598	bmo-miR-316-3p																	bmo-miR-316-3p
153	aae-miR-11-3p	0.0370878	0.0500369	68.3298	4.43375	103.45	13.4192	0.598342	66.1346	73.4329	65.4219	96.8706	94.5895	118.889	CAUCACAGUCUGAGUUCUUGCU	mature miRNA	standard	MIMAT0014242,MIMAT0007856,MIMAT0014407	aae-miR-11-3p													aae-miR-11-3p	aga-miR-11				cqu-miR-11-3p
1738	bmo-miR-3359	0.0384828	0.0516887	37.8305	5.67854	59.0228	1.17151	0.641722	41.9732	40.1608	31.3575	59.3166	60.0194	57.7323	UGCGGUAUCCGUGAACCGCCCUGAC	mature miRNA	standard	MIMAT0015545	bmo-miR-3359																	bmo-miR-3359
1304	pxy-miR-2733b-3p	0.0385088	0.0516887	87.6039	5.05196	60.5339	7.13548	-0.533251	90.2645	90.7694	81.7776	54.1147	68.2168	59.2703	UCACUGGGUGUGUGAUGCCUGU	mature miRNA	standard	MIMAT0033741	pxy-miR-2733b-3p																									pxy-miR-2733b-3p
280	bmo-miR-92b	0.0385302	0.0516887	542.548	6.9585	250.851	64.5319	-1.11292	542.254	549.65	535.742	302.775	271.174	178.604	AAUUGCACCAAUCCCGGCCUGC	mature miRNA	standard	MIMAT0009155,MIMAT0024487	bmo-miR-92b																	bmo-miR-92b				mse-miR-92b
2605	ame-miR-9880	0.0409949	0.0548914	141.52	7.60142	8.96556	6.22574	-3.98047	135.503	138.995	150.063	11.6931	13.362	1.84156	AUCGGCUUUCAUCGGAUGGGG	mature miRNA	standard	MIMAT0037284	ame-miR-9880															ame-miR-9880
1389	bmo-miR-2780c	0.0411517	0.0549978	42.5745	5.15318	69.4262	14.2979	0.705488	46.9939	36.9142	43.8155	68.4214	84.2	55.6571	AAGGGCGUUAAAUGAAGACUUAG	mature miRNA	standard	MIMAT0013760	bmo-miR-2780c																	bmo-miR-2780c
357	bmo-miR-190-5p	0.041827	0.0557205	946.234	139.012	614.072	11.4122	-0.62379	1032	785.846	1020.86	603.124	625.898	613.193	AGAUAUGUUUGAUAUUCUUGGUU	mature miRNA	standard	MIMAT0009153,MIMAT0023084	bmo-miR-190-5p																	bmo-miR-190-5p
2400	mse-miR-6098	0.0419253	0.0557205	41.9699	2.25294	15.2755	5.25669	-1.45814	39.3696	43.2033	43.3368	19.7714	16.5593	9.49582	AUAGUGAUUGUGUGUUGGAA	mature miRNA	standard	MIMAT0024506	mse-miR-6098																					mse-miR-6098
1718	bmo-miR-3338-3p	0.0419275	0.0557205	30.5114	5.16768	50.7181	9.86436	0.733154	36.3482	28.6669	26.519	50.3009	60.7845	41.069	AUGUACUUACUUUGUUUGUUCU	mature miRNA	standard	MIMAT0015526,MIMAT0024982,MIMAT0024432	bmo-miR-3338-3p																	bmo-miR-3338-3p		hme-miR-3338		mse-miR-3338
967	bmo-miR-989a	0.0423496	0.0561764	266.363	14.6743	86.0419	36.8263	-1.63028	277.696	271.606	249.787	80.0732	125.488	52.5645	GUGUGAUGUGACGUAGUGGAA	mature miRNA	standard	MIMAT0012633	bmo-miR-989a																	bmo-miR-989a
1806	bmo-miR-3413	0.0426856	0.0565167	25.1724	3.75609	38.1699	2.28121	0.600595	23.1448	22.8658	29.5065	35.5901	38.999	39.9207	UGAGUACCCGCUGCGCCCGAGAGAG	mature miRNA	standard	MIMAT0015619	bmo-miR-3413																	bmo-miR-3413
8	dme-bantam-3p	0.043067	0.0569157	6.58937	3.18695	28.1195	6.50818	2.09336	9.86687	3.50142	6.39984	24.0097	24.7257	35.6232	UGAGAUCAUUUUGAAAGCUGAUU	mature miRNA	standard	MIMAT0008409,MIMAT0008533,MIMAT0008559,MIMAT0000365,MIMAT0008634,MIMAT0008721,MIMAT0001197,MIMAT0008775,MIMAT0008861,MIMAT0008966,MIMAT0008985,MIMAT0009057	dme-bantam-3p	dme-bantam-3p	dan-bantam	der-bantam	dgr-bantam	dmo-bantam	dpe-bantam	dps-bantam	dse-bantam	dsi-bantam	dvi-bantam-3p	dwi-bantam	dya-bantam
2377	ame-miR-6050	0.0442999	0.0584364	73.4095	1.38463	38.1825	8.95907	-0.943057	73.3621	72.0492	74.8173	28.0074	44.8873	41.6527	GCGGGUUGUGGAGGGUGGAA	mature miRNA	standard	MIMAT0023674	ame-miR-6050															ame-miR-6050
1402	tca-miR-2788-5p	0.0447826	0.0589638	14.815	1.38034	31.368	7.57241	1.08224	14.1301	13.911	16.4038	22.7373	34.4688	36.8979	UGGGGUUUCUUAGCGGCAUUU	mature miRNA	standard	MIMAT0018798	tca-miR-2788-5p																										tca-miR-2788-5p
2141	tca-miR-3897-3p	0.044966	0.0590958	373.305	35.1811	284.374	9.59476	-0.392568	387.683	399.02	333.213	277.13	295.256	280.736	CGUGGUGGUGGGGGUGGGG	mature miRNA	standard	MIMAT0018899	tca-miR-3897-3p																										tca-miR-3897-3p
697	dvi-miR-313-5p	0.0457378	0.0599992	38.9372	3.14957	11.1113	5.84438	-1.80912	41.5714	39.7916	35.4486	9.1143	6.52718	17.6924	UCGGCUGUGGUCAGUGUCAAUU	mature miRNA	standard	MIMAT0032050	dvi-miR-313-5p										dvi-miR-313-5p
340	bmo-miR-184-3p	0.0458641	0.0600542	2186.73	198.491	2789.87	43.2228	0.351426	2310.73	1957.79	2291.65	2829.7	2796	2743.91	ACUGGACGGAGAACUGAUAAGGGC	mature miRNA	standard	MIMAT0007902	bmo-miR-184-3p																	bmo-miR-184-3p
268	dpu-miR-92	0.0460234	0.0601518	30.0803	5.01353	18.7015	3.56298	-0.685663	34.9865	24.9659	30.2885	15.7617	22.664	17.6789	AAUUGCACUCGUCCCGGCCUGC	mature miRNA	standard	MIMAT0012672	dpu-miR-92																											dpu-miR-92
623	dme-miR-306-3p	0.0467468	0.0609853	30.9731	2.57996	13.391	4.00747	-1.20975	29.3737	33.9494	29.5963	8.94915	16.7354	14.4885	GGGGGUCACUCUGUGCCUGUGC	mature miRNA	standard	MIMAT0008495,MIMAT0000394,MIMAT0008805,MIMAT0009069	dme-miR-306-3p	dme-miR-306-3p		der-miR-306-3p					dse-miR-306-3p				dya-miR-306-3p
2104	tca-miR-3878-5p	0.0469649	0.0611576	22.7308	5.75988	38.3087	5.70645	0.753025	20.8288	29.2011	18.1625	34.0053	36.1391	44.7818	UGGACGGAGAACUAAUUGU	mature miRNA	standard	MIMAT0018848	tca-miR-3878-5p																										tca-miR-3878-5p
1355	mse-miR-2766	0.047074	0.0611876	9067.38	223.447	8244.98	367.806	-0.137169	9322.59	8906.96	8972.58	8636.32	7906.41	8192.2	UCAGUCUUGUCGAAUGGUGGGU	mature miRNA	standard	MIMAT0024482	mse-miR-2766																					mse-miR-2766
368	dps-miR-193-5p	0.0473169	0.0613833	3.96241	2.53422	39.2731	13.166	3.30909	4.84863	5.93451	1.10408	30.8063	32.5712	54.4417	AGUUGGGAUUUUUUAGAUCAGCAG	mature miRNA	standard	MIMAT0012277	dps-miR-193-5p							dps-miR-193-5p
96	dvi-miR-7-5p	0.0473972	0.0613833	165.402	7.47916	126.611	12.2836	-0.385578	162.057	173.97	160.18	123.221	116.378	140.233	UGGAAGACUAGUGAUUUUGUUGUU	mature miRNA	standard	MIMAT0014734,MIMAT0008931,MIMAT0024426,MIMAT0023036	dvi-miR-7-5p										dvi-miR-7-5p						api-miR-7					mse-miR-7
1909	ame-miR-3779	0.0476897	0.0616498	82.3161	5.28336	67.8513	5.49285	-0.278798	88.2864	78.2447	80.417	72.7506	61.9132	68.89	GCCGGGCCUGCCGCUCGACACG	mature miRNA	standard	MIMAT0018556	ame-miR-3779															ame-miR-3779
2124	tca-miR-3888-5p	0.0480276	0.0619739	60.2871	3.18061	40.7218	6.09915	-0.56605	63.8732	59.1807	57.8076	47.275	39.6791	35.2112	GUGCUUUGAAUGUCACGCC	mature miRNA	standard	MIMAT0018874	tca-miR-3888-5p																										tca-miR-3888-5p
2303	tur-miR-5730-3p	0.048177	0.062054	115.384	3.90381	0.421324	0.722291	-8.09729	119.422	115.1	111.629	0.004309	0.004309	1.25535	CGGUGGCUUUUUCCUCGGUGGA	mature miRNA	standard	MIMAT0023051	tur-miR-5730-3p
151	bmo-miR-11-3p	0.0484215	0.0621929	4497.66	105.282	5152.07	250.52	0.195978	4616.75	4459.26	4416.97	5431.67	4948.02	5076.51	CAUCACAGUCAGAGUUCUAGCU	mature miRNA	standard	MIMAT0013602,MIMAT0024934,MIMAT0024422	bmo-miR-11-3p																	bmo-miR-11-3p		hme-miR-11		mse-miR-11
202	bmo-miR-31-3p	0.0484597	0.0621929	13.8515	0.765473	25.6825	6.27045	0.890751	13.4661	13.3552	14.733	21.9851	22.1401	32.9225	GGCUGUGUCACUUCGAGCCAGC	mature miRNA	standard	MIMAT0015242,MIMAT0024447	bmo-miR-31-3p																	bmo-miR-31-3p				mse-miR-31
1315	bmo-miR-2734	0.0486371	0.0623081	52.7661	3.55438	27.5738	6.74688	-0.936314	50.0017	51.5211	56.7755	20.4035	28.5206	33.7973	UUUGUCGUGUCUGGUAGUCGC	mature miRNA	standard	MIMAT0012612	bmo-miR-2734																	bmo-miR-2734
390	tca-miR-219-3p	0.0488505	0.062469	56.629	2.45977	13.4594	9.02498	-2.07293	54	58.8745	57.0127	23.8256	9.20191	7.35069	AGGACUGUGUGUGGACAUCAUC	mature miRNA	standard	MIMAT0019121	tca-miR-219-3p																										tca-miR-219-3p
1753	bmo-miR-3373-3p	0.0495367	0.0632326	16.5627	3.95473	32.5914	4.1608	0.976558	16.8513	20.3651	12.4715	29.287	37.264	31.2232	GCCACGUGACAUUCCCGCAGCUUC	mature miRNA	standard	MIMAT0015562	bmo-miR-3373-3p																	bmo-miR-3373-3p
38	tca-miR-1-5p	0.0503299	0.0640792	354.89	8.10853	0.927216	1.59771	-8.58025	360.918	358.082	345.672	2.77209	0.00477786	0.00477786	CCGUGCUUCCUUACUUCCCAUA	mature miRNA	standard	MIMAT0019092	tca-miR-1-5p																										tca-miR-1-5p
1493	bmo-miR-2859	0.0503801	0.0640792	177.644	20.3729	8.32044	8.32168	-4.41619	198.514	176.611	157.808	1.00679	17.3748	6.57975	CAACUAUUGAUCGGGCAGGACAA	mature miRNA	standard	MIMAT0013799	bmo-miR-2859																	bmo-miR-2859
1990	tca-miR-3826-3p	0.0504807	0.0640924	38.4905	6.07286	25.2746	4.20809	-0.606812	43.2206	40.6088	31.6422	23.0005	22.6929	30.1305	CUAUCCCCGACUACGCCUCGG	mature miRNA	standard	MIMAT0018681	tca-miR-3826-3p																										tca-miR-3826-3p
1144	dme-miR-2500-5p	0.0517896	0.0655604	31.0654	1.5896	21.3077	3.09582	-0.543932	32.8445	29.7848	30.567	21.801	24.1273	17.9949	GUAAGGAACACACAUAUACAAUACC	mature miRNA	standard	MIMAT0012214	dme-miR-2500-5p	dme-miR-2500-5p
1875	ame-miR-3746	0.0518213	0.0655604	98.9521	1.82057	61.1555	12.882	-0.694248	99.7876	96.8638	100.205	56.0173	51.6356	75.8137	CGCGGAGAGGAAGGUAUGCGU	mature miRNA	standard	MIMAT0018514	ame-miR-3746															ame-miR-3746
2227	dme-miR-4969-3p	0.0528985	0.0668043	182.999	1.02061	160.755	8.78517	-0.186973	184.172	182.51	182.315	154.629	156.815	170.82	CCACCUGUCAAUCAAUACCACC	mature miRNA	standard	MIMAT0020196	dme-miR-4969-3p	dme-miR-4969-3p
2522	pxy-miR-8546	0.0531823	0.0670084	41.1349	6.19291	0.288967	0.493432	-7.15331	47.9829	39.4942	35.9275	0.00408357	0.858734	0.00408357	GGCUGUUGGCGAACUG	mature miRNA	standard	MIMAT0033815	pxy-miR-8546																									pxy-miR-8546
425	aae-miR-263a-3p	0.0532486	0.0670084	373.015	11.167	456.129	34.4919	0.290206	380.015	378.894	360.137	474.367	477.673	416.347	CGUGUUCUGGCAGUGGCAUCCC	mature miRNA	standard	MIMAT0015372	aae-miR-263a-3p													aae-miR-263a-3p
134	bmo-miR-9c-5p	0.0546275	0.0686221	2262.73	87.9119	1851.49	137.534	-0.28938	2356.48	2249.58	2182.14	1935.17	1926.55	1692.76	UCUUUGGUAUCCUAGCUG	mature miRNA	standard	MIMAT0015302	bmo-miR-9c-5p																	bmo-miR-9c-5p
1148	dps-miR-2503	0.0548224	0.0687455	36.7383	7.56972	12.1711	5.01814	-1.59382	45.1476	34.5983	30.4689	7.09558	17.1298	12.2879	AGGAUGCCGAGCAUAUUAUAU	mature miRNA	standard	MIMAT0012287	dps-miR-2503							dps-miR-2503
579	dmo-miR-284	0.0554726	0.0693642	62.2333	5.26264	21.5069	8.58649	-1.53289	68.2891	59.642	58.7688	11.6768	25.3012	27.5425	CAAAGUCAGCAACUUGAUUCCAGCAACUG	mature miRNA	standard	MIMAT0008628	dmo-miR-284					dmo-miR-284
157	cqu-miR-11-5p	0.0555624	0.0693642	408.346	23.426	613.716	93.7905	0.587779	425.091	418.372	381.576	654.138	680.518	506.493	CGAGAACUCCGGCUGUGACC	mature miRNA	standard	MIMAT0014406	cqu-miR-11-5p																		cqu-miR-11-5p
492	isc-miR-278	0.0556084	0.0693642	3908	252.803	3427.93	120.013	-0.189092	3637.59	4138.43	3947.99	3561.72	3392.33	3329.75	UCGGUGGGAUUUUCGUCCGUUU	mature miRNA	standard	MIMAT0016930	isc-miR-278																												isc-miR-278
284	dme-miR-92b-3p	0.0557379	0.069404	31.273	1.41778	16.4415	4.86427	-0.927576	32.5887	31.4587	29.7715	21.9605	14.5856	12.7783	AAUUGCACUAGUCCCGGCCUGC	mature miRNA	standard	MIMAT0008405,MIMAT0008543,MIMAT0008624,MIMAT0000358,MIMAT0008658,MIMAT0008756,MIMAT0001227,MIMAT0008774,MIMAT0008879,MIMAT0008962,MIMAT0008991,MIMAT0009120	dme-miR-92b-3p	dme-miR-92b-3p	dan-miR-92b	der-miR-92b	dgr-miR-92b	dmo-miR-92b	dpe-miR-92b	dps-miR-92b	dse-miR-92b	dsi-miR-92b	dvi-miR-92b-3p	dwi-miR-92b	dya-miR-92b
61	pxy-miR-2b	0.0560433	0.0696622	4755.9	153.663	5678.15	390.795	0.255704	4858.65	4829.79	4579.25	6113.97	5561.6	5358.9	UCACAGCCAGCUUUGAUGAGCAC	mature miRNA	standard	MIMAT0033803	pxy-miR-2b																									pxy-miR-2b
882	dvi-miR-973-3p	0.0561892	0.0697217	100.772	0.358039	69.8619	11.6027	-0.528516	100.374	101.068	100.874	61.0824	65.4873	83.0159	AUCUGUUCAUUCCUCGACACU	mature miRNA	standard	MIMAT0035593	dvi-miR-973-3p										dvi-miR-973-3p
1868	ame-miR-3739	0.057185	0.0708337	1313.55	26.1352	1101.64	82.9609	-0.25381	1312.3	1288.06	1340.29	1077.15	1194.09	1033.69	UUGGGAGGGGGAGAGAGCAGCU	mature miRNA	standard	MIMAT0018608	ame-miR-3739															ame-miR-3739
240	aae-miR-71-5p	0.0583549	0.0721571	149.386	2.38156	75.588	22.5344	-0.982813	149.768	146.836	151.553	97.6456	52.6053	76.5132	AGAAAGACAUGGGUAGUGAGAU	mature miRNA	standard	MIMAT0014220,MIMAT0014400	aae-miR-71-5p													aae-miR-71-5p					cqu-miR-71-5p
1550	api-miR-3039	0.0591566	0.0730214	49.8255	10.6869	0.429761	0.736587	-6.85721	61.1482	48.4135	39.9148	0.00449228	1.2803	0.00449228	AAAAACGUCAAAACACGGUGG	mature miRNA	standard	MIMAT0014777	api-miR-3039																api-miR-3039
1413	bmo-miR-2795	0.0603129	0.0743197	149.732	1.70383	109.384	15.6055	-0.452986	151.332	149.923	147.94	125.581	94.4466	108.123	CAAGUUUGGUGAUACGCGGGCGC	mature miRNA	standard	MIMAT0013695	bmo-miR-2795																	bmo-miR-2795
755	hme-miR-745	0.0606046	0.0745499	20.2683	3.5051	47.7741	14.5652	1.23701	19.5028	17.2092	24.0929	60.5647	50.8364	31.9213	CAGCUGCCUAGCGAAGGGCAACA	mature miRNA	standard	MIMAT0024986,MIMAT0024445	hme-miR-745																			hme-miR-745		mse-miR-745
70	hme-miR-2c	0.0625285	0.0766867	4665.54	130.541	5730.28	501.213	0.29656	4778.58	4695.38	4522.66	6216.84	5758.39	5215.6	UAUCACAGCCAGCUUUGUUGACU	mature miRNA	standard	MIMAT0024973,MIMAT0033718	hme-miR-2c																			hme-miR-2c						pxy-miR-2a-3p
552	bmo-miR-282-5p	0.0625573	0.0766867	94.2133	5.63961	22.5939	13.3725	-2.06	91.8449	100.651	90.144	8.82514	35.5314	23.4251	ACCUAGCCUCUCCUUGGCUUUGUCUGU	mature miRNA	standard	MIMAT0004205	bmo-miR-282-5p																	bmo-miR-282-5p
1584	bmo-miR-3211	0.0632032	0.0773451	6.44182	3.99439	29.4518	5.89865	2.19281	6.4465	2.4451	10.4339	26.7672	36.2152	25.373	UCCUUGGUCACCGGUCAGUCCGG	mature miRNA	standard	MIMAT0015390	bmo-miR-3211																	bmo-miR-3211
1005	dme-miR-995-5p	0.0633617	0.0774058	20.5248	5.04296	35.0802	3.1058	0.77329	26.18	18.8995	16.4949	38.391	32.2311	34.6186	CCCGAAUUAUGUGGGAGCUGCG	mature miRNA	standard	MIMAT0010206	dme-miR-995-5p	dme-miR-995-5p
2470	pxy-miR-8510b-3p	0.0636429	0.0776159	3.59352	4.07789	29.9186	8.08363	3.05757	8.2895	1.54555	0.945513	23.3763	38.9555	27.424	UCGCAGGUGAGAUGAUAGCAU	mature miRNA	standard	MIMAT0033735	pxy-miR-8510b-3p																									pxy-miR-8510b-3p
2106	tca-miR-3879-5p	0.0666308	0.0811207	23.7642	1.99706	42.7485	9.97502	0.84708	24.4517	21.5143	25.3268	31.2525	47.8774	49.1155	UGGGUUAUUGUGUGCCGGU	mature miRNA	standard	MIMAT0018850	tca-miR-3879-5p																										tca-miR-3879-5p
1886	ame-miR-3756	0.0687994	0.0836177	391.417	17.047	506.277	56.9325	0.37122	407.389	373.467	393.394	561.702	509.18	447.948	CUGAUUUCUUUCAUAAGGAGGA	mature miRNA	standard	MIMAT0018527	ame-miR-3756															ame-miR-3756
133	bmo-miR-9c-3p	0.0704248	0.0854472	1098.22	17.747	1434.79	176.487	0.385675	1118.33	1084.75	1091.57	1585.75	1477.86	1240.75	UAAAGUUAUGGUACCGAAGUUA	mature miRNA	standard	MIMAT0012621,MIMAT0025003,MIMAT0024473	bmo-miR-9c-3p																	bmo-miR-9c-3p		hme-miR-9a		mse-miR-9a
1684	bmo-miR-3303	0.0719044	0.0870937	50.9904	9.28513	74.3465	4.7636	0.544038	48.9429	61.1284	42.8999	70.1199	73.4112	79.5084	UUGGAUUACGCCCUCUGACACCUC	mature miRNA	standard	MIMAT0015491	bmo-miR-3303																	bmo-miR-3303
266	tur-miR-92-3p	0.0730856	0.0883739	44.3109	7.86909	29.4649	2.06276	-0.588664	51.0872	46.1654	35.6803	27.6828	31.7246	28.9874	UAUUGCACUCGUCCCGGCCUGU	mature miRNA	standard	MIMAT0023087	tur-miR-92-3p
502	tca-miR-279a-5p	0.0756854	0.0913621	23.4826	2.41954	39.9703	9.13166	0.767335	25.0789	24.6702	20.6988	30.2447	41.3051	48.3611	GAUGGGUUCGGGUCUAGUGGCACG	mature miRNA	standard	MIMAT0019125	tca-miR-279a-5p																										tca-miR-279a-5p
123	pxy-miR-9b-3p	0.077358	0.0932229	880.662	28.9201	955.87	40.8684	0.118226	913.023	871.618	857.344	1001.36	922.257	943.991	UAAAGUUAUGGUACCGAAGUCC	mature miRNA	standard	MIMAT0033808	pxy-miR-9b-3p																									pxy-miR-9b-3p
2407	hme-miR-6302-1-5p	0.0785795	0.0945347	43.5602	4.1282	55.808	7.1462	0.35746	47.8036	43.3195	39.5577	57.1145	62.2108	48.0987	AGACUGACGGGGGGCUUGCA	mature miRNA	standard	MIMAT0025006	hme-miR-6302-1-5p																			hme-miR-6302-1-5p
1704	bmo-miR-3324	0.0789188	0.0947825	69.7344	4.60601	49.8801	8.50463	-0.483408	68.4864	74.8359	65.8811	43.4115	59.5133	46.7154	UCCAUGAUCCCUGAGUGCCUAGGU	mature miRNA	standard	MIMAT0015511	bmo-miR-3324																	bmo-miR-3324
1285	dsi-miR-2580	0.0802341	0.0960997	117.359	4.59514	88.2236	12.9155	-0.411695	114.965	114.456	122.657	101.115	75.2841	88.2717	CGUGUCUGUGUGUAUGUUGCAG	mature miRNA	standard	MIMAT0012517	dsi-miR-2580									dsi-miR-2580
2131	tca-miR-3892-3p	0.0803022	0.0960997	22.262	3.87684	30.8777	4.1636	0.471983	19.1287	21.0598	26.5975	26.1362	33.9368	32.5603	AAGUGUGGUUAAUUCACAUUGGGGGC	mature miRNA	standard	MIMAT0018885	tca-miR-3892-3p																										tca-miR-3892-3p
2439	pxy-miR-8489a-3p	0.080421	0.0960997	27.3607	1.58387	46.0068	11.833	0.749744	26.4123	26.4805	29.1891	43.9358	35.346	58.7386	CAAAUUCAGAGGUAACGGCACA	mature miRNA	standard	MIMAT0033697	pxy-miR-8489a-3p																									pxy-miR-8489a-3p
2459	pxy-miR-8503	0.0813112	0.0970004	49.0773	7.28328	62.5249	5.07152	0.349374	57.2975	46.506	43.4285	57.7337	67.8366	62.0043	AGCGGCGAGAGAACAGGAA	mature miRNA	standard	MIMAT0033715	pxy-miR-8503																									pxy-miR-8503
2351	tca-miR-6013-3p	0.0825897	0.0983605	49.0041	1.61015	21.2449	8.59059	-1.20579	48.8413	50.6895	47.4816	11.4379	24.858	27.4388	GCUGCUGACGACCGCCUUG	mature miRNA	standard	MIMAT0023568	tca-miR-6013-3p																										tca-miR-6013-3p
137	bmo-miR-9d	0.0829595	0.0986358	61.08	18.3494	31.2727	0.932159	-0.965794	69.4349	73.765	40.0399	32.098	31.4585	30.2617	AUAAAGCUAAUUCACUGAGUGU	mature miRNA	standard	MIMAT0013620	bmo-miR-9d																	bmo-miR-9d
1158	dps-miR-2511	0.084662	0.100492	34.5865	2.19965	18.6404	5.97	-0.891779	34.7151	36.7191	32.3254	12.2287	24.0391	19.6534	UAAGUCUGUUGAGUGCCAUAGA	mature miRNA	standard	MIMAT0012296	dps-miR-2511							dps-miR-2511
2028	tca-miR-3844-3p	0.0867092	0.10275	49.2641	1.64789	0.740668	0.675696	-6.05556	47.4396	50.6442	49.7084	1.33488	0.0056697	0.881455	AUUGUGUGUGAUAAAAUGAGGUGCCA	mature miRNA	standard	MIMAT0018735	tca-miR-3844-3p																										tca-miR-3844-3p
15	tca-let-7-3p	0.0870971	0.103038	25.2368	2.82759	31.0215	2.79181	0.297737	28.2997	22.726	24.6848	33.5724	28.039	31.4531	CUGUACAGCCUGCUAACUUUCCC	mature miRNA	standard	MIMAT0019098	tca-let-7-3p																										tca-let-7-3p
2100	tca-miR-3876-5p	0.0883358	0.10433	1.15786	1.38834	102.799	7.22015	6.47222	0.770694	0.00420569	2.69869	96.1435	101.778	110.475	GUUUUAUUUUACCACUUAC	mature miRNA	standard	MIMAT0018844	tca-miR-3876-5p																										tca-miR-3876-5p
637	tca-miR-307-5p	0.0888	0.104704	36.6383	4.55703	46.2633	4.5744	0.336515	39.2367	39.3018	31.3764	50.3602	47.1022	41.3275	ACUCACUCAACCUGGGUGUGAUGUG	mature miRNA	standard	MIMAT0019129	tca-miR-307-5p																										tca-miR-307-5p
723	tur-miR-317-3p	0.0896057	0.10548	1671.95	24.8593	2053.17	225.624	0.296325	1700.59	1659.19	1656.05	2269.33	2071.04	1819.14	UGAACACAGCUGGUGGUAUCUCAG	mature miRNA	standard	MIMAT0023061	tur-miR-317-3p
2179	dme-miR-4941-3p	0.0908898	0.106814	78.4163	1.45114	99.6048	12.7266	0.345062	78.2017	79.9628	77.0844	111.601	100.958	86.2558	GGCGGUGGCCGCCGCUCUGGGAGU	mature miRNA	standard	MIMAT0020149	dme-miR-4941-3p	dme-miR-4941-3p
259	bmo-miR-87	0.091104	0.106889	3137.09	228.304	1830.95	510.291	-0.776831	3399.77	2986.5	3024.98	2127.87	2123.26	1241.72	UGAGCAAACUUUCAGGUGUGU	mature miRNA	standard	MIMAT0007900	bmo-miR-87																	bmo-miR-87
1095	aae-miR-1175-5p	0.0970184	0.113641	41.0696	1.93511	1.11265	1.73261	-5.206	42.8077	41.4166	38.9845	3.10928	0.0045737	0.224107	AAGUGGAGUAGUGGUCUCAUCG	mature miRNA	standard	MIMAT0014264,MIMAT0014390	aae-miR-1175-5p													aae-miR-1175-5p					cqu-miR-1175-5p
2614	ame-miR-9889	0.0976249	0.114163	30.2716	4.31594	15.1203	5.60414	-1.00148	28.9179	26.7948	35.1021	9.11003	20.2024	16.0483	AGUGUCGAGCCGAAGAAACGCGC	mature miRNA	standard	MIMAT0037294	ame-miR-9889															ame-miR-9889
2331	ame-miR-6003-5p	0.0988497	0.115406	77.8355	4.79101	32.9588	15.5855	-1.23977	82.6203	77.8479	73.0383	36.012	16.0726	46.7916	CACUCGGGGAAAAGAGGCC	mature miRNA	standard	MIMAT0023545	ame-miR-6003-5p															ame-miR-6003-5p
1891	ame-miR-3761	0.0993599	0.115811	55.8356	1.99972	42.9733	6.93302	-0.377744	53.5271	57.0317	56.9482	50.9678	39.3406	38.6116	UCGAUUCCCGGGCCUCGUGUGU	mature miRNA	standard	MIMAT0018534	ame-miR-3761															ame-miR-3761
1459	bmo-miR-2825	0.100263	0.116673	112.629	7.39219	1.94398	2.41546	-5.85642	112.955	119.853	105.079	0.00651263	4.65028	1.17516	CAGGAUCACGAAGAAGCUAU	mature miRNA	standard	MIMAT0013736	bmo-miR-2825																	bmo-miR-2825
75	dme-miR-3-3p	0.10127	0.117652	30.753	6.06941	42.0965	5.31812	0.452971	37.004	30.372	24.8831	45.7728	44.5181	35.9985	UCACUGGGCAAAGUGUGUCUCA	mature miRNA	standard	MIMAT0008423,MIMAT0008538,MIMAT0008580,MIMAT0000108,MIMAT0008668,MIMAT0008698,MIMAT0001203,MIMAT0008836,MIMAT0008862,MIMAT0008957,MIMAT0009046,MIMAT0009074	dme-miR-3-3p	dme-miR-3-3p	dan-miR-3	der-miR-3	dgr-miR-3	dmo-miR-3	dpe-miR-3	dps-miR-3	dse-miR-3	dsi-miR-3	dvi-miR-3-3p	dwi-miR-3	dya-miR-3
44	api-miR-2a	0.103283	0.119795	5180.08	116.439	5384.25	97.3646	0.0557703	5244.3	5250.27	5045.67	5300.6	5361.03	5491.13	UAUCACAGCCAGCUUUGAUGAGCG	mature miRNA	standard	MIMAT0014727	api-miR-2a																api-miR-2a
176	bmo-miR-13a-3p	0.107224	0.124164	372.195	9.77894	417.87	27.2249	0.166994	360.958	376.854	378.773	421.396	389.053	443.159	UAUCACAGCCACUUUGAUGUG	mature miRNA	standard	MIMAT0007897,MIMAT0024940	bmo-miR-13a-3p																	bmo-miR-13a-3p		hme-miR-13a
2412	hme-miR-6305-3p	0.108129	0.125007	21.7724	9.6399	44.9511	2.85822	1.04585	22.4655	31.0471	11.8047	42.9259	43.7069	48.2206	UGUGAGAAAUUCUAGCAGAUGA	mature miRNA	standard	MIMAT0025011	hme-miR-6305-3p																			hme-miR-6305-3p
2411	hme-miR-6304-3p	0.110324	0.127338	26.9381	4.15413	35.252	2.371	0.388059	30.458	22.356	28.0003	37.7477	33.0293	34.979	UACUAGAACGGGGCUGGGUCGA	mature miRNA	standard	MIMAT0025009	hme-miR-6304-3p																			hme-miR-6304-3p
1517	cqu-miR-2951-5p	0.112813	0.130001	33.1194	4.10722	13.4926	6.62337	-1.29551	35.4046	28.3778	35.5758	17.391	17.2417	5.84508	AGAGCUCAGCACGCAGGGGUGGC	mature miRNA	standard	MIMAT0014432	cqu-miR-2951-5p																		cqu-miR-2951-5p
1877	ame-miR-3747b	0.113502	0.130583	42.0725	65.4573	0.526143	0.56486	-6.32128	3.49881	5.06806	117.651	0.449223	0.00368425	1.12552	UGCGAGAUUUCUUUUCAGUCGUG	mature miRNA	standard	MIMAT0018516	ame-miR-3747b															ame-miR-3747b
523	tca-miR-279e-3p	0.113935	0.130868	35.7146	2.4509	27.5455	4.26563	-0.374696	35.2064	38.3798	33.5577	27.5893	23.2582	31.7891	UGACUAGAUCGAACACUCGCUUGC	mature miRNA	standard	MIMAT0018817	tca-miR-279e-3p																										tca-miR-279e-3p
72	tca-miR-2c-5p	0.117089	0.134275	1124.02	793.836	134.146	14.6224	-3.0668	1640.68	1521.42	209.969	123.289	128.375	150.773	CUUAUCAGAGUUGGCGGUU	mature miRNA	standard	MIMAT0019093	tca-miR-2c-5p																										tca-miR-2c-5p
2090	tca-miR-3871-5p	0.119208	0.136485	30.8056	3.2099	46.0385	10.0906	0.579647	34.0367	30.763	27.6173	54.3124	34.7968	49.0064	GAUUUCUGCCUUGUGCCGC	mature miRNA	standard	MIMAT0018834	tca-miR-3871-5p																										tca-miR-3871-5p
341	dme-miR-184-3p	0.120652	0.137916	2548.16	45.7778	2826.1	181.263	0.14936	2570.32	2495.51	2578.63	2909.69	2618.13	2950.49	UGGACGGAGAACUGAUAAGGGC	mature miRNA	standard	MIMAT0014207,MIMAT0001476,MIMAT0014132,MIMAT0014424,MIMAT0008436,MIMAT0008512,MIMAT0008567,MIMAT0000331,MIMAT0008674,MIMAT0008701,MIMAT0001232,MIMAT0008822,MIMAT0008904,MIMAT0008949,MIMAT0008989,MIMAT0009122,MIMAT0024943,MIMAT0012689,MIMAT0024477,MIMAT001	dme-miR-184-3p	dme-miR-184-3p	dan-miR-184-3p	der-miR-184-3p	dgr-miR-184-3p	dmo-miR-184-3p	dpe-miR-184-3p	dps-miR-184	dse-miR-184-3p	dsi-miR-184-3p	dvi-miR-184-3p	dwi-miR-184-3p	dya-miR-184-3p	aae-miR-184		ame-miR-184	api-miR-184a		cqu-miR-184	hme-miR-184		mse-miR-184	ngi-miR-184	nlo-miR-184	nvi-miR-184		tca-miR-184-3p		isc-miR-184
952	cqu-miR-988-3p	0.121538	0.138705	95.1979	6.53511	121.911	16.9799	0.35683	101.351	88.3383	95.9041	133.275	130.066	102.392	CCCUUGUUGCAAACCUCACGC	mature miRNA	standard	MIMAT0014363	cqu-miR-988-3p																		cqu-miR-988-3p
532	dme-miR-281-3p	0.121909	0.138906	2.10621	1.82193	113.302	22.8099	5.74938	0.00390519	3.22563	3.0891	94.6934	106.465	138.749	UGUCAUGGAAUUGCUCUCUUUGU	mature miRNA	standard	MIMAT0008429,MIMAT0008502,MIMAT0008588,MIMAT0000345,MIMAT0008642,MIMAT0008728,MIMAT0001245,MIMAT0008783,MIMAT0008906,MIMAT0008927,MIMAT0008995,MIMAT0009061	dme-miR-281-3p	dme-miR-281-3p	dan-miR-281-3p	der-miR-281-3p	dgr-miR-281-3p	dmo-miR-281-3p	dpe-miR-281-3p	dps-miR-281	dse-miR-281-3p	dsi-miR-281-3p	dvi-miR-281-3p	dwi-miR-281-3p	dya-miR-281-3p
2065	tca-miR-3859-3p	0.128898	0.146635	41.9568	3.17165	26.869	7.7387	-0.642966	45.3284	39.0326	41.5095	32.4743	18.0395	30.0931	GAAGAGGUGUGCUCGUUGUGGG	mature miRNA	standard	MIMAT0018791	tca-miR-3859-3p																										tca-miR-3859-3p
1941	tca-miR-3804b-5p	0.132543	0.150541	29.4552	7.38376	19.4002	4.15943	-0.602452	36.509	30.0759	21.7807	21.1933	22.3622	14.6449	UUGCACACAACAAUGUCCACAUUCUU	mature miRNA	standard	MIMAT0018626	tca-miR-3804b-5p																										tca-miR-3804b-5p
1974	tca-miR-3817-5p	0.13539	0.153369	42.5593	3.46329	35.1482	4.96368	-0.276024	44.0024	45.0677	38.6078	39.5865	36.0698	29.7883	UCGGGGUGUGGGAGUGGUAU	mature miRNA	standard	MIMAT0018658	tca-miR-3817-5p																										tca-miR-3817-5p
868	bmo-miR-970-3p	0.135465	0.153369	3924.36	101.032	2988.28	579.277	-0.393143	4027.63	3919.75	3825.72	3508.63	3092.09	2364.12	UCAUAAGACACACGCGGCUCU	mature miRNA	standard	MIMAT0010125,MIMAT0024997,MIMAT0024453	bmo-miR-970-3p																	bmo-miR-970-3p		hme-miR-970		mse-miR-970
1883	ame-miR-3753	0.140626	0.158959	44.5348	2.74888	29.044	8.88606	-0.616691	46.4434	41.3841	45.777	30.5684	37.0693	19.4944	UGUCCGUUUCGGGACUCGACCG	mature miRNA	standard	MIMAT0018523	ame-miR-3753															ame-miR-3753
1785	bmo-miR-3393	0.146563	0.165406	201.119	11.7659	221.011	13.3192	0.136066	203.578	211.461	188.318	236.1	216.041	210.891	UAGGAGGAGAUUUAUCUGGAUAA	mature miRNA	standard	MIMAT0015597	bmo-miR-3393																	bmo-miR-3393
60	mse-miR-2b	0.147285	0.165958	4855.99	104.033	4612.7	188.043	-0.0741545	4911.93	4735.95	4920.08	4797.26	4619.47	4421.36	UCACAGCCAGCUUUGAUGAGC	mature miRNA	standard	MIMAT0024480	mse-miR-2b																					mse-miR-2b
2555	dme-miR-9384-5p	0.153468	0.172652	35.4346	6.42193	49.3767	11.5089	0.478673	39.3813	38.898	28.0244	45.9461	39.9733	62.2108	AGGCAUAAUUCAACUCACACGU	mature miRNA	standard	MIMAT0035231	dme-miR-9384-5p	dme-miR-9384-5p
154	aae-miR-11-5p	0.154227	0.173232	162.674	9.49949	129.868	20.9578	-0.324938	171.169	164.436	152.416	142.712	105.683	141.208	AGAACUCCGGCUGUGACCUGUG	mature miRNA	standard	MIMAT0014241	aae-miR-11-5p													aae-miR-11-5p
1712	bmo-miR-3332	0.156683	0.175713	233.404	23.004	178.638	33.4502	-0.385792	257.243	231.631	211.337	210.692	181.273	143.947	UCCUCGCCAUGCCACCGCCGCUUCA	mature miRNA	standard	MIMAT0015519	bmo-miR-3332																	bmo-miR-3332
1889	ame-miR-3759	0.162367	0.1818	28.933	2.83113	32.7672	0.904703	0.179533	31.8308	28.7948	26.1735	33.2414	33.3362	31.724	GACUCACGUCGACUGGGUGUCCGC	mature miRNA	standard	MIMAT0018532	ame-miR-3759															ame-miR-3759
2585	dvi-miR-9550-5p	0.164174	0.183534	60.0989	2.42175	42.0628	11.6925	-0.514794	62.891	58.8369	58.5689	47.2934	28.6682	50.2268	UUCAUGUUCAGACACUUGGCGC	mature miRNA	standard	MIMAT0035640	dvi-miR-9550-5p										dvi-miR-9550-5p
197	tca-miR-29-5p	0.165453	0.184674	99.8398	9.02014	130.008	24.7678	0.380911	104.007	106.023	89.4894	121.293	110.775	157.955	ACUGUUUUCGUGUGGUGGUGAG	mature miRNA	standard	MIMAT0018802	tca-miR-29-5p																										tca-miR-29-5p
602	dme-miR-303-5p	0.17062	0.190142	21.072	35.631	0.00285624	0	-12.8489	0.998311	62.2112	0.00655767	0.00285624	0.00285624	0.00285624	UUUAGGUUUCACAGGAAACUGGU	mature miRNA	standard	MIMAT0000388	dme-miR-303-5p	dme-miR-303-5p
378	cqu-miR-210-5p	0.172038	0.191423	50.8702	4.20297	40.5879	6.74996	-0.32577	54.9529	46.5565	51.1012	45.6716	43.1627	32.9295	AGCUGCUGACCACUGCACAAGA	mature miRNA	standard	MIMAT0014396	cqu-miR-210-5p																		cqu-miR-210-5p
95	dme-miR-7-5p	0.175113	0.194539	119.366	2.91639	126.114	5.94836	0.0793267	116.003	120.91	121.187	126.443	131.891	120.008	UGGAAGACUAGUGAUUUUGUUGU	mature miRNA	standard	MIMAT0014290,MIMAT0001523,MIMAT0001489,MIMAT0004192,MIMAT0014423,MIMAT0008410,MIMAT0008537,MIMAT0008622,MIMAT0000112,MIMAT0008692,MIMAT0008742,MIMAT0001209,MIMAT0012666,MIMAT0008771,MIMAT0008901,MIMAT0009009,MIMAT0009119,MIMAT0012702,MIMAT0018436,MIMAT001	dme-miR-7-5p	dme-miR-7-5p	dan-miR-7	der-miR-7	dgr-miR-7	dmo-miR-7	dpe-miR-7	dps-miR-7	dse-miR-7	dsi-miR-7		dwi-miR-7	dya-miR-7	aae-miR-7	aga-miR-7	ame-miR-7		bmo-miR-7-5p	cqu-miR-7					nlo-miR-7	nvi-miR-7			dpu-miR-7	isc-miR-7
645	dme-miR-307a-5p	0.177684	0.197088	40.5995	5.87693	33.8021	0.967604	-0.264347	34.5831	46.3262	40.8892	34.5129	32.7002	34.1933	ACUCACUCAACCUGGGUGUGAU	mature miRNA	standard	MIMAT0020832	dme-miR-307a-5p	dme-miR-307a-5p
2442	pxy-miR-8490	0.179833	0.199161	44.5769	0.693736	27.0356	14.8668	-0.721435	44.2201	45.3764	44.1341	18.2376	18.6687	44.2005	UUGUUUGACGGUGUCUGUCUCU	mature miRNA	standard	MIMAT0033698	pxy-miR-8490																									pxy-miR-8490
2238	dme-miR-4976-3p	0.182079	0.201334	12.7262	1.61993	705.534	1141.68	5.79284	14.1487	13.067	10.963	39.1727	2023.8	53.6243	UCGGUGGAUGUCAGCCAGCG	mature miRNA	standard	MIMAT0020207	dme-miR-4976-3p	dme-miR-4976-3p
674	dme-miR-310-3p	0.184832	0.204061	35.3322	2.2168	39.08	3.12565	0.145446	33.4699	37.7842	34.7425	38.721	42.3696	36.1493	UAUUGCACACUUCCCGGCCUUU	mature miRNA	standard	MIMAT0000402,MIMAT0008779,MIMAT0008841	dme-miR-310-3p	dme-miR-310-3p							dse-miR-310	dsi-miR-310
1589	bmo-miR-3215	0.185533	0.204518	28.7256	8.68628	17.484	5.8649	-0.716305	33.1101	34.3457	18.7209	19.9941	21.676	10.7817	UCUGUUCCCUCGCGCUGUCGCCGCG	mature miRNA	standard	MIMAT0015395	bmo-miR-3215																	bmo-miR-3215
631	bmo-miR-306a-3p	0.192811	0.212211	68.3489	5.49599	61.163	4.78067	-0.160259	71.144	62.0171	71.8855	55.6932	64.5428	63.2529	CAGAGCCGCCUCGUGCCUCAG	mature miRNA	standard	MIMAT0015303	bmo-miR-306a-3p																	bmo-miR-306a-3p
1457	bmo-miR-2822	0.194597	0.213846	5.35576	3.97468	17.0446	15.4806	1.67015	3.24473	9.94054	2.88202	9.58405	6.70713	34.8427	AGGGAUAUUUUACUCCGCUU	mature miRNA	standard	MIMAT0013733	bmo-miR-2822																	bmo-miR-2822
2230	dme-miR-4971-5p	0.196999	0.215874	90.7117	7.90837	6.9137	6.41677	-3.71376	99.5828	88.1521	84.4001	8.04299	12.6909	0.00726229	GGAUGAGCUUGUCAGUGGCGGA	mature miRNA	standard	MIMAT0020198	dme-miR-4971-5p	dme-miR-4971-5p
1375	bmo-miR-2777-3p	0.197049	0.215874	33.7091	2.08545	31.3706	0.567237	-0.103724	35.8842	33.5164	31.7266	31.8082	30.7297	31.5738	AGAGCGCAGGGGAGGUGCUUAG	mature miRNA	standard	MIMAT0013663	bmo-miR-2777-3p																	bmo-miR-2777-3p
2433	pxy-miR-6497	0.19778	0.216341	1330.32	119.416	1200.71	69.561	-0.14788	1463.78	1293.59	1233.58	1121.73	1227.58	1252.84	GGGUUUGGAGGGGAAGCGGAU	mature miRNA	standard	MIMAT0033761	pxy-miR-6497																									pxy-miR-6497
2209	dme-miR-4958-5p	0.207535	0.226662	19.1165	1.43185	27.5279	8.41633	0.526078	17.8378	20.6635	18.8481	36.4479	26.4083	19.7274	GGGAUCUGGAACGGGCUCUGGU	mature miRNA	standard	MIMAT0020177	dme-miR-4958-5p	dme-miR-4958-5p
1905	ame-miR-3775	0.212255	0.231462	241.863	13.804	222.149	16.5324	-0.122662	256.449	240.136	229.004	223.671	237.868	204.908	GAGGCGGAUGAGGAGGUUGAAUA	mature miRNA	standard	MIMAT0018552	ame-miR-3775															ame-miR-3775
455	dme-miR-275-3p	0.213376	0.232328	2970.46	53.3357	3182.36	195.731	0.0994138	2932.21	2947.78	3031.38	3270.04	2958.12	3318.93	UCAGGUACCUGAAGUAGCGCGCG	mature miRNA	standard	MIMAT0001508,MIMAT0004424,MIMAT0004201,MIMAT0008451,MIMAT0008503,MIMAT0008625,MIMAT0000333,MIMAT0008664,MIMAT0008744,MIMAT0001238,MIMAT0012651,MIMAT0008820,MIMAT0008880,MIMAT0008970,MIMAT0009045,MIMAT0009115,MIMAT0012693,MIMAT0024430,MIMAT0018386,MIMAT001	dme-miR-275-3p	dme-miR-275-3p	dan-miR-275	der-miR-275	dgr-miR-275	dmo-miR-275	dpe-miR-275	dps-miR-275	dse-miR-275	dsi-miR-275	dvi-miR-275-3p	dwi-miR-275	dya-miR-275		aga-miR-275	ame-miR-275		bmo-miR-275-3p				mse-miR-275	ngi-miR-275	nlo-miR-275	nvi-miR-275		tca-miR-275-3p	dpu-miR-275	isc-miR-275
279	aae-miR-92a-5p	0.214644	0.233352	37.0549	5.38431	26.6465	8.97919	-0.475719	43.2097	34.7388	33.2162	22.0668	20.8806	36.9921	CGGUACGGACAGGGGCAACAUU	mature miRNA	standard	MIMAT0015369	aae-miR-92a-5p													aae-miR-92a-5p
242	ame-miR-71	0.219874	0.238672	150.811	4.94186	138.042	11.1412	-0.127634	145.842	155.725	150.867	146.55	125.432	142.145	UGAAAGACAUGGGUAGUGA	mature miRNA	standard	MIMAT0004432,MIMAT0004214,MIMAT0015662	ame-miR-71															ame-miR-71		bmo-miR-71-5p							nvi-miR-71
1508	tca-miR-2944b-3p	0.227348	0.246409	43.4163	7.20359	5.81043	6.8718	-2.90152	51.6148	40.5342	38.1001	0.00570054	4.02766	13.3979	UAUCACAGCCGUAGUUGCCUUAC	mature miRNA	standard	MIMAT0018747	tca-miR-2944b-3p																										tca-miR-2944b-3p
2144	tca-miR-3898-5p	0.235292	0.254632	2.95963	2.56925	22.0604	10.9546	2.89797	4.19081	4.6816	0.00647494	33.2635	21.5453	11.3724	GCUGUACCGGCUCAUAGCA	mature miRNA	standard	MIMAT0018900	tca-miR-3898-5p																										tca-miR-3898-5p
716	dmo-miR-316	0.248639	0.268666	27.2012	4.62674	16.8859	8.50866	-0.687853	32.3401	25.8969	23.3666	7.84589	18.0733	24.7385	UGUCUUUUUCCGCUUACUGACG	mature miRNA	standard	MIMAT0008627	dmo-miR-316					dmo-miR-316
636	bmo-miR-307-5p	0.25484	0.274949	37.4811	5.83033	43.1686	0.780038	0.203817	39.8675	41.7397	30.8362	44.0657	42.7889	42.651	ACUCACUCAACCUGGGUGUGAUG	mature miRNA	standard	MIMAT0015237,MIMAT0010136	bmo-miR-307-5p																	bmo-miR-307-5p			lmi-miR-307-5p
349	aga-miR-184	0.257658	0.277568	2578.98	55.9304	1620.73	818.624	-0.670158	2616.44	2605.8	2514.69	2210.52	686.101	1965.57	UGGACGGAGAACUGAUAAGGG	mature miRNA	standard	MIMAT0001504	aga-miR-184														aga-miR-184
1755	bmo-miR-3374-3p	0.272649	0.293108	48.2911	2.62505	41.573	6.87574	-0.21611	50.8054	48.5	45.5678	45.5227	45.5627	33.6336	UGCUUUAUUUGCUCGCACUCAAC	mature miRNA	standard	MIMAT0015564	bmo-miR-3374-3p																	bmo-miR-3374-3p
586	aae-miR-285	0.272908	0.293108	19.2429	7.70286	28.4054	7.95743	0.561839	22.9802	24.3642	10.3844	36.4538	28.2203	20.5422	UAGCACCAUUCGAAAUCAGUAC	mature miRNA	standard	MIMAT0014273,MIMAT0014411	aae-miR-285													aae-miR-285					cqu-miR-285-3p
2056	tca-miR-3854-5p	0.275549	0.295498	46.4038	6.96632	34.3608	11.3729	-0.433481	53.2807	39.3514	46.5794	35.9269	22.286	44.8694	ACCACAAUCCCAGCUCCAC	mature miRNA	standard	MIMAT0018764	tca-miR-3854-5p																										tca-miR-3854-5p
2194	dme-miR-4950-5p	0.280634	0.300498	1.69091	0.127558	300.627	513.89	7.47403	1.612	1.62266	1.83808	3.60639	894.016	4.25956	AAAUGCCAACCAUUCAUCAUGA	mature miRNA	standard	MIMAT0020162	dme-miR-4950-5p	dme-miR-4950-5p
239	bmo-miR-71-3p	0.286481	0.306297	4017.05	124.209	2657.02	1314.59	-0.596331	4158.76	3965.36	3927.04	3406.06	3425.89	1139.1	UUCUCACUACCUUGUCUUUCAU	mature miRNA	standard	MIMAT0015243	bmo-miR-71-3p																	bmo-miR-71-3p
1871	ame-miR-3742	0.291077	0.310745	48.3613	6.49341	56.7205	9.21325	0.230018	40.9978	50.8187	53.2673	66.6122	55.1657	48.3835	AAAUAUAUUUUAAACGACGGAC	mature miRNA	standard	MIMAT0018611	ame-miR-3742															ame-miR-3742
454	aae-miR-275-3p	0.309809	0.330246	4615.55	88.8781	4837.54	266.165	0.0677703	4599.08	4711.51	4536.06	4980.7	5001.48	4530.43	UCAGGUACCUGAAGUAGCGC	mature miRNA	standard	MIMAT0014209,MIMAT0014364	aae-miR-275-3p													aae-miR-275-3p					cqu-miR-275
2540	dme-miR-9377-3p	0.312584	0.332469	1411.11	63.1325	1343.43	72.6395	-0.0709106	1471.94	1415.48	1345.9	1364.17	1403.44	1262.67	CUUGAUGGGGAGAAGGAGAGG	mature miRNA	standard	MIMAT0035218	dme-miR-9377-3p	dme-miR-9377-3p
292	tca-miR-92c-3p	0.313295	0.332469	699.144	11.8622	152.185	132.8	-2.19976	701.137	709.883	686.411	244.643	211.902	0.0101893	UAUUGCACCAGUCCCGGCCUGAC	mature miRNA	standard	MIMAT0018787	tca-miR-92c-3p																										tca-miR-92c-3p
2488	pxy-miR-8523	0.313297	0.332469	0.0171277	0	250.998	433.397	13.8391	0.0171277	0.0171277	0.0171277	751.441	0.00462453	1.54811	GAAAGAUGGUUAUCGUUU	mature miRNA	standard	MIMAT0033764	pxy-miR-8523																									pxy-miR-8523
1482	bmo-miR-2846	0.316345	0.335203	38.4893	7.56898	11.006	9.77512	-1.80617	43.8299	29.8275	41.8105	0.00723035	14.3092	18.7016	GGGAUUACUAAUGGCGUAGUGCG	mature miRNA	standard	MIMAT0013767	bmo-miR-2846																	bmo-miR-2846
2386	ame-miR-6059	0.34515	0.365181	63.8861	4.69132	72.3513	11.0831	0.179517	66.0964	58.4979	67.064	63.0638	84.6201	69.37	UAGAGGGAGAGACGGAACCA	mature miRNA	standard	MIMAT0023683	ame-miR-6059															ame-miR-6059
611	aae-miR-305-3p	0.371644	0.392629	99.3035	4.81097	114.062	20.5837	0.199908	98.2748	95.09	104.546	132.036	91.607	118.545	CGGCACAUGUUGGAGUACACUUA	mature miRNA	standard	MIMAT0014250	aae-miR-305-3p													aae-miR-305-3p
293	dps-miR-92c-3p	0.382823	0.403839	43.3823	4.36023	39.6613	4.77273	-0.129373	43.3456	39.0405	47.7607	36.351	45.1323	37.5007	UAUUGCACUAGCCCCGGUCCAA	mature miRNA	standard	MIMAT0012244	dps-miR-92c-3p							dps-miR-92c-3p
261	tca-miR-87a-3p	0.385962	0.406546	431.177	15.1307	454.48	32.3379	0.075936	433.854	444.791	414.887	476.366	469.739	417.336	GUGAGCAAAGUUUCAGGUGUG	mature miRNA	standard	MIMAT0012707,MIMAT0008366	tca-miR-87a-3p																										tca-miR-87a-3p		isc-miR-87
1117	dme-miR-2283-3p	0.389399	0.40916	23.6435	40.0891	0.590033	1.01663	-5.32451	0.992743	69.931	0.00685377	0.00308021	0.00308021	1.76394	UAGUAUACGUGAUAUUUUAGG	mature miRNA	standard	MIMAT0020909	dme-miR-2283-3p	dme-miR-2283-3p
403	dme-miR-252-5p	0.389594	0.40916	1377.71	21.48	1882.51	670.158	0.450382	1361.88	1402.16	1369.09	2260.36	1108.74	2278.41	CUAAGUACUAGUGCCGCAGGAG	mature miRNA	standard	MIMAT0010124,MIMAT0014373,MIMAT0005516,MIMAT0012261,MIMAT0012465,MIMAT0035564,MIMAT0024948,MIMAT0024465,MIMAT0015701,MIMAT0033713	dme-miR-252-5p	dme-miR-252-5p						dps-miR-252-5p		dsi-miR-252-5p	dvi-miR-252-5p							bmo-miR-252-5p	cqu-miR-252-5p	hme-miR-252		mse-miR-252			nvi-miR-252	pxy-miR-252
377	tur-miR-210-3p	0.407586	0.427424	48.782	4.66217	42.9676	9.19291	-0.183101	54.0797	46.9622	45.3043	34.657	52.8422	41.4036	UUGUGCGUGUUUCAAGCGGCUG	mature miRNA	standard	MIMAT0023071	tur-miR-210-3p
2572	dvi-miR-9544a-3p	0.449294	0.470469	317.771	23.7955	296.752	34.6431	-0.0987295	338.491	323.04	291.783	324.636	307.65	257.971	UAAAAGAGCCGCCGCGCA	mature miRNA	standard	MIMAT0035629	dvi-miR-9544a-3p										dvi-miR-9544a-3p
1279	dps-miR-2575-3p	0.46572	0.486952	24.2651	1.56132	27.4117	5.79443	0.175909	25.4239	22.4897	24.8818	24.4537	23.6934	34.0882	CAGCGUCAUCAGUGGCAACAG	mature miRNA	standard	MIMAT0012421	dps-miR-2575-3p							dps-miR-2575-3p
1303	bmo-miR-2733b	0.488804	0.510337	23.2717	2.48409	26.9184	6.44356	0.210017	20.7825	25.7507	23.2819	26.9123	20.4779	33.365	UCACUGGGUGCGUGAUGAUUGU	mature miRNA	standard	MIMAT0013777	bmo-miR-2733b																	bmo-miR-2733b
305	aae-miR-100	0.491716	0.512625	3401.19	833.096	3792.4	162.773	0.157071	2439.23	3886.52	3877.84	3979.71	3712.22	3685.28	AACCCGUAGAUCCGAACUUGUG	mature miRNA	standard	MIMAT0014291,MIMAT0001498,MIMAT0004420,MIMAT0013596,MIMAT0014387,MIMAT0024438,MIMAT0015677	aae-miR-100													aae-miR-100	aga-miR-100	ame-miR-100		bmo-miR-100	cqu-miR-100-5p			mse-miR-100			nvi-miR-100
2564	dvi-miR-9540-3p	0.49601	0.516345	26.7909	2.6898	29.7325	5.72534	0.150299	23.7978	27.5691	29.0058	36.0586	28.232	24.9068	UCUGUUCAAUGGGAUGUGUG	mature miRNA	standard	MIMAT0035623	dvi-miR-9540-3p										dvi-miR-9540-3p
[truncated: 28 more rows]
[truncated: 2 more columns]

## Sheet: S+ CvsF
				Group 1		Group 2			Group 1	Group 1	Group 1	Group 2	Group 2	Group 2
[truncated: 729 more rows]
[truncated: 2 more columns]

[truncated: 13 more sheets: R+CvsF, R- CvsF, F R-vsS-, F R+vsS-, F S+vsS-, F R+vsS+, F R-vsS+, C R-vsS-, C R+vsS-, C R+vsR-, C S+vsS-, C R+vsS+, C R-vsS+]
